# Supplementary material for: Costs and Consequences of Using Interferon-γ Release Assays for the Diagnosis of Active Tuberculosis in India
Source: PLoS One. 2015 Apr 28;10(4):e0124525. doi: 10.1371/journal.pone.0124525 (PMC4412573; doi:10.1371/journal.pone.0124525)
Supplement: S1 File — This ThreeAge .trex file contains the full model and all parameters used for this analysis. (ZIP) [file pone.0124525.s001.zip › S1_File_IGRA Tree_08252014.trex]

<?xml version="1.0" encoding="ASCII"?>
<xmi:XMI xmi:version="2.0" xmlns:xmi="http://www.omg.org/XMI" xmlns:xsi="http://www.w3.org/2001/XMLSchema-instance" xmlns:notation="http://www.eclipse.org/gmf/runtime/1.0.2/notation" xmlns:tree="http://www.treeage.com/modeldefs/tree">
  <tree:Tree xmi:id="_9mG3kCxcEeSGW6AhA_pKAg">
    <Node xmi:id="_9mG3kSxcEeSGW6AhA_pKAg" NameID="Node1" Label="TB diagnostic protocols" NodeType="DecisionNode">
      <Definition xmi:id="_9mG3kixcEeSGW6AhA_pKAg" Variable="cCulture" Value="20"/>
      <Definition xmi:id="_9mG3kyxcEeSGW6AhA_pKAg" Variable="CFR_untx_infectious" Value="0.7"/>
      <Definition xmi:id="_9mG3lCxcEeSGW6AhA_pKAg" Variable="CFR_untx_infectious_ARV" Value="0.76"/>
      <Definition xmi:id="_9mG3lSxcEeSGW6AhB-pKAg" Variable="CFR_untx_infectious_HIV" Value="0.83"/>
      <Definition xmi:id="_9mG3lixcEeSGW6AhB-pKAg" Variable="CFR_untx_lessinf" Value="0.2"/>
      <Definition xmi:id="_9mG3lyxcEeSGW6AhB-pKAg" Variable="CFR_untx_lessinf_ARV" Value="0.45"/>
      <Definition xmi:id="_9mG3mCxcEeSGW6AhB-pKAg" Variable="CFR_untx_lessinf_HIV" Value="0.74"/>
      <Definition xmi:id="_9mHeoCxcEeSGW6AhB-pKAg" Variable="cInfxPerYearAvg" Value="(cInfxPerYearSmearPos*pSens_Smear)+(cInfxPerYearSmearNeg*(1-pSens_Smear))" Comment=""/>
      <Definition xmi:id="_9mHeoSxcEeSGW6AhC9pKAg" Variable="cInfxPerYearAvg_HIV" Value="(cInfxPerYearSmearPos_HIV*pSens_Smear_HIV)+(cInfxPerYearSmearNeg_HIV*(1-pSens_Smear_HIV))" Comment=""/>
      <Definition xmi:id="_9mHeoixcEeSGW6AhC9pKAg" Variable="cInfxPerYearInfectious" Value="10."/>
      <Definition xmi:id="_9mHeoyxcEeSGW6AhC9pKAg" Variable="cInfxPerYearSmearNeg" Value="cInfxPerYearSmearPos*pRel_Infectiousness"/>
      <Definition xmi:id="_9mHepCxcEeSGW6AhC9pKAg" Variable="cInfxPerYearSmearNeg_HIV" Value="cInfxPerYearSmearPos_HIV*pRel_Infectiousness_HIV"/>
      <Definition xmi:id="_9mHepSxcEeSGW6AhC9pKAg" Variable="cInfxPerYearSmearPos" Value="(cInfxPerYearInfectious*pSens_Smear_infectious*pProp_Infectious+(cInfxPerYearInfectious*Rel_Infx_Less_Infxious)*pSens_Smear_lessinf*(1-pProp_Infectious))/(pSens_Smear_infectious*pProp_Infectious+pSens_Smear_lessinf*(1-pProp_Infectious))"/>
      <Definition xmi:id="_9mHepixcEeSGW6AhD8pKAg" Variable="cInfxPerYearSmearPos_HIV" Value="(cInfxPerYearInfectious*pSens_Smear_infectious*pProp_Infectious_HIV+(cInfxPerYearInfectious*Rel_Infx_Less_Infxious)*pSens_Smear_lessinf*(1-pProp_Infectious_HIV))/(pSens_Smear_infectious*pProp_Infectious_HIV+pSens_Smear_lessinf*(1-pProp_Infectious_HIV))" Comment=""/>
      <Definition xmi:id="_9mHepyxcEeSGW6AhD8pKAg" Variable="cNewTest" Value="30" Comment=""/>
      <Definition xmi:id="_9mHeqCxcEeSGW6AhD8pKAg" Variable="Country" Value="1."/>
      <Definition xmi:id="_9mHeqSxcEeSGW6AhD8pKAg" Variable="cSmear" Value="3.00"/>
      <Definition xmi:id="_9mHeqixcEeSGW6AhD8pKAg" Variable="cTB_txcost1" Value="66.00"/>
      <Definition xmi:id="_9mHeqyxcEeSGW6AhE7pKAg" Variable="cTB_txcost2" Value="516."/>
      <Definition xmi:id="_9mHerCxcEeSGW6AhE7pKAg" Variable="cTB_txcost3" Value="263."/>
      <Definition xmi:id="_9mHerSxcEeSGW6AhE7pKAg" Variable="cTime_Culture_Delay" Value="8/52"/>
      <Definition xmi:id="_9mHerixcEeSGW6AhE7pKAg" Variable="cTime_Empiric_Delay" Value="cTime_Smear_Delay"/>
      <Definition xmi:id="_9mHeryxcEeSGW6AhE7pKAg" Variable="cTime_NewTest_Delay" Value="7/365"/>
      <Definition xmi:id="_9mHesCxcEeSGW6AhF6pKAg" Variable="cTime_Smear_Delay" Value="7/365"/>
      <Definition xmi:id="_9mHesSxcEeSGW6AhF6pKAg" Variable="Culture_loss_followup" Value="0.25"/>
      <Definition xmi:id="_9mHesixcEeSGW6AhF6pKAg" Variable="Culture_sensitivity" Value="0.73"/>
      <Definition xmi:id="_9mHesyxcEeSGW6AhF6pKAg" Variable="Discount_Rate" Value="0.03"/>
      <Definition xmi:id="_9mHetCxcEeSGW6AhF6pKAg" Variable="eDALY_AIDS" Value="0.505"/>
      <Definition xmi:id="_9mHetSxcEeSGW6AhG5pKAg" Variable="eDALY_DOTS" Value="0.132"/>
      <Definition xmi:id="_9mHetixcEeSGW6AhG5pKAg" Variable="eDALY_HIV_ARV" Value="0.236" Comment=""/>
      <Definition xmi:id="_9mHetyxcEeSGW6AhG5pKAg" Variable="eDALY_TB" Value="0.264"/>
      <Definition xmi:id="_9mHeuCxcEeSGW6AhG5pKAg" Variable="eDALY_TBAIDS" Value="eDALY_AIDS"/>
      <Definition xmi:id="_9mHeuSxcEeSGW6AhG5pKAg" Variable="eLE_AIDS" Value="1.83" Comment=""/>
      <Definition xmi:id="_9mHeuixcEeSGW6AhH4pKAg" Variable="eLE_AIDSDisc" Value="(-1/Discount_Rate)*Exp(eLE_AIDS*(-Discount_Rate))-1/(-Discount_Rate)" Comment=""/>
      <Definition xmi:id="_9mHeuyxcEeSGW6AhH4pKAg" Variable="eLE_HIV_ARV" Value="7.3" Comment=""/>
      <Definition xmi:id="_9mHevCxcEeSGW6AhH4pKAg" Variable="eLE_HIV_ARVDisc" Value="(-1/Discount_Rate)*Exp(eLE_HIV_ARV*(-Discount_Rate))-1/(-Discount_Rate)" Comment=""/>
      <Definition xmi:id="_9mHevSxcEeSGW6AhH4pKAg" Variable="eLE_NoHIV" Value="40"/>
      <Definition xmi:id="_9mHevixcEeSGW6AhH4pKAg" Variable="eLE_NoHIVDisc" Value="(-1/Discount_Rate)*Exp(eLE_NoHIV*(-Discount_Rate))-1/(-Discount_Rate)" Comment=""/>
      <Definition xmi:id="_9mHevyxcEeSGW6AhI3pKAg" Variable="pDieARV12Mos" Value="1-(exp((-1/eLE_HIV_ARV*1)))"/>
      <Definition xmi:id="_9mHewCxcEeSGW6AhI3pKAg" Variable="pDieARV6Mos" Value="1-(exp((-1/eLE_HIV_ARV*.5)))"/>
      <Definition xmi:id="_9mHewSxcEeSGW6AhI3pKAg" Variable="pDieDuringTreatment" Value="choose (country; pDieDuringTreatment1; pDieDuringTreatment2; pDieDuringTreatment3)"/>
      <Definition xmi:id="_9mHewixcEeSGW6AhI3pKAg" Variable="pDieDuringTreatment1" Value="0.045"/>
      <Definition xmi:id="_9mHewyxcEeSGW6AhI3pKAg" Variable="pDieDuringTreatment2" Value="0.056"/>
      <Definition xmi:id="_9mHexCxcEeSGW6AhJ2pKAg" Variable="pDieDuringTreatment3" Value="0.046"/>
      <Definition xmi:id="_9mHexSxcEeSGW6AhJ2pKAg" Variable="pDieDuringTreatmentHIV" Value="choose (country; pDieDuringTreatmentHIV1; pDieDuringTreatmentHIV2; pDieDuringTreatmentHIV3)"/>
      <Definition xmi:id="_9mHexixcEeSGW6AhJ2pKAg" Variable="pDieDuringTreatmentHIV1" Value="2*pDieDuringTreatment1"/>
      <Definition xmi:id="_9mHexyxcEeSGW6AhJ2pKAg" Variable="pDieDuringTreatmentHIV2" Value="0.078"/>
      <Definition xmi:id="_9mHeyCxcEeSGW6AhJ2pKAg" Variable="pDieDuringTreatmentHIV3" Value="0.062"/>
      <Definition xmi:id="_9mHeySxcEeSGW6AhK1pKAg" Variable="pDieHIV12Mos" Value="1-(exp((-1/eLE_AIDS*1)))"/>
      <Definition xmi:id="_9mHeyixcEeSGW6AhK1pKAg" Variable="pDieHIV6Mos" Value="1-(exp((-1/eLE_AIDS*.5)))"/>
      <Definition xmi:id="_9mHeyyxcEeSGW6AhK1pKAg" Variable="pDieNoTreatment12Mos" Value="pSens_Smear*pDieNoTreatmentSmearPos+ (1-pSens_Smear)*pDieNoTreatmentSmearNeg"/>
      <Definition xmi:id="_9mHezCxcEeSGW6AhK1pKAg" Variable="pDieNoTreatment6Mos" Value="1-(pSens_Smear*(EXP(LN(1-pDieNoTreatmentSmearPos)*.5))+ (1-pSens_Smear)*(exp(ln(1-pDieNoTreatmentSmearNeg)*.5)))"/>
      <Definition xmi:id="_9mHezSxcEeSGW6AhK1pKAg" Variable="pDieNoTreatment6MosSmearNeg" Value="1-(exp(ln(1-pDieNoTreatmentSmearNeg)*.5))"/>
      <Definition xmi:id="_9mHezixcEeSGW6AhL0pKAg" Variable="pDieNoTreatment6MosSmearPos" Value="1-(EXP(LN(1-pDieNoTreatmentSmearPos)*.5))"/>
      <Definition xmi:id="_9mHezyxcEeSGW6AhL0pKAg" Variable="pDieNoTreatmentARV12Mos" Value="pSens_Smear_HIV*pDieNoTreatmentSmearPosARV+ (1-pSens_Smear_HIV)*pDieNoTreatmentSmearNegARV"/>
      <Definition xmi:id="_9mHe0CxcEeSGW6AhL0pKAg" Variable="pDieNoTreatmentARV6Mos" Value="1-(pSens_Smear_HIV*(EXP(LN(1-pDieNoTreatmentSmearPosARV)*.5))+ (1-pSens_Smear_HIV)*(exp(ln(1-pDieNoTreatmentSmearNegARV)*.5)))"/>
      <Definition xmi:id="_9mHe0SxcEeSGW6AhL0pKAg" Variable="pDieNoTreatmentARV6MosSmearNeg" Value="1-(exp(ln(1-pDieNoTreatmentSmearNegARV)*.5))"/>
      <Definition xmi:id="_9mHe0ixcEeSGW6AhL0pKAg" Variable="pDieNoTreatmentARV6MosSmearPos" Value="1-(EXP(LN(1-pDieNoTreatmentSmearPosARV)*.5))"/>
      <Definition xmi:id="_9mHe0yxcEeSGW6AhMzpKAg" Variable="pDieNoTreatmentHIV12Mos" Value="pSens_Smear_HIV*pDieNoTreatmentSmearPosHIV+ (1-pSens_Smear_HIV)*pDieNoTreatmentSmearNegHIV"/>
      <Definition xmi:id="_9mHe1CxcEeSGW6AhMzpKAg" Variable="pDieNoTreatmentHIV6Mos" Value="1-(pSens_Smear_HIV*(EXP(LN(1-pDieNoTreatmentSmearPosHIV)*.5))+ (1-pSens_Smear_HIV)*(exp(ln(1-pDieNoTreatmentSmearNegHIV)*.5)))"/>
      <Definition xmi:id="_9mHe1SxcEeSGW6AhMzpKAg" Variable="pDieNoTreatmentHIV6MosSmearNeg" Value="1-(exp(ln(1-pDieNoTreatmentSmearNegHIV)*.5))"/>
      <Definition xmi:id="_9mHe1ixcEeSGW6AhMzpKAg" Variable="pDieNoTreatmentHIV6MosSmearPos" Value="1-(EXP(LN(1-pDieNoTreatmentSmearPosHIV)*.5))"/>
      <Definition xmi:id="_9mHe1yxcEeSGW6AhMzpKAg" Variable="pDieNoTreatmentSmearNeg" Value="(CFR_untx_infectious*(1-pSens_Smear_infectious)*pProp_Infectious+CFR_untx_lessinf*(1-pSens_Smear_lessinf)*(1-pProp_Infectious))/((1-pSens_Smear_infectious)*pProp_Infectious+(1-pSens_Smear_lessinf)*(1-pProp_Infectious))"/>
      <Definition xmi:id="_9mHe2CxcEeSGW6AhNypKAg" Variable="pDieNoTreatmentSmearNegARV" Value="(CFR_untx_infectious_ARV*(1-pSens_Smear_infectious)*pProp_Infectious_HIV+CFR_untx_lessinf_ARV*(1-pSens_Smear_lessinf)*(1-pProp_Infectious_HIV))/((1-pSens_Smear_infectious)*pProp_Infectious_HIV+(1-pSens_Smear_lessinf)*(1-pProp_Infectious_HIV))"/>
      <Definition xmi:id="_9mHe2SxcEeSGW6AhNypKAg" Variable="pDieNoTreatmentSmearNegHIV" Value="(CFR_untx_infectious_HIV*(1-pSens_Smear_infectious)*pProp_Infectious_HIV+CFR_untx_lessinf_HIV*(1-pSens_Smear_lessinf)*(1-pProp_Infectious_HIV))/((1-pSens_Smear_infectious)*pProp_Infectious_HIV+(1-pSens_Smear_lessinf)*(1-pProp_Infectious_HIV))"/>
      <Definition xmi:id="_9mHe2ixcEeSGW6AhNypKAg" Variable="pDieNoTreatmentSmearPos" Value="(CFR_untx_infectious*pSens_Smear_infectious*pProp_Infectious+CFR_untx_lessinf*pSens_Smear_lessinf*(1-pProp_Infectious))/(pSens_Smear_infectious*pProp_Infectious+pSens_Smear_lessinf*(1-pProp_Infectious))"/>
      <Definition xmi:id="_9mHe2yxcEeSGW6AhNypKAg" Variable="pDieNoTreatmentSmearPosARV" Value="(CFR_untx_infectious_ARV*pSens_Smear_infectious*pProp_Infectious_HIV+CFR_untx_lessinf_ARV*pSens_Smear_lessinf*(1-pProp_Infectious_HIV))/(pSens_Smear_infectious*pProp_Infectious_HIV+pSens_Smear_lessinf*(1-pProp_Infectious_HIV))"/>
      <Definition xmi:id="_9mHe3CxcEeSGW6AhNypKAg" Variable="pDieNoTreatmentSmearPosHIV" Value="(CFR_untx_infectious_HIV*pSens_Smear_infectious*pProp_Infectious_HIV+CFR_untx_lessinf_HIV*pSens_Smear_lessinf*(1-pProp_Infectious_HIV))/(pSens_Smear_infectious*pProp_Infectious_HIV+pSens_Smear_lessinf*(1-pProp_Infectious_HIV))"/>
      <Definition xmi:id="_9mHe3SxcEeSGW6AhOxpKAg" Variable="pDOTS_Unsuccessful" Value="choose (country; pDOTS_Unsuccessful1;  pDOTS_Unsuccessful2;  pDOTS_Unsuccessful3;pDOTS_Unsuccessful1;  pDOTS_Unsuccessful2;  pDOTS_Unsuccessful3)"/>
      <Definition xmi:id="_9mHe3ixcEeSGW6AhOxpKAg" Variable="pDOTS_Unsuccessful1" Value="0.045"/>
      <Definition xmi:id="_9mHe3yxcEeSGW6AhOxpKAg" Variable="pDOTS_Unsuccessful2" Value="0.045"/>
      <Definition xmi:id="_9mHe4CxcEeSGW6AhOxpKAg" Variable="pDOTS_Unsuccessful3" Value="0.075"/>
      <Definition xmi:id="_9mHe4SxcEeSGW6AhOxpKAg" Variable="pHIV" Value="choose (country;pHIV1; pHIV2;pHIV3; pHIV1; pHIV2;pHIV3)"/>
      <Definition xmi:id="_9mHe4ixcEeSGW6AhPwpKAg" Variable="pHIV1" Value="0.003"/>
      <Definition xmi:id="_9mHe4yxcEeSGW6AhPwpKAg" Variable="pHIV2" Value="0.005"/>
      <Definition xmi:id="_9mHe5CxcEeSGW6AhPwpKAg" Variable="pHIV3" Value="0.061"/>
      <Definition xmi:id="_9mHe5SxcEeSGW6AhPwpKAg" Variable="pHIVTB" Value="choose (country; pHIVTB1; pHIVTB2; pHIVTB3; pHIVTB1; pHIVTB2; pHIVTB3)"/>
      <Definition xmi:id="_9mHe5ixcEeSGW6AhPwpKAg" Variable="pHIVTB1" Value="0.053"/>
      <Definition xmi:id="_9mHe5yxcEeSGW6AhQvpKAg" Variable="pHIVTB2" Value="0.14"/>
      <Definition xmi:id="_9mHe6CxcEeSGW6AhQvpKAg" Variable="pHIVTB3" Value="0.29"/>
      <Definition xmi:id="_9mHe6SxcEeSGW6AhQvpKAg" Variable="pPrevTB" Value="Choose(Country; pPrevTB1; pPrevTB2; pPrevTB3; pPrevTB1; pPrevTB2; pPrevTB3)"/>
      <Definition xmi:id="_9mHe6ixcEeSGW6AhQvpKAg" Variable="pPrevTB1" Value="1/7"/>
      <Definition xmi:id="_9mHe6yxcEeSGW6AhQvpKAg" Variable="pPrevTB2" Value="0.11"/>
      <Definition xmi:id="_9mHe7CxcEeSGW6AhRupKAg" Variable="pPrevTB3" Value="0.28"/>
      <Definition xmi:id="_9mHe7SxcEeSGW6AhRupKAg" Variable="pProp_Infectious" Value="0.529"/>
      <Definition xmi:id="_9mHe7ixcEeSGW6AhRupKAg" Variable="pProp_Infectious_HIV" Value="0.412"/>
      <Definition xmi:id="_9mHe7yxcEeSGW6AhRupKAg" Variable="pRel_Infectiousness" Value="(pProp_Infectious*(1-pSens_Smear_infectious)/(pProp_Infectious*(1-pSens_Smear_infectious)+(1-pProp_Infectious)*(1-pSens_Smear_lessinf))*(1-Rel_Infx_Less_Infxious)+Rel_Infx_Less_Infxious)/(pProp_Infectious*(pSens_Smear_infectious)/(pProp_Infectious*(pSens_Smear_infectious)+(1-pProp_Infectious)*(pSens_Smear_lessinf))*(1-Rel_Infx_Less_Infxious)+Rel_Infx_Less_Infxious)"/>
      <Definition xmi:id="_9mHe8CxcEeSGW6AhRupKAg" Variable="pRel_Infectiousness_HIV" Value="(pProp_Infectious_HIV*(1-pSens_Smear_infectious)/(pProp_Infectious_HIV*(1-pSens_Smear_infectious)+(1-pProp_Infectious_HIV)*(1-pSens_Smear_lessinf))*(1-Rel_Infx_Less_Infxious)+Rel_Infx_Less_Infxious)/(pProp_Infectious_HIV*(pSens_Smear_infectious)/(pProp_Infectious_HIV*(pSens_Smear_infectious)+(1-pProp_Infectious_HIV)*(pSens_Smear_lessinf))*(1-Rel_Infx_Less_Infxious)+Rel_Infx_Less_Infxious)"/>
      <Definition xmi:id="_9mHe8SxcEeSGW6AhStpKAg" Variable="propARV" Value="Choose(country;propARV1; propARV2; propARV3)"/>
      <Definition xmi:id="_9mHe8ixcEeSGW6AhStpKAg" Variable="propARV1" Value="0.1"/>
      <Definition xmi:id="_9mHe8yxcEeSGW6AhStpKAg" Variable="propARV2" Value="0.83"/>
      <Definition xmi:id="_9mHe9CxcEeSGW6AhStpKAg" Variable="propARV3" Value="0.197"/>
      <Definition xmi:id="_9mHe9SxcEeSGW6AhStpKAg" Variable="pSens_Cult_SmNeg" Value="Culture_sensitivity*(1-Culture_loss_followup)*(1-pProp_Infectious)/(1-pProp_Infectious+pProp_Infectious*(1-Smear_Sens_fu))"/>
      <Definition xmi:id="_9mHe9ixcEeSGW6AhTspKAg" Variable="pSens_Cult_SmNeg_HIV" Value="Culture_sensitivity*(1-Culture_loss_followup)*(1-pProp_Infectious_HIV)/(1-pProp_Infectious_HIV+pProp_Infectious_HIV*(1-Smear_Sens_fu))"/>
      <Definition xmi:id="_9mHe9yxcEeSGW6AhTspKAg" Variable="pSens_NewTest" Value="0.84" Comment=""/>
      <Definition xmi:id="_9mHe-CxcEeSGW6AhTspKAg" Variable="pSens_NewTest_HIV" Value="pSens_NewTest_SmPos*pSens_Smear_HIV+pSens_NewTest_SmNeg*(1-pSens_Smear_HIV)"/>
      <Definition xmi:id="_9mHe-SxcEeSGW6AhTspKAg" Variable="pSens_NewTest_infectious" Value="NewTest_sensitivity_inf"/>
      <Definition xmi:id="_9mHe-ixcEeSGW6AhTspKAg" Variable="pSens_NewTest_lessinf" Value="NewTest_sensitivity_lessinf"/>
      <Definition xmi:id="_9mHe-yxcEeSGW6AhUrpKAg" Variable="pSens_NewTest_SmNeg" Value="(1-pSens_Smear_infectious)*pProp_Infectious*pSens_NewTest_infectious/((1-pSens_Smear_infectious)*pProp_Infectious+(1-pSens_Smear_lessinf)*(1-pProp_Infectious))+(1-pSens_Smear_lessinf)*(1-pProp_Infectious)*pSens_NewTest_lessinf/((1-pSens_Smear_infectious)*pProp_Infectious+(1-pSens_Smear_lessinf)*(1-pProp_Infectious))"/>
      <Definition xmi:id="_9mHe_CxcEeSGW6AhUrpKAg" Variable="pSens_NewTest_SmPos" Value="pSens_Smear_infectious*pProp_Infectious*pSens_NewTest_infectious/(pSens_Smear_infectious*pProp_Infectious+pSens_Smear_lessinf*(1-pProp_Infectious))+pSens_Smear_lessinf*(1-pProp_Infectious)*pSens_NewTest_lessinf/(pSens_Smear_infectious*pProp_Infectious+pSens_Smear_lessinf*(1-pProp_Infectious))"/>
      <Definition xmi:id="_9mHe_SxcEeSGW6AhUrpKAg" Variable="pSens_NT_SmNeg" Value="NewTest_sensitivity_lessinf*(1-NewTest_loss_followup)*(1-pProp_Infectious)/(1-pProp_Infectious+pProp_Infectious*(1-Smear_Sens_fu))"/>
      <Definition xmi:id="_9mHe_ixcEeSGW6AhUrpKAg" Variable="pSens_NT_SmNeg_HIV" Value="NewTest_sensitivity_lessinf*(1-NewTest_loss_followup)*(1-pProp_Infectious_HIV)/(1-pProp_Infectious_HIV+pProp_Infectious_HIV*(1-Smear_Sens_fu))"/>
      <Definition xmi:id="_9mHe_yxcEeSGW6AhUrpKAg" Variable="pSens_Smear" Value="pSens_Smear_infectious*pProp_Infectious+pSens_Smear_lessinf*(1-pProp_Infectious)" Comment=""/>
      <Definition xmi:id="_9mHfACxcEeSGW6AhVqpKAg" Variable="pSens_Smear_HIV" Value="pSens_Smear_infectious*pProp_Infectious_HIV+pSens_Smear_lessinf*(1-pProp_Infectious_HIV)"/>
      <Definition xmi:id="_9mHfASxcEeSGW6AhVqpKAg" Variable="pSens_Smear_inf1" Value="pSens_Smear_lessinf1*(1-Smear_Sens_fu)+Smear_Sens_fu"/>
      <Definition xmi:id="_9mIFsCxcEeSGW6AhVqpKAg" Variable="pSens_Smear_inf2" Value="pSens_Smear_lessinf2*(1-Smear_Sens_fu)+Smear_Sens_fu"/>
      <Definition xmi:id="_9mIFsSxcEeSGW6AhVqpKAg" Variable="pSens_Smear_inf3" Value="pSens_Smear_lessinf3*(1-Smear_Sens_fu)+Smear_Sens_fu"/>
      <Definition xmi:id="_9mIFsixcEeSGW6AhVqpKAg" Variable="pSens_Smear_infectious" Value="Choose(country;pSens_Smear_inf1;pSens_Smear_inf2;pSens_Smear_inf3)"/>
      <Definition xmi:id="_9mIFsyxcEeSGW6AhWppKAg" Variable="pSens_Smear_lessinf" Value="0"/>
      <Definition xmi:id="_9mIFtCxcEeSGW6AhWppKAg" Variable="pSens_Smear_lessinf1" Value="(0.61-0.68*(pHIVTB1*pProp_Infectious_HIV+(1-pHIVTB1)*pProp_Infectious))/(1-(pHIVTB1*pProp_Infectious_HIV+(1-pHIVTB1)*pProp_Infectious))"/>
      <Definition xmi:id="_9mIFtSxcEeSGW6AhWppKAg" Variable="pSens_Smear_lessinf2" Value="(0.79-0.89*(pHIVTB2*pProp_Infectious_HIV+(1-pHIVTB2)*pProp_Infectious))/(1-(pHIVTB2*pProp_Infectious_HIV+(1-pHIVTB2)*pProp_Infectious))"/>
      <Definition xmi:id="_9mIFtixcEeSGW6AhWppKAg" Variable="pSens_Smear_lessinf3" Value="(0.49-0.46*(pHIVTB3*pProp_Infectious_HIV+(1-pHIVTB3)*pProp_Infectious))/(1-(pHIVTB3*pProp_Infectious_HIV+(1-pHIVTB3)*pProp_Infectious))"/>
      <Definition xmi:id="_9mIFtyxcEeSGW6AhWppKAg" Variable="pSpec_Cult" Value="0.99"/>
      <Definition xmi:id="_9mIFuCxcEeSGW6AhXopKAg" Variable="pSpec_Empiric" Value="0.94" Comment=""/>
      <Definition xmi:id="_9mIFuSxcEeSGW6AhXopKAg" Variable="pSpec_NewTest" Value="0.52"/>
      <Definition xmi:id="_9mIFuixcEeSGW6AhXopKAg" Variable="pSpec_Smear" Value="pSpec_Empiric*Smear_specificity"/>
      <Definition xmi:id="_9mIFuyxcEeSGW6AhXopKAg" Variable="Rel_Infx_Less_Infxious" Value="0.22"/>
      <Definition xmi:id="_9mIFvCxcEeSGW6AhXopKAg" Variable="NewTest_loss_followup" Value="0.15"/>
      <Definition xmi:id="_9mIFvSxcEeSGW6AhYnpKAg" Variable="NewTest_sensitivity_inf" Value="0.84"/>
      <Definition xmi:id="_9mIFvixcEeSGW6AhYnpKAg" Variable="NewTest_sensitivity_lessinf" Value="0.84"/>
      <Definition xmi:id="_9mIFvyxcEeSGW6AhYnpKAg" Variable="Smear_loss_followup" Value="0.15"/>
      <Definition xmi:id="_9mIFwCxcEeSGW6AhYnpKAg" Variable="Smear_sensitivity" Value="1"/>
      <Definition xmi:id="_9mIFwSxcEeSGW6AhYnpKAg" Variable="Smear_Sens_fu" Value="Smear_sensitivity*(1-Smear_loss_followup)"/>
      <Definition xmi:id="_9mIFwixcEeSGW6AhZmpKAg" Variable="Smear_specificity" Value="0.97"/>
      <Definition xmi:id="_9mIFwyxcEeSGW6AhZmpKAg" Variable="cXpert" Value="25"/>
      <Definition xmi:id="_9mIFxCxcEeSGW6AhZmpKAg" Variable="cTime_Xpert_Delay" Value="cTime_Smear_Delay"/>
      <Definition xmi:id="_9mIFxSxcEeSGW6AhZmpKAg" Variable="pSens_Xpert_SmPos" Value="pSens_Smear_infectious*pProp_Infectious*pSens_Xpert_infectious/(pSens_Smear_infectious*pProp_Infectious+pSens_Smear_lessinf*(1-pProp_Infectious))+pSens_Smear_lessinf*(1-pProp_Infectious)*pSens_Xpert_lessinf/(pSens_Smear_infectious*pProp_Infectious+pSens_Smear_lessinf*(1-pProp_Infectious))"/>
      <Definition xmi:id="_9mIFxixcEeSGW6AhZmpKAg" Variable="pSens_Xpert_SmNeg" Value="(1-pSens_Smear_infectious)*pProp_Infectious*pSens_Xpert_infectious/((1-pSens_Smear_infectious)*pProp_Infectious+(1-pSens_Smear_lessinf)*(1-pProp_Infectious))+(1-pSens_Smear_lessinf)*(1-pProp_Infectious)*pSens_Xpert_lessinf/((1-pSens_Smear_infectious)*pProp_Infectious+(1-pSens_Smear_lessinf)*(1-pProp_Infectious))"/>
      <Definition xmi:id="_9mIFxyxcEeSGW6AhalpKAg" Variable="pSens_Xpert_infectious" Value="Xpert_sensitivity_inf"/>
      <Definition xmi:id="_9mIFyCxcEeSGW6AhalpKAg" Variable="pSens_Xpert_lessinf" Value="Xpert_sensitivity_lessinf"/>
      <Definition xmi:id="_9mIFySxcEeSGW6AhalpKAg" Variable="pSpec_Xpert" Value="0.98"/>
      <Definition xmi:id="_9mIFyixcEeSGW6AhalpKAg" Variable="Xpert_sensitivity_inf" Value=".982"/>
      <Definition xmi:id="_9mIFyyxcEeSGW6AhalpKAg" Variable="Xpert_sensitivity_lessinf" Value="0.67"/>
      <Definition xmi:id="_9mIFzCxcEeSGW6AhbkpKAg" Variable="pDrugResistant" Value="0.021"/>
      <Definition xmi:id="_9mIFzSxcEeSGW6AhbkpKAg" Variable="cTB_txcost_MDR" Value="2600"/>
      <Definition xmi:id="_9mIFzixcEeSGW6AhbkpKAg" Variable="pDOTS_Unsuccessful_MDR_Tx" Value=".238"/>
      <Definition xmi:id="_9mIFzyxcEeSGW6AhbkpKAg" Variable="pDOTS_Unsuccessful_DR" Value=".39"/>
      <Definition xmi:id="_9mIF0CxcEeSGW6AhbkpKAg" Variable="pSpec_Xpert_Rif" Value="0.98"/>
      <Definition xmi:id="_9mIF0SxcEeSGW6AhcjpKAg" Variable="pSens_Xpert_Rif" Value="0.94"/>
      <Definition xmi:id="_9mIF0ixcEeSGW6AhcjpKAg" Variable="cTB_txcost" Value="66.00" Comment=""/>
      <Definition xmi:id="_9mIF0yxcEeSGW6AhcjpKAg" Variable="pSens_Empiric" Value="0.53"/>
      <Node xmi:id="_9mIF1CxcEeSGW6AhcjpKAg" NameID="Node2" Label="No smear" NodeType="ChanceNode" StrategyExcluded="true">
        <Node xmi:id="_9mIF1SxcEeSGW6AhcjpKAg" NameID="Node3" Label="TB+" NodeType="ChanceNode">
          <Prob xmi:id="_9mIF1ixcEeSGW6AhdipKAg" Value="pPrevTB"/>
          <Node xmi:id="_9mIF1yxcEeSGW6AhdipKAg" NameID="Node904" Label="Drug Susceptible" NodeType="ChanceNode">
            <Prob xmi:id="_9mIF2CxcEeSGW6AhdipKAg" Value="#"/>
            <Node xmi:id="_9mIF2SxcEeSGW6AhdipKAg" NameID="Node4" Label="HIV+, ARV" NodeType="ChanceNode">
              <Prob xmi:id="_9mIF2ixcEeSGW6AhdipKAg" Value="pHIVTB*propARV"/>
              <Node xmi:id="_9mIF2yxcEeSGW6AhehpKAg" NameID="Node5" Label="Smear+" NodeType="ChanceNode">
                <Prob xmi:id="_9mIF3CxcEeSGW6AhehpKAg" Value="pSens_Smear_HIV"/>
                <Node xmi:id="_9mIF3SxcEeSGW6AhehpKAg" NameID="Node6" Label="Empiric+" NodeType="ChanceNode">
                  <Prob xmi:id="_9mIF3ixcEeSGW6AhehpKAg" Value="pSens_Empiric"/>
                  <Node xmi:id="_9mIF3yxcEeSGW6AhehpKAg" NameID="Node7" Label="Die" NodeType="TerminalNode">
                    <Prob xmi:id="_9mIF4CxcEeSGW6AhfgpKAg" Value="pDieDuringTreatmentHIV"/>
                    <Payoff xmi:id="_9mIF4SxcEeSGW6AhfgpKAg" Set="1" Value="0.25*eDALY_TB+(eLE_NoHIVDisc-0.25)"/>
                    <Payoff xmi:id="_9mIF4ixcEeSGW6AhfgpKAg" Set="2" Value="(.25*cTB_txcost)"/>
                    <Payoff xmi:id="_9mIF4yxcEeSGW6AhfgpKAg" Set="3" Value="-1"/>
                    <Payoff xmi:id="_9mIF5CxcEeSGW6AhfgpKAg" Set="4" Value="1"/>
                    <Payoff xmi:id="_9mIF5SxcEeSGW6AhgfpKAg" Set="5" Value="-0.25*cInfxPerYearSmearPos_HIV"/>
                    <Payoff xmi:id="_9mIF5ixcEeSGW6AhgfpKAg" Set="6" Value="0"/>
                  </Node>
                  <Node xmi:id="_9mIF5yxcEeSGW6AhgfpKAg" NameID="Node8" Label="Treatment Successful" NodeType="ChanceNode">
                    <Prob xmi:id="_9mIF6CxcEeSGW6AhgfpKAg" Value="#"/>
                    <Node xmi:id="_9mIF6SxcEeSGW6AhgfpKAg" NameID="Node9" Label="Survive" NodeType="TerminalNode">
                      <Prob xmi:id="_9mIF6ixcEeSGW6AhhepKAg" Value="#"/>
                      <Payoff xmi:id="_9mIF6yxcEeSGW6AhhepKAg" Set="1" Value="eDALY_TB*cTime_Empiric_Delay+(eDALY_HIV_ARV*(eLE_HIV_ARVDisc-cTime_Empiric_Delay))+(eLE_NoHIVDisc-eLE_HIV_ARVDisc)"/>
                      <Payoff xmi:id="_9mIF7CxcEeSGW6AhhepKAg" Set="2" Value="cTB_txcost"/>
                      <Payoff xmi:id="_9mIF7SxcEeSGW6AhhepKAg" Set="3" Value="0"/>
                      <Payoff xmi:id="_9mIF7ixcEeSGW6AhhepKAg" Set="4" Value="1"/>
                      <Payoff xmi:id="_9mIF7yxcEeSGW6AhidpKAg" Set="5" Value="-cTime_Empiric_Delay*cInfxPerYearSmearPos_HIV"/>
                      <Payoff xmi:id="_9mIF8CxcEeSGW6AhidpKAg" Set="6" Value="0"/>
                    </Node>
                    <Node xmi:id="_9mIF8SxcEeSGW6AhidpKAg" NameID="Node10" Label="Die" NodeType="TerminalNode">
                      <Prob xmi:id="_9mIF8ixcEeSGW6AhidpKAg" Value="pDieARV6Mos"/>
                      <Payoff xmi:id="_9mIF8yxcEeSGW6AhidpKAg" Set="1" Value="cTime_Empiric_Delay*eDALY_TB+(0.75-cTime_Empiric_Delay)*eDALY_HIV_ARV+(eLE_NoHIVDisc-0.75)"/>
                      <Payoff xmi:id="_9mIF9CxcEeSGW6AhjcpKAg" Set="2" Value="cTB_txcost"/>
                      <Payoff xmi:id="_9mIF9SxcEeSGW6AhjcpKAg" Set="3" Value="-1"/>
                      <Payoff xmi:id="_9mIF9ixcEeSGW6AhjcpKAg" Set="4" Value="1"/>
                      <Payoff xmi:id="_9mIF9yxcEeSGW6AhjcpKAg" Set="5" Value="-cTime_Empiric_Delay*cInfxPerYearSmearPos_HIV"/>
                      <Payoff xmi:id="_9mIF-CxcEeSGW6AhjcpKAg" Set="6" Value="0"/>
                    </Node>
                  </Node>
                  <Node xmi:id="_9mIF-SxcEeSGW6AhkbpKAg" NameID="Node11" Label="Treatment Unsuccessful" NodeType="ChanceNode">
                    <Prob xmi:id="_9mIF-ixcEeSGW6AhkbpKAg" Value="pDOTS_Unsuccessful"/>
                    <Node xmi:id="_9mIF-yxcEeSGW6AhkbpKAg" NameID="Node12" Label="Survive" NodeType="TerminalNode">
                      <Prob xmi:id="_9mIF_CxcEeSGW6AhkbpKAg" Value="#"/>
                      <Payoff xmi:id="_9mIF_SxcEeSGW6AhkbpKAg" Set="1" Value="eDALY_TB*(2-Discount_Rate)+eDALY_HIV_ARV*(eLE_HIV_ARVDisc-(2-Discount_Rate))+(eLE_NoHIVDisc-eLE_HIV_ARVDisc)"/>
                      <Payoff xmi:id="_9mIF_ixcEeSGW6AhlapKAg" Set="2" Value="cTB_txcost"/>
                      <Payoff xmi:id="_9mIF_yxcEeSGW6AhlapKAg" Set="3" Value="0"/>
                      <Payoff xmi:id="_9mIGACxcEeSGW6AhlapKAg" Set="4" Value="1"/>
                      <Payoff xmi:id="_9mIGASxcEeSGW6AhlapKAg" Set="5" Value="-(cInfxPerYearSmearPos_HIV)*(2-Discount_Rate)"/>
                      <Payoff xmi:id="_9mIGAixcEeSGW6AhlapKAg" Set="6" Value="0"/>
                    </Node>
                    <Node xmi:id="_9mIGAyxcEeSGW6AhmZpKAg" NameID="Node13" Label="Die" NodeType="TerminalNode">
                      <Prob xmi:id="_9mIGBCxcEeSGW6AhmZpKAg" Value="pDieNoTreatmentARV6MosSmearPos"/>
                      <Payoff xmi:id="_9mIswCxcEeSGW6AhmZpKAg" Set="1" Value="0.75*eDALY_TB+(eLE_NoHIVDisc-0.75)"/>
                      <Payoff xmi:id="_9mIswSxcEeSGW6AhmZpKAg" Set="2" Value="cTB_txcost"/>
                      <Payoff xmi:id="_9mIswixcEeSGW6AhmZpKAg" Set="3" Value="-1"/>
                      <Payoff xmi:id="_9mIswyxcEeSGW6AhnYpKAg" Set="4" Value="1"/>
                      <Payoff xmi:id="_9mIsxCxcEeSGW6AhnYpKAg" Set="5" Value="-.75*cInfxPerYearSmearPos_HIV"/>
                      <Payoff xmi:id="_9mIsxSxcEeSGW6AhnYpKAg" Set="6" Value="0"/>
                    </Node>
                  </Node>
                </Node>
                <Node xmi:id="_9mIsxixcEeSGW6AhnYpKAg" NameID="Node14" Label="Empiric -" NodeType="ChanceNode">
                  <Prob xmi:id="_9mIsxyxcEeSGW6AhnYpKAg" Value="#"/>
                  <Node xmi:id="_9mIsyCxcEeSGW6AhoXpKAg" NameID="Node15" Label="Die" NodeType="TerminalNode">
                    <Prob xmi:id="_9mIsySxcEeSGW6AhoXpKAg" Value="pDieNoTreatmentSmearPosARV"/>
                    <Payoff xmi:id="_9mIsyixcEeSGW6AhoXpKAg" Set="1" Value="0.5*eDALY_TB+(eLE_NoHIVDisc-0.5)"/>
                    <Payoff xmi:id="_9mIsyyxcEeSGW6AhoXpKAg" Set="2" Value="0"/>
                    <Payoff xmi:id="_9mIszCxcEeSGW6AhoXpKAg" Set="3" Value="-1"/>
                    <Payoff xmi:id="_9mIszSxcEeSGW6AhpWpKAg" Set="4" Value="0"/>
                    <Payoff xmi:id="_9mIszixcEeSGW6AhpWpKAg" Set="5" Value="-(.5)*cInfxPerYearSmearPos_HIV"/>
                    <Payoff xmi:id="_9mIszyxcEeSGW6AhpWpKAg" Set="6" Value="0"/>
                  </Node>
                  <Node xmi:id="_9mIs0CxcEeSGW6AhpWpKAg" NameID="Node16" Label="Survive" NodeType="TerminalNode">
                    <Prob xmi:id="_9mIs0SxcEeSGW6AhpWpKAg" Value="#"/>
                    <Payoff xmi:id="_9mIs0ixcEeSGW6AhqVpKAg" Set="1" Value="eDALY_TB*(2-Discount_Rate)+eDALY_HIV_ARV*(eLE_HIV_ARVDisc-(2-Discount_Rate))+(eLE_NoHIVDisc-eLE_HIV_ARVDisc)"/>
                    <Payoff xmi:id="_9mIs0yxcEeSGW6AhqVpKAg" Set="2" Value="0"/>
                    <Payoff xmi:id="_9mIs1CxcEeSGW6AhqVpKAg" Set="3" Value="0"/>
                    <Payoff xmi:id="_9mIs1SxcEeSGW6AhqVpKAg" Set="4" Value="0"/>
                    <Payoff xmi:id="_9mIs1ixcEeSGW6AhqVpKAg" Set="5" Value="-cInfxPerYearSmearPos_HIV*(2-Discount_Rate)"/>
                    <Payoff xmi:id="_9mIs1yxcEeSGW6AhrUpKAg" Set="6" Value="0"/>
                  </Node>
                </Node>
              </Node>
              <Node xmi:id="_9mIs2CxcEeSGW6AhrUpKAg" NameID="Node17" Label="Smear-" NodeType="ChanceNode">
                <Prob xmi:id="_9mIs2SxcEeSGW6AhrUpKAg" Value="#"/>
                <Node xmi:id="_9mIs2ixcEeSGW6AhrUpKAg" NameID="Node18" Label="Empiric+" NodeType="ChanceNode">
                  <Prob xmi:id="_9mIs2yxcEeSGW6AhrUpKAg" Value="pSens_Empiric"/>
                  <Node xmi:id="_9mIs3CxcEeSGW6AhsTpKAg" NameID="Node19" Label="Die" NodeType="TerminalNode">
                    <Prob xmi:id="_9mIs3SxcEeSGW6AhsTpKAg" Value="pDieDuringTreatmentHIV"/>
                    <Payoff xmi:id="_9mIs3ixcEeSGW6AhsTpKAg" Set="1" Value="0.25*eDALY_TB+(eLE_NoHIVDisc-0.25)"/>
                    <Payoff xmi:id="_9mIs3yxcEeSGW6AhsTpKAg" Set="2" Value="(.25*cTB_txcost) "/>
                    <Payoff xmi:id="_9mIs4CxcEeSGW6AhsTpKAg" Set="3" Value="-1"/>
                    <Payoff xmi:id="_9mIs4SxcEeSGW6AhtSpKAg" Set="4" Value="1"/>
                    <Payoff xmi:id="_9mIs4ixcEeSGW6AhtSpKAg" Set="5" Value="-.25*cInfxPerYearSmearNeg_HIV"/>
                    <Payoff xmi:id="_9mIs4yxcEeSGW6AhtSpKAg" Set="6" Value="0"/>
                  </Node>
                  <Node xmi:id="_9mIs5CxcEeSGW6AhtSpKAg" NameID="Node20" Label="Treatment Successful" NodeType="ChanceNode">
                    <Prob xmi:id="_9mIs5SxcEeSGW6AhtSpKAg" Value="#"/>
                    <Node xmi:id="_9mIs5ixcEeSGW6AhuRpKAg" NameID="Node21" Label="Survive" NodeType="TerminalNode">
                      <Prob xmi:id="_9mIs5yxcEeSGW6AhuRpKAg" Value="#"/>
                      <Payoff xmi:id="_9mIs6CxcEeSGW6AhuRpKAg" Set="1" Value="eDALY_TB*cTime_Empiric_Delay+(eDALY_HIV_ARV*(eLE_HIV_ARVDisc-cTime_Empiric_Delay))+(eLE_NoHIVDisc-eLE_HIV_ARVDisc)"/>
                      <Payoff xmi:id="_9mIs6SxcEeSGW6AhuRpKAg" Set="2" Value="cTB_txcost"/>
                      <Payoff xmi:id="_9mIs6ixcEeSGW6AhuRpKAg" Set="3" Value="0"/>
                      <Payoff xmi:id="_9mIs6yxcEeSGW6AhvQpKAg" Set="4" Value="1"/>
                      <Payoff xmi:id="_9mIs7CxcEeSGW6AhvQpKAg" Set="5" Value="-cTime_Empiric_Delay*cInfxPerYearSmearNeg_HIV"/>
                      <Payoff xmi:id="_9mIs7SxcEeSGW6AhvQpKAg" Set="6" Value="0"/>
                    </Node>
                    <Node xmi:id="_9mIs7ixcEeSGW6AhvQpKAg" NameID="Node22" Label="Die" NodeType="TerminalNode">
                      <Prob xmi:id="_9mIs7yxcEeSGW6AhvQpKAg" Value="pDieARV6Mos"/>
                      <Payoff xmi:id="_9mIs8CxcEeSGW6AhwPpKAg" Set="1" Value="cTime_Empiric_Delay*eDALY_TB+(0.75-cTime_Empiric_Delay)*eDALY_HIV_ARV+(eLE_NoHIVDisc-0.75)"/>
                      <Payoff xmi:id="_9mIs8SxcEeSGW6AhwPpKAg" Set="2" Value="cTB_txcost"/>
                      <Payoff xmi:id="_9mIs8ixcEeSGW6AhwPpKAg" Set="3" Value="-1"/>
                      <Payoff xmi:id="_9mIs8yxcEeSGW6AhwPpKAg" Set="4" Value="1"/>
                      <Payoff xmi:id="_9mIs9CxcEeSGW6AhwPpKAg" Set="5" Value="-cTime_Empiric_Delay*cInfxPerYearSmearNeg_HIV"/>
                      <Payoff xmi:id="_9mIs9SxcEeSGW6AhxOpKAg" Set="6" Value="0"/>
                    </Node>
                  </Node>
                  <Node xmi:id="_9mIs9ixcEeSGW6AhxOpKAg" NameID="Node23" Label="Treatment Unsuccessful" NodeType="ChanceNode">
                    <Prob xmi:id="_9mIs9yxcEeSGW6AhxOpKAg" Value="pDOTS_Unsuccessful"/>
                    <Node xmi:id="_9mIs-CxcEeSGW6AhxOpKAg" NameID="Node24" Label="Survive" NodeType="TerminalNode">
                      <Prob xmi:id="_9mIs-SxcEeSGW6AhxOpKAg" Value="#"/>
                      <Payoff xmi:id="_9mIs-ixcEeSGW6AhyNpKAg" Set="1" Value="eDALY_TB*(2-Discount_Rate)+eDALY_HIV_ARV*(eLE_HIV_ARVDisc-(2-Discount_Rate))+(eLE_NoHIVDisc-eLE_HIV_ARVDisc)"/>
                      <Payoff xmi:id="_9mIs-yxcEeSGW6AhyNpKAg" Set="2" Value="cTB_txcost"/>
                      <Payoff xmi:id="_9mIs_CxcEeSGW6AhyNpKAg" Set="3" Value="0"/>
                      <Payoff xmi:id="_9mIs_SxcEeSGW6AhyNpKAg" Set="4" Value="1"/>
                      <Payoff xmi:id="_9mJT0CxcEeSGW6AhyNpKAg" Set="5" Value="-(cInfxPerYearSmearNeg_HIV)*(2-Discount_Rate)"/>
                      <Payoff xmi:id="_9mJT0SxcEeSGW6AhzMpKAg" Set="6" Value="0"/>
                    </Node>
                    <Node xmi:id="_9mJT0ixcEeSGW6AhzMpKAg" NameID="Node25" Label="Die" NodeType="TerminalNode">
                      <Prob xmi:id="_9mJT0yxcEeSGW6AhzMpKAg" Value="pDieNoTreatmentARV6MosSmearNeg"/>
                      <Payoff xmi:id="_9mJT1CxcEeSGW6AhzMpKAg" Set="1" Value="0.75*eDALY_TB+(eLE_NoHIVDisc-0.75)"/>
                      <Payoff xmi:id="_9mJT1SxcEeSGW6AhzMpKAg" Set="2" Value="cTB_txcost"/>
                      <Payoff xmi:id="_9mJT1ixcEeSGW6Ah0LpKAg" Set="3" Value="-1"/>
                      <Payoff xmi:id="_9mJT1yxcEeSGW6Ah0LpKAg" Set="4" Value="1"/>
                      <Payoff xmi:id="_9mJT2CxcEeSGW6Ah0LpKAg" Set="5" Value="-.75*cInfxPerYearSmearNeg_HIV"/>
                      <Payoff xmi:id="_9mJT2SxcEeSGW6Ah0LpKAg" Set="6" Value="0"/>
                    </Node>
                  </Node>
                </Node>
                <Node xmi:id="_9mJT2ixcEeSGW6Ah0LpKAg" NameID="Node26" Label="Empiric -" NodeType="ChanceNode">
                  <Prob xmi:id="_9mJT2yxcEeSGW6Ah1KpKAg" Value="#"/>
                  <Node xmi:id="_9mJT3CxcEeSGW6Ah1KpKAg" NameID="Node27" Label="Die" NodeType="TerminalNode">
                    <Prob xmi:id="_9mJT3SxcEeSGW6Ah1KpKAg" Value="pDieNoTreatmentSmearNegARV"/>
                    <Payoff xmi:id="_9mJT3ixcEeSGW6Ah1KpKAg" Set="1" Value="0.5*eDALY_TB+(eLE_NoHIVDisc-0.5)"/>
                    <Payoff xmi:id="_9mJT3yxcEeSGW6Ah1KpKAg" Set="2" Value="0"/>
                    <Payoff xmi:id="_9mJT4CxcEeSGW6Ah2JpKAg" Set="3" Value="-1"/>
                    <Payoff xmi:id="_9mJT4SxcEeSGW6Ah2JpKAg" Set="4" Value="0"/>
                    <Payoff xmi:id="_9mJT4ixcEeSGW6Ah2JpKAg" Set="5" Value="-(.5)*cInfxPerYearSmearNeg_HIV"/>
                    <Payoff xmi:id="_9mJT4yxcEeSGW6Ah2JpKAg" Set="6" Value="0"/>
                  </Node>
                  <Node xmi:id="_9mJT5CxcEeSGW6Ah2JpKAg" NameID="Node28" Label="Survive" NodeType="TerminalNode">
                    <Prob xmi:id="_9mJT5SxcEeSGW6Ah3IpKAg" Value="#"/>
                    <Payoff xmi:id="_9mJT5ixcEeSGW6Ah3IpKAg" Set="1" Value="eDALY_TB*(2-Discount_Rate)+eDALY_HIV_ARV*(eLE_HIV_ARVDisc-(2-Discount_Rate))+(eLE_NoHIVDisc-eLE_HIV_ARVDisc)"/>
                    <Payoff xmi:id="_9mJT5yxcEeSGW6Ah3IpKAg" Set="2" Value="0"/>
                    <Payoff xmi:id="_9mJT6CxcEeSGW6Ah3IpKAg" Set="3" Value="0"/>
                    <Payoff xmi:id="_9mJT6SxcEeSGW6Ah3IpKAg" Set="4" Value="0"/>
                    <Payoff xmi:id="_9mJT6ixcEeSGW6Ah4HpKAg" Set="5" Value="-cInfxPerYearSmearNeg_HIV*(2-Discount_Rate)"/>
                    <Payoff xmi:id="_9mJT6yxcEeSGW6Ah4HpKAg" Set="6" Value="0"/>
                  </Node>
                </Node>
              </Node>
            </Node>
            <Node xmi:id="_9mJT7CxcEeSGW6Ah4HpKAg" NameID="Node29" Label="HIV+, no ARV" NodeType="ChanceNode">
              <Prob xmi:id="_9mJT7SxcEeSGW6Ah4HpKAg" Value="pHIVTB*(1-propARV)"/>
              <Node xmi:id="_9mJT7ixcEeSGW6Ah4HpKAg" NameID="Node30" Label="Smear+" NodeType="ChanceNode">
                <Prob xmi:id="_9mJT7yxcEeSGW6Ah5GpKAg" Value="pSens_Smear_HIV"/>
                <Node xmi:id="_9mJT8CxcEeSGW6Ah5GpKAg" NameID="Node31" Label="Empiric +" NodeType="ChanceNode">
                  <Prob xmi:id="_9mJT8SxcEeSGW6Ah5GpKAg" Value="pSens_Empiric"/>
                  <Node xmi:id="_9mJT8ixcEeSGW6Ah5GpKAg" NameID="Node32" Label="Die" NodeType="TerminalNode">
                    <Prob xmi:id="_9mJT8yxcEeSGW6Ah5GpKAg" Value="pDieDuringTreatmentHIV"/>
                    <Payoff xmi:id="_9mJT9CxcEeSGW6Ah6FpKAg" Set="1" Value="0.25*eDALY_TBAIDS+(eLE_NoHIVDisc-0.25)"/>
                    <Payoff xmi:id="_9mJT9SxcEeSGW6Ah6FpKAg" Set="2" Value="(.25*cTB_txcost)"/>
                    <Payoff xmi:id="_9mJT9ixcEeSGW6Ah6FpKAg" Set="3" Value="-1"/>
                    <Payoff xmi:id="_9mJT9yxcEeSGW6Ah6FpKAg" Set="4" Value="1"/>
                    <Payoff xmi:id="_9mJT-CxcEeSGW6Ah6FpKAg" Set="5" Value="-0.25*cInfxPerYearSmearPos_HIV"/>
                    <Payoff xmi:id="_9mJT-SxcEeSGW6Ah7EpKAg" Set="6" Value="0"/>
                  </Node>
                  <Node xmi:id="_9mJT-ixcEeSGW6Ah7EpKAg" NameID="Node33" Label="Treatment Successful" NodeType="ChanceNode">
                    <Prob xmi:id="_9mJT-yxcEeSGW6Ah7EpKAg" Value="#"/>
                    <Node xmi:id="_9mJT_CxcEeSGW6Ah7EpKAg" NameID="Node34" Label="Survive" NodeType="TerminalNode">
                      <Prob xmi:id="_9mJT_SxcEeSGW6Ah7EpKAg" Value="#"/>
                      <Payoff xmi:id="_9mJT_ixcEeSGW6Ah8DpKAg" Set="1" Value="eDALY_TBAIDS*cTime_Empiric_Delay+(eDALY_AIDS*(eLE_AIDSDisc-cTime_Empiric_Delay))+(eLE_NoHIVDisc-eLE_AIDSDisc)"/>
                      <Payoff xmi:id="_9mJT_yxcEeSGW6Ah8DpKAg" Set="2" Value="cTB_txcost"/>
                      <Payoff xmi:id="_9mJUACxcEeSGW6Ah8DpKAg" Set="3" Value="0"/>
                      <Payoff xmi:id="_9mJUASxcEeSGW6Ah8DpKAg" Set="4" Value="1"/>
                      <Payoff xmi:id="_9mJUAixcEeSGW6Ah8DpKAg" Set="5" Value="-cTime_Empiric_Delay*cInfxPerYearSmearPos_HIV"/>
                      <Payoff xmi:id="_9mJUAyxcEeSGW6Ah9CpKAg" Set="6" Value="0"/>
                    </Node>
                    <Node xmi:id="_9mJUBCxcEeSGW6Ah9CpKAg" NameID="Node35" Label="Die" NodeType="TerminalNode">
                      <Prob xmi:id="_9mJUBSxcEeSGW6Ah9CpKAg" Value="pDieHIV6Mos"/>
                      <Payoff xmi:id="_9mJUBixcEeSGW6Ah9CpKAg" Set="1" Value="cTime_Empiric_Delay*eDALY_TBAIDS+(0.75-cTime_Empiric_Delay)*eDALY_AIDS+(eLE_NoHIVDisc-0.75)"/>
                      <Payoff xmi:id="_9mJUByxcEeSGW6Ah9CpKAg" Set="2" Value="cTB_txcost"/>
                      <Payoff xmi:id="_9mJUCCxcEeSGW6Ah-BpKAg" Set="3" Value="-1"/>
                      <Payoff xmi:id="_9mJUCSxcEeSGW6Ah-BpKAg" Set="4" Value="1"/>
                      <Payoff xmi:id="_9mJUCixcEeSGW6Ah-BpKAg" Set="5" Value="-cTime_Empiric_Delay*cInfxPerYearSmearPos_HIV"/>
                      <Payoff xmi:id="_9mJUCyxcEeSGW6Ah-BpKAg" Set="6" Value="0"/>
                    </Node>
                  </Node>
                  <Node xmi:id="_9mJUDCxcEeSGW6Ah-BpKAg" NameID="Node36" Label="Treatment Unsuccessful" NodeType="ChanceNode">
                    <Prob xmi:id="_9mJUDSxcEeSGW6Ah_ApKAg" Value="pDOTS_Unsuccessful"/>
                    <Node xmi:id="_9mJUDixcEeSGW6Ah_ApKAg" NameID="Node37" Label="Survive" NodeType="TerminalNode">
                      <Prob xmi:id="_9mJUDyxcEeSGW6Ah_ApKAg" Value="#"/>
                      <Payoff xmi:id="_9mJUECxcEeSGW6Ah_ApKAg" Set="1" Value="eDALY_TBAIDS*(2-Discount_Rate)+eDALY_AIDS*(eLE_AIDSDisc-(2-Discount_Rate))+(eLE_NoHIVDisc-eLE_AIDSDisc)"/>
                      <Payoff xmi:id="_9mJUESxcEeSGW6Ah_ApKAg" Set="2" Value="cTB_txcost"/>
                      <Payoff xmi:id="_9mJUEixcEeSGW6AhA_pKAg" Set="3" Value="0"/>
                      <Payoff xmi:id="_9mJUEyxcEeSGW6AhA_pKAg" Set="4" Value="1"/>
                      <Payoff xmi:id="_9mJUFCxcEeSGW6AhA_pKAg" Set="5" Value="-(cInfxPerYearSmearPos_HIV)*(2-Discount_Rate)"/>
                      <Payoff xmi:id="_9mJUFSxcEeSGW6AhA_pKAg" Set="6" Value="0"/>
                    </Node>
                    <Node xmi:id="_9mJUFixcEeSGW6AhA_pKAg" NameID="Node38" Label="Die" NodeType="TerminalNode">
                      <Prob xmi:id="_9mJUFyxcEeSGW6AhB-pKAg" Value="pDieNoTreatmentHIV6MosSmearPos"/>
                      <Payoff xmi:id="_9mJUGCxcEeSGW6AhB-pKAg" Set="1" Value="0.75*eDALY_TBAIDS+(eLE_NoHIVDisc-0.75)"/>
                      <Payoff xmi:id="_9mJUGSxcEeSGW6AhB-pKAg" Set="2" Value="cTB_txcost"/>
                      <Payoff xmi:id="_9mJUGixcEeSGW6AhB-pKAg" Set="3" Value="-1"/>
                      <Payoff xmi:id="_9mJUGyxcEeSGW6AhB-pKAg" Set="4" Value="1"/>
                      <Payoff xmi:id="_9mJUHCxcEeSGW6AhC9pKAg" Set="5" Value="-.75*cInfxPerYearSmearPos_HIV"/>
                      <Payoff xmi:id="_9mJ64CxcEeSGW6AhC9pKAg" Set="6" Value="0"/>
                    </Node>
                  </Node>
                </Node>
                <Node xmi:id="_9mJ64SxcEeSGW6AhC9pKAg" NameID="Node39" Label="Empiric -" NodeType="ChanceNode">
                  <Prob xmi:id="_9mJ64ixcEeSGW6AhC9pKAg" Value="#"/>
                  <Node xmi:id="_9mJ64yxcEeSGW6AhC9pKAg" NameID="Node40" Label="Die" NodeType="TerminalNode">
                    <Prob xmi:id="_9mJ65CxcEeSGW6AhD8pKAg" Value="pDieNoTreatmentSmearPosHIV"/>
                    <Payoff xmi:id="_9mJ65SxcEeSGW6AhD8pKAg" Set="1" Value="0.5*eDALY_TBAIDS+(eLE_NoHIVDisc-0.5)"/>
                    <Payoff xmi:id="_9mJ65ixcEeSGW6AhD8pKAg" Set="2" Value="0"/>
                    <Payoff xmi:id="_9mJ65yxcEeSGW6AhD8pKAg" Set="3" Value="-1"/>
                    <Payoff xmi:id="_9mJ66CxcEeSGW6AhD8pKAg" Set="4" Value="0"/>
                    <Payoff xmi:id="_9mJ66SxcEeSGW6AhE7pKAg" Set="5" Value="-(.5)*cInfxPerYearSmearPos_HIV"/>
                    <Payoff xmi:id="_9mJ66ixcEeSGW6AhE7pKAg" Set="6" Value="0"/>
                  </Node>
                  <Node xmi:id="_9mJ66yxcEeSGW6AhE7pKAg" NameID="Node41" Label="Survive" NodeType="TerminalNode">
                    <Prob xmi:id="_9mJ67CxcEeSGW6AhE7pKAg" Value="#"/>
                    <Payoff xmi:id="_9mJ67SxcEeSGW6AhE7pKAg" Set="1" Value="eDALY_TBAIDS*(2-Discount_Rate)+eDALY_AIDS*(eLE_AIDSDisc-(2-Discount_Rate))+(eLE_NoHIVDisc-eLE_AIDSDisc)"/>
                    <Payoff xmi:id="_9mJ67ixcEeSGW6AhF6pKAg" Set="2" Value="0"/>
                    <Payoff xmi:id="_9mJ67yxcEeSGW6AhF6pKAg" Set="3" Value="0"/>
                    <Payoff xmi:id="_9mJ68CxcEeSGW6AhF6pKAg" Set="4" Value="0"/>
                    <Payoff xmi:id="_9mJ68SxcEeSGW6AhF6pKAg" Set="5" Value="-cInfxPerYearSmearPos_HIV*(2-Discount_Rate)"/>
                    <Payoff xmi:id="_9mJ68ixcEeSGW6AhF6pKAg" Set="6" Value="0"/>
                  </Node>
                </Node>
              </Node>
              <Node xmi:id="_9mJ68yxcEeSGW6AhG5pKAg" NameID="Node42" Label="Smear-" NodeType="ChanceNode">
                <Prob xmi:id="_9mJ69CxcEeSGW6AhG5pKAg" Value="#"/>
                <Node xmi:id="_9mJ69SxcEeSGW6AhG5pKAg" NameID="Node43" Label="Empiric +" NodeType="ChanceNode">
                  <Prob xmi:id="_9mJ69ixcEeSGW6AhG5pKAg" Value="pSens_Empiric"/>
                  <Node xmi:id="_9mJ69yxcEeSGW6AhG5pKAg" NameID="Node44" Label="Die" NodeType="TerminalNode">
                    <Prob xmi:id="_9mJ6-CxcEeSGW6AhH4pKAg" Value="pDieDuringTreatmentHIV"/>
                    <Payoff xmi:id="_9mJ6-SxcEeSGW6AhH4pKAg" Set="1" Value="0.25*eDALY_TBAIDS+(eLE_NoHIVDisc-0.25)"/>
                    <Payoff xmi:id="_9mJ6-ixcEeSGW6AhH4pKAg" Set="2" Value="(.25*cTB_txcost) "/>
                    <Payoff xmi:id="_9mJ6-yxcEeSGW6AhH4pKAg" Set="3" Value="-1"/>
                    <Payoff xmi:id="_9mJ6_CxcEeSGW6AhH4pKAg" Set="4" Value="1"/>
                    <Payoff xmi:id="_9mJ6_SxcEeSGW6AhI3pKAg" Set="5" Value="-.25*cInfxPerYearSmearNeg_HIV"/>
                    <Payoff xmi:id="_9mJ6_ixcEeSGW6AhI3pKAg" Set="6" Value="0"/>
                  </Node>
                  <Node xmi:id="_9mJ6_yxcEeSGW6AhI3pKAg" NameID="Node45" Label="Treatment Successful" NodeType="ChanceNode">
                    <Prob xmi:id="_9mJ7ACxcEeSGW6AhI3pKAg" Value="#"/>
                    <Node xmi:id="_9mJ7ASxcEeSGW6AhI3pKAg" NameID="Node46" Label="Survive" NodeType="TerminalNode">
                      <Prob xmi:id="_9mJ7AixcEeSGW6AhJ2pKAg" Value="#"/>
                      <Payoff xmi:id="_9mJ7AyxcEeSGW6AhJ2pKAg" Set="1" Value="eDALY_TBAIDS*cTime_Empiric_Delay+(eDALY_AIDS*(eLE_AIDSDisc-cTime_Empiric_Delay))+(eLE_NoHIVDisc-eLE_AIDSDisc)"/>
                      <Payoff xmi:id="_9mJ7BCxcEeSGW6AhJ2pKAg" Set="2" Value="cTB_txcost"/>
                      <Payoff xmi:id="_9mJ7BSxcEeSGW6AhJ2pKAg" Set="3" Value="0"/>
                      <Payoff xmi:id="_9mJ7BixcEeSGW6AhJ2pKAg" Set="4" Value="1"/>
                      <Payoff xmi:id="_9mJ7ByxcEeSGW6AhK1pKAg" Set="5" Value="-cTime_Empiric_Delay*cInfxPerYearSmearNeg_HIV"/>
                      <Payoff xmi:id="_9mJ7CCxcEeSGW6AhK1pKAg" Set="6" Value="0"/>
                    </Node>
                    <Node xmi:id="_9mJ7CSxcEeSGW6AhK1pKAg" NameID="Node47" Label="Die" NodeType="TerminalNode">
                      <Prob xmi:id="_9mJ7CixcEeSGW6AhK1pKAg" Value="pDieHIV6Mos"/>
                      <Payoff xmi:id="_9mJ7CyxcEeSGW6AhK1pKAg" Set="1" Value="cTime_Empiric_Delay*eDALY_TBAIDS+(0.75-cTime_Empiric_Delay)*eDALY_AIDS+(eLE_NoHIVDisc-0.75)"/>
                      <Payoff xmi:id="_9mJ7DCxcEeSGW6AhL0pKAg" Set="2" Value="cTB_txcost"/>
                      <Payoff xmi:id="_9mJ7DSxcEeSGW6AhL0pKAg" Set="3" Value="-1"/>
                      <Payoff xmi:id="_9mJ7DixcEeSGW6AhL0pKAg" Set="4" Value="1"/>
                      <Payoff xmi:id="_9mJ7DyxcEeSGW6AhL0pKAg" Set="5" Value="-cTime_Empiric_Delay*cInfxPerYearSmearNeg_HIV"/>
                      <Payoff xmi:id="_9mJ7ECxcEeSGW6AhL0pKAg" Set="6" Value="0"/>
                    </Node>
                  </Node>
                  <Node xmi:id="_9mJ7ESxcEeSGW6AhMzpKAg" NameID="Node48" Label="Treatment Unsuccessful" NodeType="ChanceNode">
                    <Prob xmi:id="_9mJ7EixcEeSGW6AhMzpKAg" Value="pDOTS_Unsuccessful"/>
                    <Node xmi:id="_9mJ7EyxcEeSGW6AhMzpKAg" NameID="Node49" Label="Survive" NodeType="TerminalNode">
                      <Prob xmi:id="_9mJ7FCxcEeSGW6AhMzpKAg" Value="#"/>
                      <Payoff xmi:id="_9mJ7FSxcEeSGW6AhMzpKAg" Set="1" Value="eDALY_TBAIDS*(2-Discount_Rate)+eDALY_AIDS*(eLE_AIDSDisc-(2-Discount_Rate))+(eLE_NoHIVDisc-eLE_AIDSDisc)"/>
                      <Payoff xmi:id="_9mJ7FixcEeSGW6AhNypKAg" Set="2" Value="cTB_txcost"/>
                      <Payoff xmi:id="_9mJ7FyxcEeSGW6AhNypKAg" Set="3" Value="0"/>
                      <Payoff xmi:id="_9mJ7GCxcEeSGW6AhNypKAg" Set="4" Value="1"/>
                      <Payoff xmi:id="_9mJ7GSxcEeSGW6AhNypKAg" Set="5" Value="-(cInfxPerYearSmearNeg_HIV)*(2-Discount_Rate)"/>
                      <Payoff xmi:id="_9mJ7GixcEeSGW6AhNypKAg" Set="6" Value="0"/>
                    </Node>
                    <Node xmi:id="_9mJ7GyxcEeSGW6AhOxpKAg" NameID="Node50" Label="Die" NodeType="TerminalNode">
                      <Prob xmi:id="_9mJ7HCxcEeSGW6AhOxpKAg" Value="pDieNoTreatmentHIV6MosSmearNeg"/>
                      <Payoff xmi:id="_9mJ7HSxcEeSGW6AhOxpKAg" Set="1" Value="0.75*eDALY_TBAIDS+(eLE_NoHIVDisc-0.75)"/>
                      <Payoff xmi:id="_9mJ7HixcEeSGW6AhOxpKAg" Set="2" Value="cTB_txcost"/>
                      <Payoff xmi:id="_9mJ7HyxcEeSGW6AhOxpKAg" Set="3" Value="-1"/>
                      <Payoff xmi:id="_9mJ7ICxcEeSGW6AhPwpKAg" Set="4" Value="1"/>
                      <Payoff xmi:id="_9mJ7ISxcEeSGW6AhPwpKAg" Set="5" Value="-.75*cInfxPerYearSmearNeg_HIV"/>
                      <Payoff xmi:id="_9mJ7IixcEeSGW6AhPwpKAg" Set="6" Value="0"/>
                    </Node>
                  </Node>
                </Node>
                <Node xmi:id="_9mJ7IyxcEeSGW6AhPwpKAg" NameID="Node51" Label="Empiric -" NodeType="ChanceNode">
                  <Prob xmi:id="_9mJ7JCxcEeSGW6AhPwpKAg" Value="#"/>
                  <Node xmi:id="_9mJ7JSxcEeSGW6AhQvpKAg" NameID="Node52" Label="Die" NodeType="TerminalNode">
                    <Prob xmi:id="_9mJ7JixcEeSGW6AhQvpKAg" Value="pDieNoTreatmentSmearNegHIV"/>
                    <Payoff xmi:id="_9mJ7JyxcEeSGW6AhQvpKAg" Set="1" Value="0.5*eDALY_TBAIDS+(eLE_NoHIVDisc-0.5)"/>
                    <Payoff xmi:id="_9mJ7KCxcEeSGW6AhQvpKAg" Set="2" Value="0"/>
                    <Payoff xmi:id="_9mJ7KSxcEeSGW6AhQvpKAg" Set="3" Value="-1"/>
                    <Payoff xmi:id="_9mJ7KixcEeSGW6AhRupKAg" Set="4" Value="0"/>
                    <Payoff xmi:id="_9mJ7KyxcEeSGW6AhRupKAg" Set="5" Value="-(.5)*cInfxPerYearSmearNeg_HIV"/>
                    <Payoff xmi:id="_9mJ7LCxcEeSGW6AhRupKAg" Set="6" Value="0"/>
                  </Node>
                  <Node xmi:id="_9mJ7LSxcEeSGW6AhRupKAg" NameID="Node53" Label="Survive" NodeType="TerminalNode">
                    <Prob xmi:id="_9mJ7LixcEeSGW6AhRupKAg" Value="#"/>
                    <Payoff xmi:id="_9mJ7LyxcEeSGW6AhStpKAg" Set="1" Value="eDALY_TBAIDS*(2-Discount_Rate)+eDALY_AIDS*(eLE_AIDSDisc-(2-Discount_Rate))+(eLE_NoHIVDisc-eLE_AIDSDisc)"/>
                    <Payoff xmi:id="_9mJ7MCxcEeSGW6AhStpKAg" Set="2" Value="0"/>
                    <Payoff xmi:id="_9mJ7MSxcEeSGW6AhStpKAg" Set="3" Value="0"/>
                    <Payoff xmi:id="_9mJ7MixcEeSGW6AhStpKAg" Set="4" Value="0"/>
                    <Payoff xmi:id="_9mJ7MyxcEeSGW6AhStpKAg" Set="5" Value="-cInfxPerYearSmearNeg_HIV*(2-Discount_Rate)"/>
                    <Payoff xmi:id="_9mJ7NCxcEeSGW6AhTspKAg" Set="6" Value="0"/>
                  </Node>
                </Node>
              </Node>
            </Node>
            <Node xmi:id="_9mJ7NSxcEeSGW6AhTspKAg" NameID="Node54" Label="HIV-" NodeType="ChanceNode">
              <Prob xmi:id="_9mJ7NixcEeSGW6AhTspKAg" Value="#"/>
              <Node xmi:id="_9mJ7NyxcEeSGW6AhTspKAg" NameID="Node55" Label="Smear +" NodeType="ChanceNode">
                <Prob xmi:id="_9mKh8CxcEeSGW6AhTspKAg" Value="pSens_Smear"/>
                <Node xmi:id="_9mKh8SxcEeSGW6AhUrpKAg" NameID="Node56" Label="Empiric +" NodeType="ChanceNode">
                  <Prob xmi:id="_9mKh8ixcEeSGW6AhUrpKAg" Value="pSens_Empiric"/>
                  <Node xmi:id="_9mKh8yxcEeSGW6AhUrpKAg" NameID="Node57" Label="Die" NodeType="TerminalNode">
                    <Prob xmi:id="_9mKh9CxcEeSGW6AhUrpKAg" Value="pDieDuringTreatment"/>
                    <Payoff xmi:id="_9mKh9SxcEeSGW6AhUrpKAg" Set="1" Value="0.25*eDALY_TB+(eLE_NoHIVDisc-0.25)"/>
                    <Payoff xmi:id="_9mKh9ixcEeSGW6AhVqpKAg" Set="2" Value="(.25*cTB_txcost) "/>
                    <Payoff xmi:id="_9mKh9yxcEeSGW6AhVqpKAg" Set="3" Value="-1"/>
                    <Payoff xmi:id="_9mKh-CxcEeSGW6AhVqpKAg" Set="4" Value="1"/>
                    <Payoff xmi:id="_9mKh-SxcEeSGW6AhVqpKAg" Set="5" Value="-(.25)*cInfxPerYearSmearPos"/>
                    <Payoff xmi:id="_9mKh-ixcEeSGW6AhVqpKAg" Set="6" Value="0"/>
                  </Node>
                  <Node xmi:id="_9mKh-yxcEeSGW6AhWppKAg" NameID="Node58" Label="Treatment Successful" NodeType="LabelNode">
                    <Prob xmi:id="_9mKh_CxcEeSGW6AhWppKAg" Value="#"/>
                    <Node xmi:id="_9mKh_SxcEeSGW6AhWppKAg" NameID="Node59" Label="Survive" NodeType="TerminalNode">
                      <Payoff xmi:id="_9mKh_ixcEeSGW6AhWppKAg" Set="1" Value="cTime_Empiric_Delay*eDALY_TB+0.5*eDALY_DOTS"/>
                      <Payoff xmi:id="_9mKh_yxcEeSGW6AhWppKAg" Set="2" Value="cTB_txcost"/>
                      <Payoff xmi:id="_9mKiACxcEeSGW6AhXopKAg" Set="3" Value="0"/>
                      <Payoff xmi:id="_9mKiASxcEeSGW6AhXopKAg" Set="4" Value="1"/>
                      <Payoff xmi:id="_9mKiAixcEeSGW6AhXopKAg" Set="5" Value="-cTime_Empiric_Delay*cInfxPerYearSmearPos"/>
                      <Payoff xmi:id="_9mKiAyxcEeSGW6AhXopKAg" Set="6" Value="0"/>
                    </Node>
                  </Node>
                  <Node xmi:id="_9mKiBCxcEeSGW6AhXopKAg" NameID="Node60" Label="Treatment Unsuccessful" NodeType="ChanceNode">
                    <Prob xmi:id="_9mKiBSxcEeSGW6AhYnpKAg" Value="pDOTS_Unsuccessful"/>
                    <Node xmi:id="_9mKiBixcEeSGW6AhYnpKAg" NameID="Node61" Label="Survive" NodeType="TerminalNode">
                      <Prob xmi:id="_9mKiByxcEeSGW6AhYnpKAg" Value="#"/>
                      <Payoff xmi:id="_9mKiCCxcEeSGW6AhYnpKAg" Set="1" Value="eDALY_TB*(2-Discount_Rate)"/>
                      <Payoff xmi:id="_9mKiCSxcEeSGW6AhYnpKAg" Set="2" Value="cTB_txcost"/>
                      <Payoff xmi:id="_9mKiCixcEeSGW6AhZmpKAg" Set="3" Value="0"/>
                      <Payoff xmi:id="_9mKiCyxcEeSGW6AhZmpKAg" Set="4" Value="1"/>
                      <Payoff xmi:id="_9mKiDCxcEeSGW6AhZmpKAg" Set="5" Value="-cInfxPerYearSmearPos*(2-Discount_Rate)"/>
                      <Payoff xmi:id="_9mKiDSxcEeSGW6AhZmpKAg" Set="6" Value="0"/>
                    </Node>
                    <Node xmi:id="_9mKiDixcEeSGW6AhZmpKAg" NameID="Node62" Label="Die" NodeType="TerminalNode">
                      <Prob xmi:id="_9mKiDyxcEeSGW6AhalpKAg" Value="pDieNoTreatment6MosSmearPos"/>
                      <Payoff xmi:id="_9mKiECxcEeSGW6AhalpKAg" Set="1" Value="0.75*eDALY_TB+(eLE_NoHIVDisc-0.75)"/>
                      <Payoff xmi:id="_9mKiESxcEeSGW6AhalpKAg" Set="2" Value="cTB_txcost"/>
                      <Payoff xmi:id="_9mKiEixcEeSGW6AhalpKAg" Set="3" Value="-1"/>
                      <Payoff xmi:id="_9mKiEyxcEeSGW6AhalpKAg" Set="4" Value="1"/>
                      <Payoff xmi:id="_9mKiFCxcEeSGW6AhbkpKAg" Set="5" Value="-(.75)*cInfxPerYearSmearPos"/>
                      <Payoff xmi:id="_9mKiFSxcEeSGW6AhbkpKAg" Set="6" Value="0"/>
                    </Node>
                  </Node>
                </Node>
                <Node xmi:id="_9mKiFixcEeSGW6AhbkpKAg" NameID="Node63" Label="Empiric -" NodeType="ChanceNode">
                  <Prob xmi:id="_9mKiFyxcEeSGW6AhbkpKAg" Value="#"/>
                  <Node xmi:id="_9mKiGCxcEeSGW6AhbkpKAg" NameID="Node64" Label="Die" NodeType="TerminalNode">
                    <Prob xmi:id="_9mKiGSxcEeSGW6AhcjpKAg" Value="pDieNoTreatmentSmearPos"/>
                    <Payoff xmi:id="_9mKiGixcEeSGW6AhcjpKAg" Set="1" Value="0.5*eDALY_TB+(eLE_NoHIVDisc-0.5)"/>
                    <Payoff xmi:id="_9mKiGyxcEeSGW6AhcjpKAg" Set="2" Value="0"/>
                    <Payoff xmi:id="_9mKiHCxcEeSGW6AhcjpKAg" Set="3" Value="-1"/>
                    <Payoff xmi:id="_9mKiHSxcEeSGW6AhcjpKAg" Set="4" Value="0"/>
                    <Payoff xmi:id="_9mKiHixcEeSGW6AhdipKAg" Set="5" Value="-.5*cInfxPerYearSmearPos"/>
                    <Payoff xmi:id="_9mKiHyxcEeSGW6AhdipKAg" Set="6" Value="0"/>
                  </Node>
                  <Node xmi:id="_9mKiICxcEeSGW6AhdipKAg" NameID="Node65" Label="Survive" NodeType="TerminalNode">
                    <Prob xmi:id="_9mKiISxcEeSGW6AhdipKAg" Value="#"/>
                    <Payoff xmi:id="_9mKiIixcEeSGW6AhdipKAg" Set="1" Value="eDALY_TB*(2-Discount_Rate)"/>
                    <Payoff xmi:id="_9mKiIyxcEeSGW6AhehpKAg" Set="2" Value="0"/>
                    <Payoff xmi:id="_9mKiJCxcEeSGW6AhehpKAg" Set="3" Value="0"/>
                    <Payoff xmi:id="_9mKiJSxcEeSGW6AhehpKAg" Set="4" Value="0"/>
                    <Payoff xmi:id="_9mKiJixcEeSGW6AhehpKAg" Set="5" Value="-cInfxPerYearSmearPos*(2-Discount_Rate)"/>
                    <Payoff xmi:id="_9mKiJyxcEeSGW6AhehpKAg" Set="6" Value="0"/>
                  </Node>
                </Node>
              </Node>
              <Node xmi:id="_9mKiKCxcEeSGW6AhfgpKAg" NameID="Node66" Label="Smear -" NodeType="ChanceNode">
                <Prob xmi:id="_9mKiKSxcEeSGW6AhfgpKAg" Value="#"/>
                <Node xmi:id="_9mKiKixcEeSGW6AhfgpKAg" NameID="Node67" Label="Empiric +" NodeType="ChanceNode">
                  <Prob xmi:id="_9mKiKyxcEeSGW6AhfgpKAg" Value="pSens_Empiric"/>
                  <Node xmi:id="_9mKiLCxcEeSGW6AhfgpKAg" NameID="Node68" Label="Die" NodeType="TerminalNode">
                    <Prob xmi:id="_9mKiLSxcEeSGW6AhgfpKAg" Value="pDieDuringTreatment"/>
                    <Payoff xmi:id="_9mKiLixcEeSGW6AhgfpKAg" Set="1" Value="0.25*eDALY_TB+(eLE_NoHIVDisc-0.25)"/>
                    <Payoff xmi:id="_9mKiLyxcEeSGW6AhgfpKAg" Set="2" Value="(.25*cTB_txcost)"/>
                    <Payoff xmi:id="_9mKiMCxcEeSGW6AhgfpKAg" Set="3" Value="-1"/>
                    <Payoff xmi:id="_9mKiMSxcEeSGW6AhgfpKAg" Set="4" Value="1"/>
                    <Payoff xmi:id="_9mKiMixcEeSGW6AhhepKAg" Set="5" Value="-(.25)*cInfxPerYearSmearNeg"/>
                    <Payoff xmi:id="_9mKiMyxcEeSGW6AhhepKAg" Set="6" Value="0"/>
                  </Node>
                  <Node xmi:id="_9mKiNCxcEeSGW6AhhepKAg" NameID="Node69" Label="Treatment Successful" NodeType="LabelNode">
                    <Prob xmi:id="_9mKiNSxcEeSGW6AhhepKAg" Value="#"/>
                    <Node xmi:id="_9mKiNixcEeSGW6AhhepKAg" NameID="Node70" Label="Survive" NodeType="TerminalNode">
                      <Payoff xmi:id="_9mKiNyxcEeSGW6AhidpKAg" Set="1" Value="cTime_Empiric_Delay*eDALY_TB+0.5*eDALY_DOTS"/>
                      <Payoff xmi:id="_9mKiOCxcEeSGW6AhidpKAg" Set="2" Value="cTB_txcost"/>
                      <Payoff xmi:id="_9mKiOSxcEeSGW6AhidpKAg" Set="3" Value="0"/>
                      <Payoff xmi:id="_9mKiOixcEeSGW6AhidpKAg" Set="4" Value="1"/>
                      <Payoff xmi:id="_9mKiOyxcEeSGW6AhidpKAg" Set="5" Value="-cTime_Empiric_Delay*cInfxPerYearSmearNeg"/>
                      <Payoff xmi:id="_9mKiPCxcEeSGW6AhjcpKAg" Set="6" Value="0"/>
                    </Node>
                  </Node>
                  <Node xmi:id="_9mKiPSxcEeSGW6AhjcpKAg" NameID="Node71" Label="Treatment Unsuccessful" NodeType="ChanceNode">
                    <Prob xmi:id="_9mKiPixcEeSGW6AhjcpKAg" Value="pDOTS_Unsuccessful"/>
                    <Node xmi:id="_9mKiPyxcEeSGW6AhjcpKAg" NameID="Node72" Label="Survive" NodeType="TerminalNode">
                      <Prob xmi:id="_9mKiQCxcEeSGW6AhjcpKAg" Value="#"/>
                      <Payoff xmi:id="_9mKiQSxcEeSGW6AhkbpKAg" Set="1" Value="eDALY_TB*(2-Discount_Rate)"/>
                      <Payoff xmi:id="_9mKiQixcEeSGW6AhkbpKAg" Set="2" Value="cTB_txcost"/>
                      <Payoff xmi:id="_9mKiQyxcEeSGW6AhkbpKAg" Set="3" Value="0"/>
                      <Payoff xmi:id="_9mKiRCxcEeSGW6AhkbpKAg" Set="4" Value="1"/>
                      <Payoff xmi:id="_9mKiRSxcEeSGW6AhkbpKAg" Set="5" Value="-cInfxPerYearSmearNeg*(2-Discount_Rate)"/>
                      <Payoff xmi:id="_9mKiRixcEeSGW6AhlapKAg" Set="6" Value="0"/>
                    </Node>
                    <Node xmi:id="_9mKiRyxcEeSGW6AhlapKAg" NameID="Node73" Label="Die" NodeType="TerminalNode">
                      <Prob xmi:id="_9mKiSCxcEeSGW6AhlapKAg" Value="pDieNoTreatment6MosSmearNeg"/>
                      <Payoff xmi:id="_9mKiSSxcEeSGW6AhlapKAg" Set="1" Value="0.75*eDALY_TB+(eLE_NoHIVDisc-0.75)"/>
                      <Payoff xmi:id="_9mKiSixcEeSGW6AhlapKAg" Set="2" Value="cTB_txcost"/>
                      <Payoff xmi:id="_9mKiSyxcEeSGW6AhmZpKAg" Set="3" Value="-1"/>
                      <Payoff xmi:id="_9mKiTCxcEeSGW6AhmZpKAg" Set="4" Value="1"/>
                      <Payoff xmi:id="_9mKiTSxcEeSGW6AhmZpKAg" Set="5" Value="-(.75)*cInfxPerYearSmearNeg"/>
                      <Payoff xmi:id="_9mKiTixcEeSGW6AhmZpKAg" Set="6" Value="0"/>
                    </Node>
                  </Node>
                </Node>
                <Node xmi:id="_9mKiTyxcEeSGW6AhmZpKAg" NameID="Node74" Label="Empiric -" NodeType="ChanceNode">
                  <Prob xmi:id="_9mKiUCxcEeSGW6AhnYpKAg" Value="#"/>
                  <Node xmi:id="_9mLJACxcEeSGW6AhnYpKAg" NameID="Node75" Label="Die" NodeType="TerminalNode">
                    <Prob xmi:id="_9mLJASxcEeSGW6AhnYpKAg" Value="pDieNoTreatmentSmearNeg"/>
                    <Payoff xmi:id="_9mLJAixcEeSGW6AhnYpKAg" Set="1" Value="0.5*eDALY_TB+(eLE_NoHIVDisc-0.5)"/>
                    <Payoff xmi:id="_9mLJAyxcEeSGW6AhnYpKAg" Set="2" Value="0"/>
                    <Payoff xmi:id="_9mLJBCxcEeSGW6AhoXpKAg" Set="3" Value="-1"/>
                    <Payoff xmi:id="_9mLJBSxcEeSGW6AhoXpKAg" Set="4" Value="0"/>
                    <Payoff xmi:id="_9mLJBixcEeSGW6AhoXpKAg" Set="5" Value="-.5*cInfxPerYearSmearNeg"/>
                    <Payoff xmi:id="_9mLJByxcEeSGW6AhoXpKAg" Set="6" Value="0"/>
                  </Node>
                  <Node xmi:id="_9mLJCCxcEeSGW6AhoXpKAg" NameID="Node76" Label="Survive" NodeType="TerminalNode">
                    <Prob xmi:id="_9mLJCSxcEeSGW6AhpWpKAg" Value="#"/>
                    <Payoff xmi:id="_9mLJCixcEeSGW6AhpWpKAg" Set="1" Value="eDALY_TB*(2-Discount_Rate)"/>
                    <Payoff xmi:id="_9mLJCyxcEeSGW6AhpWpKAg" Set="2" Value="0"/>
                    <Payoff xmi:id="_9mLJDCxcEeSGW6AhpWpKAg" Set="3" Value="0"/>
                    <Payoff xmi:id="_9mLJDSxcEeSGW6AhpWpKAg" Set="4" Value="0"/>
                    <Payoff xmi:id="_9mLJDixcEeSGW6AhqVpKAg" Set="5" Value="-cInfxPerYearSmearNeg*(2-Discount_Rate)"/>
                    <Payoff xmi:id="_9mLJDyxcEeSGW6AhqVpKAg" Set="6" Value="0"/>
                  </Node>
                </Node>
              </Node>
            </Node>
          </Node>
          <Node xmi:id="_9mLJECxcEeSGW6AhqVpKAg" NameID="Node905" Label="Drug Resistant" NodeType="ChanceNode">
            <Prob xmi:id="_9mLJESxcEeSGW6AhqVpKAg" Value="pDrugResistant"/>
            <Node xmi:id="_9mLJEixcEeSGW6AhqVpKAg" NameID="Node906" Label="HIV+, ARV" NodeType="ChanceNode">
              <Prob xmi:id="_9mLJEyxcEeSGW6AhrUpKAg" Value="pHIVTB*propARV"/>
              <Node xmi:id="_9mLJFCxcEeSGW6AhrUpKAg" NameID="Node907" Label="Smear+" NodeType="ChanceNode">
                <Prob xmi:id="_9mLJFSxcEeSGW6AhrUpKAg" Value="pSens_Smear_HIV"/>
                <Node xmi:id="_9mLJFixcEeSGW6AhrUpKAg" NameID="Node908" Label="Empiric+" NodeType="ChanceNode">
                  <Prob xmi:id="_9mLJFyxcEeSGW6AhrUpKAg" Value="pSens_Empiric"/>
                  <Node xmi:id="_9mLJGCxcEeSGW6AhsTpKAg" NameID="Node909" Label="Die" NodeType="TerminalNode">
                    <Prob xmi:id="_9mLJGSxcEeSGW6AhsTpKAg" Value="pDieDuringTreatmentHIV"/>
                    <Payoff xmi:id="_9mLJGixcEeSGW6AhsTpKAg" Set="1" Value="0.25*eDALY_TB+(eLE_NoHIVDisc-0.25)"/>
                    <Payoff xmi:id="_9mLJGyxcEeSGW6AhsTpKAg" Set="2" Value="(.25*cTB_txcost)"/>
                    <Payoff xmi:id="_9mLJHCxcEeSGW6AhsTpKAg" Set="3" Value="-1"/>
                    <Payoff xmi:id="_9mLJHSxcEeSGW6AhtSpKAg" Set="4" Value="1"/>
                    <Payoff xmi:id="_9mLJHixcEeSGW6AhtSpKAg" Set="5" Value="-0.25*cInfxPerYearSmearPos_HIV"/>
                    <Payoff xmi:id="_9mLJHyxcEeSGW6AhtSpKAg" Set="6" Value="0"/>
                  </Node>
                  <Node xmi:id="_9mLJICxcEeSGW6AhtSpKAg" NameID="Node910" Label="Treatment Successful" NodeType="ChanceNode">
                    <Prob xmi:id="_9mLJISxcEeSGW6AhtSpKAg" Value="#"/>
                    <Node xmi:id="_9mLJIixcEeSGW6AhuRpKAg" NameID="Node911" Label="Survive" NodeType="TerminalNode">
                      <Prob xmi:id="_9mLJIyxcEeSGW6AhuRpKAg" Value="#"/>
                      <Payoff xmi:id="_9mLJJCxcEeSGW6AhuRpKAg" Set="1" Value="eDALY_TB*cTime_Empiric_Delay+(eDALY_HIV_ARV*(eLE_HIV_ARVDisc-cTime_Empiric_Delay))+(eLE_NoHIVDisc-eLE_HIV_ARVDisc)"/>
                      <Payoff xmi:id="_9mLJJSxcEeSGW6AhuRpKAg" Set="2" Value="cTB_txcost"/>
                      <Payoff xmi:id="_9mLJJixcEeSGW6AhuRpKAg" Set="3" Value="0"/>
                      <Payoff xmi:id="_9mLJJyxcEeSGW6AhvQpKAg" Set="4" Value="1"/>
                      <Payoff xmi:id="_9mLJKCxcEeSGW6AhvQpKAg" Set="5" Value="-cTime_Empiric_Delay*cInfxPerYearSmearPos_HIV"/>
                      <Payoff xmi:id="_9mLJKSxcEeSGW6AhvQpKAg" Set="6" Value="0"/>
                    </Node>
                    <Node xmi:id="_9mLJKixcEeSGW6AhvQpKAg" NameID="Node912" Label="Die" NodeType="TerminalNode">
                      <Prob xmi:id="_9mLJKyxcEeSGW6AhvQpKAg" Value="pDieARV6Mos"/>
                      <Payoff xmi:id="_9mLJLCxcEeSGW6AhwPpKAg" Set="1" Value="cTime_Empiric_Delay*eDALY_TB+(0.75-cTime_Empiric_Delay)*eDALY_HIV_ARV+(eLE_NoHIVDisc-0.75)"/>
                      <Payoff xmi:id="_9mLJLSxcEeSGW6AhwPpKAg" Set="2" Value="cTB_txcost"/>
                      <Payoff xmi:id="_9mLJLixcEeSGW6AhwPpKAg" Set="3" Value="-1"/>
                      <Payoff xmi:id="_9mLJLyxcEeSGW6AhwPpKAg" Set="4" Value="1"/>
                      <Payoff xmi:id="_9mLJMCxcEeSGW6AhwPpKAg" Set="5" Value="-cTime_Empiric_Delay*cInfxPerYearSmearPos_HIV"/>
                      <Payoff xmi:id="_9mLJMSxcEeSGW6AhxOpKAg" Set="6" Value="0"/>
                    </Node>
                  </Node>
                  <Node xmi:id="_9mLJMixcEeSGW6AhxOpKAg" NameID="Node913" Label="Treatment Unsuccessful" NodeType="ChanceNode">
                    <Prob xmi:id="_9mLJMyxcEeSGW6AhxOpKAg" Value="pDOTS_Unsuccessful_DR"/>
                    <Node xmi:id="_9mLJNCxcEeSGW6AhxOpKAg" NameID="Node914" Label="Survive" NodeType="TerminalNode">
                      <Prob xmi:id="_9mLJNSxcEeSGW6AhxOpKAg" Value="#"/>
                      <Payoff xmi:id="_9mLJNixcEeSGW6AhyNpKAg" Set="1" Value="eDALY_TB*(2-Discount_Rate)+eDALY_HIV_ARV*(eLE_HIV_ARVDisc-(2-Discount_Rate))+(eLE_NoHIVDisc-eLE_HIV_ARVDisc)"/>
                      <Payoff xmi:id="_9mLJNyxcEeSGW6AhyNpKAg" Set="2" Value="cTB_txcost"/>
                      <Payoff xmi:id="_9mLJOCxcEeSGW6AhyNpKAg" Set="3" Value="0"/>
                      <Payoff xmi:id="_9mLJOSxcEeSGW6AhyNpKAg" Set="4" Value="1"/>
                      <Payoff xmi:id="_9mLJOixcEeSGW6AhyNpKAg" Set="5" Value="-(cInfxPerYearSmearPos_HIV)*(2-Discount_Rate)"/>
                      <Payoff xmi:id="_9mLJOyxcEeSGW6AhzMpKAg" Set="6" Value="0"/>
                    </Node>
                    <Node xmi:id="_9mLJPCxcEeSGW6AhzMpKAg" NameID="Node915" Label="Die" NodeType="TerminalNode">
                      <Prob xmi:id="_9mLJPSxcEeSGW6AhzMpKAg" Value="pDieNoTreatmentARV6MosSmearPos"/>
                      <Payoff xmi:id="_9mLJPixcEeSGW6AhzMpKAg" Set="1" Value="0.75*eDALY_TB+(eLE_NoHIVDisc-0.75)"/>
                      <Payoff xmi:id="_9mLJPyxcEeSGW6AhzMpKAg" Set="2" Value="cTB_txcost"/>
                      <Payoff xmi:id="_9mLJQCxcEeSGW6Ah0LpKAg" Set="3" Value="-1"/>
                      <Payoff xmi:id="_9mLJQSxcEeSGW6Ah0LpKAg" Set="4" Value="1"/>
                      <Payoff xmi:id="_9mLJQixcEeSGW6Ah0LpKAg" Set="5" Value="-.75*cInfxPerYearSmearPos_HIV"/>
                      <Payoff xmi:id="_9mLJQyxcEeSGW6Ah0LpKAg" Set="6" Value="0"/>
                    </Node>
                  </Node>
                </Node>
                <Node xmi:id="_9mLJRCxcEeSGW6Ah0LpKAg" NameID="Node916" Label="Empiric -" NodeType="ChanceNode">
                  <Prob xmi:id="_9mLJRSxcEeSGW6Ah1KpKAg" Value="#"/>
                  <Node xmi:id="_9mLJRixcEeSGW6Ah1KpKAg" NameID="Node917" Label="Die" NodeType="TerminalNode">
                    <Prob xmi:id="_9mLJRyxcEeSGW6Ah1KpKAg" Value="pDieNoTreatmentSmearPosARV"/>
                    <Payoff xmi:id="_9mLJSCxcEeSGW6Ah1KpKAg" Set="1" Value="0.5*eDALY_TB+(eLE_NoHIVDisc-0.5)"/>
                    <Payoff xmi:id="_9mLJSSxcEeSGW6Ah1KpKAg" Set="2" Value="0"/>
                    <Payoff xmi:id="_9mLJSixcEeSGW6Ah2JpKAg" Set="3" Value="-1"/>
                    <Payoff xmi:id="_9mLJSyxcEeSGW6Ah2JpKAg" Set="4" Value="0"/>
                    <Payoff xmi:id="_9mLJTCxcEeSGW6Ah2JpKAg" Set="5" Value="-(.5)*cInfxPerYearSmearPos_HIV"/>
                    <Payoff xmi:id="_9mLJTSxcEeSGW6Ah2JpKAg" Set="6" Value="0"/>
                  </Node>
                  <Node xmi:id="_9mLJTixcEeSGW6Ah2JpKAg" NameID="Node918" Label="Survive" NodeType="TerminalNode">
                    <Prob xmi:id="_9mLJTyxcEeSGW6Ah3IpKAg" Value="#"/>
                    <Payoff xmi:id="_9mLJUCxcEeSGW6Ah3IpKAg" Set="1" Value="eDALY_TB*(2-Discount_Rate)+eDALY_HIV_ARV*(eLE_HIV_ARVDisc-(2-Discount_Rate))+(eLE_NoHIVDisc-eLE_HIV_ARVDisc)"/>
                    <Payoff xmi:id="_9mLJUSxcEeSGW6Ah3IpKAg" Set="2" Value="0"/>
                    <Payoff xmi:id="_9mLJUixcEeSGW6Ah3IpKAg" Set="3" Value="0"/>
                    <Payoff xmi:id="_9mLJUyxcEeSGW6Ah3IpKAg" Set="4" Value="0"/>
                    <Payoff xmi:id="_9mLJVCxcEeSGW6Ah4HpKAg" Set="5" Value="-cInfxPerYearSmearPos_HIV*(2-Discount_Rate)"/>
                    <Payoff xmi:id="_9mLJVSxcEeSGW6Ah4HpKAg" Set="6" Value="0"/>
                  </Node>
                </Node>
              </Node>
              <Node xmi:id="_9mLJVixcEeSGW6Ah4HpKAg" NameID="Node919" Label="Smear-" NodeType="ChanceNode">
                <Prob xmi:id="_9mLJVyxcEeSGW6Ah4HpKAg" Value="#"/>
                <Node xmi:id="_9mLJWCxcEeSGW6Ah4HpKAg" NameID="Node920" Label="Empiric+" NodeType="ChanceNode">
                  <Prob xmi:id="_9mLJWSxcEeSGW6Ah5GpKAg" Value="pSens_Empiric"/>
                  <Node xmi:id="_9mLJWixcEeSGW6Ah5GpKAg" NameID="Node921" Label="Die" NodeType="TerminalNode">
                    <Prob xmi:id="_9mLJWyxcEeSGW6Ah5GpKAg" Value="pDieDuringTreatmentHIV"/>
                    <Payoff xmi:id="_9mLJXCxcEeSGW6Ah5GpKAg" Set="1" Value="0.25*eDALY_TB+(eLE_NoHIVDisc-0.25)"/>
                    <Payoff xmi:id="_9mLJXSxcEeSGW6Ah5GpKAg" Set="2" Value="(.25*cTB_txcost) "/>
                    <Payoff xmi:id="_9mLJXixcEeSGW6Ah6FpKAg" Set="3" Value="-1"/>
                    <Payoff xmi:id="_9mLJXyxcEeSGW6Ah6FpKAg" Set="4" Value="1"/>
                    <Payoff xmi:id="_9mLJYCxcEeSGW6Ah6FpKAg" Set="5" Value="-.25*cInfxPerYearSmearNeg_HIV"/>
                    <Payoff xmi:id="_9mLwECxcEeSGW6Ah6FpKAg" Set="6" Value="0"/>
                  </Node>
                  <Node xmi:id="_9mLwESxcEeSGW6Ah6FpKAg" NameID="Node922" Label="Treatment Successful" NodeType="ChanceNode">
                    <Prob xmi:id="_9mLwEixcEeSGW6Ah7EpKAg" Value="#"/>
                    <Node xmi:id="_9mLwEyxcEeSGW6Ah7EpKAg" NameID="Node923" Label="Survive" NodeType="TerminalNode">
                      <Prob xmi:id="_9mLwFCxcEeSGW6Ah7EpKAg" Value="#"/>
                      <Payoff xmi:id="_9mLwFSxcEeSGW6Ah7EpKAg" Set="1" Value="eDALY_TB*cTime_Empiric_Delay+(eDALY_HIV_ARV*(eLE_HIV_ARVDisc-cTime_Empiric_Delay))+(eLE_NoHIVDisc-eLE_HIV_ARVDisc)"/>
                      <Payoff xmi:id="_9mLwFixcEeSGW6Ah7EpKAg" Set="2" Value="cTB_txcost"/>
                      <Payoff xmi:id="_9mLwFyxcEeSGW6Ah8DpKAg" Set="3" Value="0"/>
                      <Payoff xmi:id="_9mLwGCxcEeSGW6Ah8DpKAg" Set="4" Value="1"/>
                      <Payoff xmi:id="_9mLwGSxcEeSGW6Ah8DpKAg" Set="5" Value="-cTime_Empiric_Delay*cInfxPerYearSmearNeg_HIV"/>
                      <Payoff xmi:id="_9mLwGixcEeSGW6Ah8DpKAg" Set="6" Value="0"/>
                    </Node>
                    <Node xmi:id="_9mLwGyxcEeSGW6Ah8DpKAg" NameID="Node924" Label="Die" NodeType="TerminalNode">
                      <Prob xmi:id="_9mLwHCxcEeSGW6Ah9CpKAg" Value="pDieARV6Mos"/>
                      <Payoff xmi:id="_9mLwHSxcEeSGW6Ah9CpKAg" Set="1" Value="cTime_Empiric_Delay*eDALY_TB+(0.75-cTime_Empiric_Delay)*eDALY_HIV_ARV+(eLE_NoHIVDisc-0.75)"/>
                      <Payoff xmi:id="_9mLwHixcEeSGW6Ah9CpKAg" Set="2" Value="cTB_txcost"/>
                      <Payoff xmi:id="_9mLwHyxcEeSGW6Ah9CpKAg" Set="3" Value="-1"/>
                      <Payoff xmi:id="_9mLwICxcEeSGW6Ah9CpKAg" Set="4" Value="1"/>
                      <Payoff xmi:id="_9mLwISxcEeSGW6Ah-BpKAg" Set="5" Value="-cTime_Empiric_Delay*cInfxPerYearSmearNeg_HIV"/>
                      <Payoff xmi:id="_9mLwIixcEeSGW6Ah-BpKAg" Set="6" Value="0"/>
                    </Node>
                  </Node>
                  <Node xmi:id="_9mLwIyxcEeSGW6Ah-BpKAg" NameID="Node925" Label="Treatment Unsuccessful" NodeType="ChanceNode">
                    <Prob xmi:id="_9mLwJCxcEeSGW6Ah-BpKAg" Value="pDOTS_Unsuccessful_DR"/>
                    <Node xmi:id="_9mLwJSxcEeSGW6Ah-BpKAg" NameID="Node926" Label="Survive" NodeType="TerminalNode">
                      <Prob xmi:id="_9mLwJixcEeSGW6Ah_ApKAg" Value="#"/>
                      <Payoff xmi:id="_9mLwJyxcEeSGW6Ah_ApKAg" Set="1" Value="eDALY_TB*(2-Discount_Rate)+eDALY_HIV_ARV*(eLE_HIV_ARVDisc-(2-Discount_Rate))+(eLE_NoHIVDisc-eLE_HIV_ARVDisc)"/>
                      <Payoff xmi:id="_9mLwKCxcEeSGW6Ah_ApKAg" Set="2" Value="cTB_txcost"/>
                      <Payoff xmi:id="_9mLwKSxcEeSGW6Ah_ApKAg" Set="3" Value="0"/>
                      <Payoff xmi:id="_9mLwKixcEeSGW6Ah_ApKAg" Set="4" Value="1"/>
                      <Payoff xmi:id="_9mLwKyxcEeSGW6AhA_pKAg" Set="5" Value="-(cInfxPerYearSmearNeg_HIV)*(2-Discount_Rate)"/>
                      <Payoff xmi:id="_9mLwLCxcEeSGW6AhA_pKAg" Set="6" Value="0"/>
                    </Node>
                    <Node xmi:id="_9mLwLSxcEeSGW6AhA_pKAg" NameID="Node927" Label="Die" NodeType="TerminalNode">
                      <Prob xmi:id="_9mLwLixcEeSGW6AhA_pKAg" Value="pDieNoTreatmentARV6MosSmearNeg"/>
                      <Payoff xmi:id="_9mLwLyxcEeSGW6AhA_pKAg" Set="1" Value="0.75*eDALY_TB+(eLE_NoHIVDisc-0.75)"/>
                      <Payoff xmi:id="_9mLwMCxcEeSGW6AhB-pKAg" Set="2" Value="cTB_txcost"/>
                      <Payoff xmi:id="_9mLwMSxcEeSGW6AhB-pKAg" Set="3" Value="-1"/>
                      <Payoff xmi:id="_9mLwMixcEeSGW6AhB-pKAg" Set="4" Value="1"/>
                      <Payoff xmi:id="_9mLwMyxcEeSGW6AhB-pKAg" Set="5" Value="-.75*cInfxPerYearSmearNeg_HIV"/>
                      <Payoff xmi:id="_9mLwNCxcEeSGW6AhB-pKAg" Set="6" Value="0"/>
                    </Node>
                  </Node>
                </Node>
                <Node xmi:id="_9mLwNSxcEeSGW6AhC9pKAg" NameID="Node928" Label="Empiric -" NodeType="ChanceNode">
                  <Prob xmi:id="_9mLwNixcEeSGW6AhC9pKAg" Value="#"/>
                  <Node xmi:id="_9mLwNyxcEeSGW6AhC9pKAg" NameID="Node929" Label="Die" NodeType="TerminalNode">
                    <Prob xmi:id="_9mLwOCxcEeSGW6AhC9pKAg" Value="pDieNoTreatmentSmearNegARV"/>
                    <Payoff xmi:id="_9mLwOSxcEeSGW6AhC9pKAg" Set="1" Value="0.5*eDALY_TB+(eLE_NoHIVDisc-0.5)"/>
                    <Payoff xmi:id="_9mLwOixcEeSGW6AhD8pKAg" Set="2" Value="0"/>
                    <Payoff xmi:id="_9mLwOyxcEeSGW6AhD8pKAg" Set="3" Value="-1"/>
                    <Payoff xmi:id="_9mLwPCxcEeSGW6AhD8pKAg" Set="4" Value="0"/>
                    <Payoff xmi:id="_9mLwPSxcEeSGW6AhD8pKAg" Set="5" Value="-(.5)*cInfxPerYearSmearNeg_HIV"/>
                    <Payoff xmi:id="_9mLwPixcEeSGW6AhD8pKAg" Set="6" Value="0"/>
                  </Node>
                  <Node xmi:id="_9mLwPyxcEeSGW6AhE7pKAg" NameID="Node930" Label="Survive" NodeType="TerminalNode">
                    <Prob xmi:id="_9mLwQCxcEeSGW6AhE7pKAg" Value="#"/>
                    <Payoff xmi:id="_9mLwQSxcEeSGW6AhE7pKAg" Set="1" Value="eDALY_TB*(2-Discount_Rate)+eDALY_HIV_ARV*(eLE_HIV_ARVDisc-(2-Discount_Rate))+(eLE_NoHIVDisc-eLE_HIV_ARVDisc)"/>
                    <Payoff xmi:id="_9mLwQixcEeSGW6AhE7pKAg" Set="2" Value="0"/>
                    <Payoff xmi:id="_9mLwQyxcEeSGW6AhE7pKAg" Set="3" Value="0"/>
                    <Payoff xmi:id="_9mLwRCxcEeSGW6AhF6pKAg" Set="4" Value="0"/>
                    <Payoff xmi:id="_9mLwRSxcEeSGW6AhF6pKAg" Set="5" Value="-cInfxPerYearSmearNeg_HIV*(2-Discount_Rate)"/>
                    <Payoff xmi:id="_9mLwRixcEeSGW6AhF6pKAg" Set="6" Value="0"/>
                  </Node>
                </Node>
              </Node>
            </Node>
            <Node xmi:id="_9mLwRyxcEeSGW6AhF6pKAg" NameID="Node931" Label="HIV+, no ARV" NodeType="ChanceNode">
              <Prob xmi:id="_9mLwSCxcEeSGW6AhF6pKAg" Value="pHIVTB*(1-propARV)"/>
              <Node xmi:id="_9mLwSSxcEeSGW6AhG5pKAg" NameID="Node932" Label="Smear+" NodeType="ChanceNode">
                <Prob xmi:id="_9mLwSixcEeSGW6AhG5pKAg" Value="pSens_Smear_HIV"/>
                <Node xmi:id="_9mLwSyxcEeSGW6AhG5pKAg" NameID="Node933" Label="Empiric +" NodeType="ChanceNode">
                  <Prob xmi:id="_9mLwTCxcEeSGW6AhG5pKAg" Value="pSens_Empiric"/>
                  <Node xmi:id="_9mLwTSxcEeSGW6AhG5pKAg" NameID="Node934" Label="Die" NodeType="TerminalNode">
                    <Prob xmi:id="_9mLwTixcEeSGW6AhH4pKAg" Value="pDieDuringTreatmentHIV"/>
                    <Payoff xmi:id="_9mLwTyxcEeSGW6AhH4pKAg" Set="1" Value="0.25*eDALY_TBAIDS+(eLE_NoHIVDisc-0.25)"/>
                    <Payoff xmi:id="_9mLwUCxcEeSGW6AhH4pKAg" Set="2" Value="(.25*cTB_txcost)"/>
                    <Payoff xmi:id="_9mLwUSxcEeSGW6AhH4pKAg" Set="3" Value="-1"/>
                    <Payoff xmi:id="_9mLwUixcEeSGW6AhH4pKAg" Set="4" Value="1"/>
                    <Payoff xmi:id="_9mLwUyxcEeSGW6AhI3pKAg" Set="5" Value="-0.25*cInfxPerYearSmearPos_HIV"/>
                    <Payoff xmi:id="_9mLwVCxcEeSGW6AhI3pKAg" Set="6" Value="0"/>
                  </Node>
                  <Node xmi:id="_9mLwVSxcEeSGW6AhI3pKAg" NameID="Node935" Label="Treatment Successful" NodeType="ChanceNode">
                    <Prob xmi:id="_9mLwVixcEeSGW6AhI3pKAg" Value="#"/>
                    <Node xmi:id="_9mLwVyxcEeSGW6AhI3pKAg" NameID="Node936" Label="Survive" NodeType="TerminalNode">
                      <Prob xmi:id="_9mLwWCxcEeSGW6AhJ2pKAg" Value="#"/>
                      <Payoff xmi:id="_9mLwWSxcEeSGW6AhJ2pKAg" Set="1" Value="eDALY_TBAIDS*cTime_Empiric_Delay+(eDALY_AIDS*(eLE_AIDSDisc-cTime_Empiric_Delay))+(eLE_NoHIVDisc-eLE_AIDSDisc)"/>
                      <Payoff xmi:id="_9mLwWixcEeSGW6AhJ2pKAg" Set="2" Value="cTB_txcost"/>
                      <Payoff xmi:id="_9mLwWyxcEeSGW6AhJ2pKAg" Set="3" Value="0"/>
                      <Payoff xmi:id="_9mLwXCxcEeSGW6AhJ2pKAg" Set="4" Value="1"/>
                      <Payoff xmi:id="_9mLwXSxcEeSGW6AhK1pKAg" Set="5" Value="-cTime_Empiric_Delay*cInfxPerYearSmearPos_HIV"/>
                      <Payoff xmi:id="_9mLwXixcEeSGW6AhK1pKAg" Set="6" Value="0"/>
                    </Node>
                    <Node xmi:id="_9mLwXyxcEeSGW6AhK1pKAg" NameID="Node937" Label="Die" NodeType="TerminalNode">
                      <Prob xmi:id="_9mLwYCxcEeSGW6AhK1pKAg" Value="pDieHIV6Mos"/>
                      <Payoff xmi:id="_9mLwYSxcEeSGW6AhK1pKAg" Set="1" Value="cTime_Empiric_Delay*eDALY_TBAIDS+(0.75-cTime_Empiric_Delay)*eDALY_AIDS+(eLE_NoHIVDisc-0.75)"/>
                      <Payoff xmi:id="_9mLwYixcEeSGW6AhL0pKAg" Set="2" Value="cTB_txcost"/>
                      <Payoff xmi:id="_9mLwYyxcEeSGW6AhL0pKAg" Set="3" Value="-1"/>
                      <Payoff xmi:id="_9mLwZCxcEeSGW6AhL0pKAg" Set="4" Value="1"/>
                      <Payoff xmi:id="_9mLwZSxcEeSGW6AhL0pKAg" Set="5" Value="-cTime_Empiric_Delay*cInfxPerYearSmearPos_HIV"/>
                      <Payoff xmi:id="_9mLwZixcEeSGW6AhL0pKAg" Set="6" Value="0"/>
                    </Node>
                  </Node>
                  <Node xmi:id="_9mLwZyxcEeSGW6AhMzpKAg" NameID="Node938" Label="Treatment Unsuccessful" NodeType="ChanceNode">
                    <Prob xmi:id="_9mLwaCxcEeSGW6AhMzpKAg" Value="pDOTS_Unsuccessful_DR"/>
                    <Node xmi:id="_9mLwaSxcEeSGW6AhMzpKAg" NameID="Node939" Label="Survive" NodeType="TerminalNode">
                      <Prob xmi:id="_9mLwaixcEeSGW6AhMzpKAg" Value="#"/>
                      <Payoff xmi:id="_9mLwayxcEeSGW6AhMzpKAg" Set="1" Value="eDALY_TBAIDS*(2-Discount_Rate)+eDALY_AIDS*(eLE_AIDSDisc-(2-Discount_Rate))+(eLE_NoHIVDisc-eLE_AIDSDisc)"/>
                      <Payoff xmi:id="_9mMXICxcEeSGW6AhNypKAg" Set="2" Value="cTB_txcost"/>
                      <Payoff xmi:id="_9mMXISxcEeSGW6AhNypKAg" Set="3" Value="0"/>
                      <Payoff xmi:id="_9mMXIixcEeSGW6AhNypKAg" Set="4" Value="1"/>
                      <Payoff xmi:id="_9mMXIyxcEeSGW6AhNypKAg" Set="5" Value="-(cInfxPerYearSmearPos_HIV)*(2-Discount_Rate)"/>
                      <Payoff xmi:id="_9mMXJCxcEeSGW6AhNypKAg" Set="6" Value="0"/>
                    </Node>
                    <Node xmi:id="_9mMXJSxcEeSGW6AhOxpKAg" NameID="Node940" Label="Die" NodeType="TerminalNode">
                      <Prob xmi:id="_9mMXJixcEeSGW6AhOxpKAg" Value="pDieNoTreatmentHIV6MosSmearPos"/>
                      <Payoff xmi:id="_9mMXJyxcEeSGW6AhOxpKAg" Set="1" Value="0.75*eDALY_TBAIDS+(eLE_NoHIVDisc-0.75)"/>
                      <Payoff xmi:id="_9mMXKCxcEeSGW6AhOxpKAg" Set="2" Value="cTB_txcost"/>
                      <Payoff xmi:id="_9mMXKSxcEeSGW6AhOxpKAg" Set="3" Value="-1"/>
                      <Payoff xmi:id="_9mMXKixcEeSGW6AhPwpKAg" Set="4" Value="1"/>
                      <Payoff xmi:id="_9mMXKyxcEeSGW6AhPwpKAg" Set="5" Value="-.75*cInfxPerYearSmearPos_HIV"/>
                      <Payoff xmi:id="_9mMXLCxcEeSGW6AhPwpKAg" Set="6" Value="0"/>
                    </Node>
                  </Node>
                </Node>
                <Node xmi:id="_9mMXLSxcEeSGW6AhPwpKAg" NameID="Node941" Label="Empiric -" NodeType="ChanceNode">
                  <Prob xmi:id="_9mMXLixcEeSGW6AhPwpKAg" Value="#"/>
                  <Node xmi:id="_9mMXLyxcEeSGW6AhQvpKAg" NameID="Node942" Label="Die" NodeType="TerminalNode">
                    <Prob xmi:id="_9mMXMCxcEeSGW6AhQvpKAg" Value="pDieNoTreatmentSmearPosHIV"/>
                    <Payoff xmi:id="_9mMXMSxcEeSGW6AhQvpKAg" Set="1" Value="0.5*eDALY_TBAIDS+(eLE_NoHIVDisc-0.5)"/>
                    <Payoff xmi:id="_9mMXMixcEeSGW6AhQvpKAg" Set="2" Value="0"/>
                    <Payoff xmi:id="_9mMXMyxcEeSGW6AhQvpKAg" Set="3" Value="-1"/>
                    <Payoff xmi:id="_9mMXNCxcEeSGW6AhRupKAg" Set="4" Value="0"/>
                    <Payoff xmi:id="_9mMXNSxcEeSGW6AhRupKAg" Set="5" Value="-(.5)*cInfxPerYearSmearPos_HIV"/>
                    <Payoff xmi:id="_9mMXNixcEeSGW6AhRupKAg" Set="6" Value="0"/>
                  </Node>
                  <Node xmi:id="_9mMXNyxcEeSGW6AhRupKAg" NameID="Node943" Label="Survive" NodeType="TerminalNode">
                    <Prob xmi:id="_9mMXOCxcEeSGW6AhRupKAg" Value="#"/>
                    <Payoff xmi:id="_9mMXOSxcEeSGW6AhStpKAg" Set="1" Value="eDALY_TBAIDS*(2-Discount_Rate)+eDALY_AIDS*(eLE_AIDSDisc-(2-Discount_Rate))+(eLE_NoHIVDisc-eLE_AIDSDisc)"/>
                    <Payoff xmi:id="_9mMXOixcEeSGW6AhStpKAg" Set="2" Value="0"/>
                    <Payoff xmi:id="_9mMXOyxcEeSGW6AhStpKAg" Set="3" Value="0"/>
                    <Payoff xmi:id="_9mMXPCxcEeSGW6AhStpKAg" Set="4" Value="0"/>
                    <Payoff xmi:id="_9mMXPSxcEeSGW6AhStpKAg" Set="5" Value="-cInfxPerYearSmearPos_HIV*(2-Discount_Rate)"/>
                    <Payoff xmi:id="_9mMXPixcEeSGW6AhTspKAg" Set="6" Value="0"/>
                  </Node>
                </Node>
              </Node>
              <Node xmi:id="_9mMXPyxcEeSGW6AhTspKAg" NameID="Node944" Label="Smear-" NodeType="ChanceNode">
                <Prob xmi:id="_9mMXQCxcEeSGW6AhTspKAg" Value="#"/>
                <Node xmi:id="_9mMXQSxcEeSGW6AhTspKAg" NameID="Node945" Label="Empiric +" NodeType="ChanceNode">
                  <Prob xmi:id="_9mMXQixcEeSGW6AhTspKAg" Value="pSens_Empiric"/>
                  <Node xmi:id="_9mMXQyxcEeSGW6AhUrpKAg" NameID="Node946" Label="Die" NodeType="TerminalNode">
                    <Prob xmi:id="_9mMXRCxcEeSGW6AhUrpKAg" Value="pDieDuringTreatmentHIV"/>
                    <Payoff xmi:id="_9mMXRSxcEeSGW6AhUrpKAg" Set="1" Value="0.25*eDALY_TBAIDS+(eLE_NoHIVDisc-0.25)"/>
                    <Payoff xmi:id="_9mMXRixcEeSGW6AhUrpKAg" Set="2" Value="(.25*cTB_txcost) "/>
                    <Payoff xmi:id="_9mMXRyxcEeSGW6AhUrpKAg" Set="3" Value="-1"/>
                    <Payoff xmi:id="_9mMXSCxcEeSGW6AhVqpKAg" Set="4" Value="1"/>
                    <Payoff xmi:id="_9mMXSSxcEeSGW6AhVqpKAg" Set="5" Value="-.25*cInfxPerYearSmearNeg_HIV"/>
                    <Payoff xmi:id="_9mMXSixcEeSGW6AhVqpKAg" Set="6" Value="0"/>
                  </Node>
                  <Node xmi:id="_9mMXSyxcEeSGW6AhVqpKAg" NameID="Node947" Label="Treatment Successful" NodeType="ChanceNode">
                    <Prob xmi:id="_9mMXTCxcEeSGW6AhVqpKAg" Value="#"/>
                    <Node xmi:id="_9mMXTSxcEeSGW6AhWppKAg" NameID="Node948" Label="Survive" NodeType="TerminalNode">
                      <Prob xmi:id="_9mMXTixcEeSGW6AhWppKAg" Value="#"/>
                      <Payoff xmi:id="_9mMXTyxcEeSGW6AhWppKAg" Set="1" Value="eDALY_TBAIDS*cTime_Empiric_Delay+(eDALY_AIDS*(eLE_AIDSDisc-cTime_Empiric_Delay))+(eLE_NoHIVDisc-eLE_AIDSDisc)"/>
                      <Payoff xmi:id="_9mMXUCxcEeSGW6AhWppKAg" Set="2" Value="cTB_txcost"/>
                      <Payoff xmi:id="_9mMXUSxcEeSGW6AhWppKAg" Set="3" Value="0"/>
                      <Payoff xmi:id="_9mMXUixcEeSGW6AhXopKAg" Set="4" Value="1"/>
                      <Payoff xmi:id="_9mMXUyxcEeSGW6AhXopKAg" Set="5" Value="-cTime_Empiric_Delay*cInfxPerYearSmearNeg_HIV"/>
                      <Payoff xmi:id="_9mMXVCxcEeSGW6AhXopKAg" Set="6" Value="0"/>
                    </Node>
                    <Node xmi:id="_9mMXVSxcEeSGW6AhXopKAg" NameID="Node949" Label="Die" NodeType="TerminalNode">
                      <Prob xmi:id="_9mMXVixcEeSGW6AhXopKAg" Value="pDieHIV6Mos"/>
                      <Payoff xmi:id="_9mMXVyxcEeSGW6AhYnpKAg" Set="1" Value="cTime_Empiric_Delay*eDALY_TBAIDS+(0.75-cTime_Empiric_Delay)*eDALY_AIDS+(eLE_NoHIVDisc-0.75)"/>
                      <Payoff xmi:id="_9mMXWCxcEeSGW6AhYnpKAg" Set="2" Value="cTB_txcost"/>
                      <Payoff xmi:id="_9mMXWSxcEeSGW6AhYnpKAg" Set="3" Value="-1"/>
                      <Payoff xmi:id="_9mMXWixcEeSGW6AhYnpKAg" Set="4" Value="1"/>
                      <Payoff xmi:id="_9mMXWyxcEeSGW6AhYnpKAg" Set="5" Value="-cTime_Empiric_Delay*cInfxPerYearSmearNeg_HIV"/>
                      <Payoff xmi:id="_9mMXXCxcEeSGW6AhZmpKAg" Set="6" Value="0"/>
                    </Node>
                  </Node>
                  <Node xmi:id="_9mMXXSxcEeSGW6AhZmpKAg" NameID="Node950" Label="Treatment Unsuccessful" NodeType="ChanceNode">
                    <Prob xmi:id="_9mMXXixcEeSGW6AhZmpKAg" Value="pDOTS_Unsuccessful_DR"/>
                    <Node xmi:id="_9mMXXyxcEeSGW6AhZmpKAg" NameID="Node951" Label="Survive" NodeType="TerminalNode">
                      <Prob xmi:id="_9mMXYCxcEeSGW6AhZmpKAg" Value="#"/>
                      <Payoff xmi:id="_9mMXYSxcEeSGW6AhalpKAg" Set="1" Value="eDALY_TBAIDS*(2-Discount_Rate)+eDALY_AIDS*(eLE_AIDSDisc-(2-Discount_Rate))+(eLE_NoHIVDisc-eLE_AIDSDisc)"/>
                      <Payoff xmi:id="_9mMXYixcEeSGW6AhalpKAg" Set="2" Value="cTB_txcost"/>
                      <Payoff xmi:id="_9mMXYyxcEeSGW6AhalpKAg" Set="3" Value="0"/>
                      <Payoff xmi:id="_9mMXZCxcEeSGW6AhalpKAg" Set="4" Value="1"/>
                      <Payoff xmi:id="_9mMXZSxcEeSGW6AhalpKAg" Set="5" Value="-(cInfxPerYearSmearNeg_HIV)*(2-Discount_Rate)"/>
                      <Payoff xmi:id="_9mMXZixcEeSGW6AhbkpKAg" Set="6" Value="0"/>
                    </Node>
                    <Node xmi:id="_9mMXZyxcEeSGW6AhbkpKAg" NameID="Node952" Label="Die" NodeType="TerminalNode">
                      <Prob xmi:id="_9mMXaCxcEeSGW6AhbkpKAg" Value="pDieNoTreatmentHIV6MosSmearNeg"/>
                      <Payoff xmi:id="_9mMXaSxcEeSGW6AhbkpKAg" Set="1" Value="0.75*eDALY_TBAIDS+(eLE_NoHIVDisc-0.75)"/>
                      <Payoff xmi:id="_9mMXaixcEeSGW6AhbkpKAg" Set="2" Value="cTB_txcost"/>
                      <Payoff xmi:id="_9mMXayxcEeSGW6AhcjpKAg" Set="3" Value="-1"/>
                      <Payoff xmi:id="_9mMXbCxcEeSGW6AhcjpKAg" Set="4" Value="1"/>
                      <Payoff xmi:id="_9mMXbSxcEeSGW6AhcjpKAg" Set="5" Value="-.75*cInfxPerYearSmearNeg_HIV"/>
                      <Payoff xmi:id="_9mMXbixcEeSGW6AhcjpKAg" Set="6" Value="0"/>
                    </Node>
                  </Node>
                </Node>
                <Node xmi:id="_9mMXbyxcEeSGW6AhcjpKAg" NameID="Node953" Label="Empiric -" NodeType="ChanceNode">
                  <Prob xmi:id="_9mMXcCxcEeSGW6AhdipKAg" Value="#"/>
                  <Node xmi:id="_9mMXcSxcEeSGW6AhdipKAg" NameID="Node954" Label="Die" NodeType="TerminalNode">
                    <Prob xmi:id="_9mMXcixcEeSGW6AhdipKAg" Value="pDieNoTreatmentSmearNegHIV"/>
                    <Payoff xmi:id="_9mMXcyxcEeSGW6AhdipKAg" Set="1" Value="0.5*eDALY_TBAIDS+(eLE_NoHIVDisc-0.5)"/>
                    <Payoff xmi:id="_9mMXdCxcEeSGW6AhdipKAg" Set="2" Value="0"/>
                    <Payoff xmi:id="_9mMXdSxcEeSGW6AhehpKAg" Set="3" Value="-1"/>
                    <Payoff xmi:id="_9mMXdixcEeSGW6AhehpKAg" Set="4" Value="0"/>
                    <Payoff xmi:id="_9mM-MCxcEeSGW6AhehpKAg" Set="5" Value="-(.5)*cInfxPerYearSmearNeg_HIV"/>
                    <Payoff xmi:id="_9mM-MSxcEeSGW6AhehpKAg" Set="6" Value="0"/>
                  </Node>
                  <Node xmi:id="_9mM-MixcEeSGW6AhehpKAg" NameID="Node955" Label="Survive" NodeType="TerminalNode">
                    <Prob xmi:id="_9mM-MyxcEeSGW6AhfgpKAg" Value="#"/>
                    <Payoff xmi:id="_9mM-NCxcEeSGW6AhfgpKAg" Set="1" Value="eDALY_TBAIDS*(2-Discount_Rate)+eDALY_AIDS*(eLE_AIDSDisc-(2-Discount_Rate))+(eLE_NoHIVDisc-eLE_AIDSDisc)"/>
                    <Payoff xmi:id="_9mM-NSxcEeSGW6AhfgpKAg" Set="2" Value="0"/>
                    <Payoff xmi:id="_9mM-NixcEeSGW6AhfgpKAg" Set="3" Value="0"/>
                    <Payoff xmi:id="_9mM-NyxcEeSGW6AhfgpKAg" Set="4" Value="0"/>
                    <Payoff xmi:id="_9mM-OCxcEeSGW6AhgfpKAg" Set="5" Value="-cInfxPerYearSmearNeg_HIV*(2-Discount_Rate)"/>
                    <Payoff xmi:id="_9mM-OSxcEeSGW6AhgfpKAg" Set="6" Value="0"/>
                  </Node>
                </Node>
              </Node>
            </Node>
            <Node xmi:id="_9mM-OixcEeSGW6AhgfpKAg" NameID="Node956" Label="HIV-" NodeType="ChanceNode">
              <Prob xmi:id="_9mM-OyxcEeSGW6AhgfpKAg" Value="#"/>
              <Node xmi:id="_9mM-PCxcEeSGW6AhgfpKAg" NameID="Node957" Label="Smear +" NodeType="ChanceNode">
                <Prob xmi:id="_9mM-PSxcEeSGW6AhhepKAg" Value="pSens_Smear"/>
                <Node xmi:id="_9mM-PixcEeSGW6AhhepKAg" NameID="Node958" Label="Empiric +" NodeType="ChanceNode">
                  <Prob xmi:id="_9mM-PyxcEeSGW6AhhepKAg" Value="pSens_Empiric"/>
                  <Node xmi:id="_9mM-QCxcEeSGW6AhhepKAg" NameID="Node959" Label="Die" NodeType="TerminalNode">
                    <Prob xmi:id="_9mM-QSxcEeSGW6AhhepKAg" Value="pDieDuringTreatment"/>
                    <Payoff xmi:id="_9mM-QixcEeSGW6AhidpKAg" Set="1" Value="0.25*eDALY_TB+(eLE_NoHIVDisc-0.25)"/>
                    <Payoff xmi:id="_9mM-QyxcEeSGW6AhidpKAg" Set="2" Value="(.25*cTB_txcost) "/>
                    <Payoff xmi:id="_9mM-RCxcEeSGW6AhidpKAg" Set="3" Value="-1"/>
                    <Payoff xmi:id="_9mM-RSxcEeSGW6AhidpKAg" Set="4" Value="1"/>
                    <Payoff xmi:id="_9mM-RixcEeSGW6AhidpKAg" Set="5" Value="-(.25)*cInfxPerYearSmearPos"/>
                    <Payoff xmi:id="_9mM-RyxcEeSGW6AhjcpKAg" Set="6" Value="0"/>
                  </Node>
                  <Node xmi:id="_9mM-SCxcEeSGW6AhjcpKAg" NameID="Node960" Label="Treatment Successful" NodeType="LabelNode">
                    <Prob xmi:id="_9mM-SSxcEeSGW6AhjcpKAg" Value="#"/>
                    <Node xmi:id="_9mM-SixcEeSGW6AhjcpKAg" NameID="Node961" Label="Survive" NodeType="TerminalNode">
                      <Payoff xmi:id="_9mM-SyxcEeSGW6AhjcpKAg" Set="1" Value="cTime_Empiric_Delay*eDALY_TB+0.5*eDALY_DOTS"/>
                      <Payoff xmi:id="_9mM-TCxcEeSGW6AhkbpKAg" Set="2" Value="cTB_txcost"/>
                      <Payoff xmi:id="_9mM-TSxcEeSGW6AhkbpKAg" Set="3" Value="0"/>
                      <Payoff xmi:id="_9mM-TixcEeSGW6AhkbpKAg" Set="4" Value="1"/>
                      <Payoff xmi:id="_9mM-TyxcEeSGW6AhkbpKAg" Set="5" Value="-cTime_Empiric_Delay*cInfxPerYearSmearPos"/>
                      <Payoff xmi:id="_9mM-UCxcEeSGW6AhkbpKAg" Set="6" Value="0"/>
                    </Node>
                  </Node>
                  <Node xmi:id="_9mM-USxcEeSGW6AhlapKAg" NameID="Node962" Label="Treatment Unsuccessful" NodeType="ChanceNode">
                    <Prob xmi:id="_9mM-UixcEeSGW6AhlapKAg" Value="pDOTS_Unsuccessful_DR"/>
                    <Node xmi:id="_9mM-UyxcEeSGW6AhlapKAg" NameID="Node963" Label="Survive" NodeType="TerminalNode">
                      <Prob xmi:id="_9mM-VCxcEeSGW6AhlapKAg" Value="#"/>
                      <Payoff xmi:id="_9mM-VSxcEeSGW6AhlapKAg" Set="1" Value="eDALY_TB*(2-Discount_Rate)"/>
                      <Payoff xmi:id="_9mM-VixcEeSGW6AhmZpKAg" Set="2" Value="cTB_txcost"/>
                      <Payoff xmi:id="_9mM-VyxcEeSGW6AhmZpKAg" Set="3" Value="0"/>
                      <Payoff xmi:id="_9mM-WCxcEeSGW6AhmZpKAg" Set="4" Value="1"/>
                      <Payoff xmi:id="_9mM-WSxcEeSGW6AhmZpKAg" Set="5" Value="-cInfxPerYearSmearPos*(2-Discount_Rate)"/>
                      <Payoff xmi:id="_9mM-WixcEeSGW6AhmZpKAg" Set="6" Value="0"/>
                    </Node>
                    <Node xmi:id="_9mM-WyxcEeSGW6AhnYpKAg" NameID="Node964" Label="Die" NodeType="TerminalNode">
                      <Prob xmi:id="_9mM-XCxcEeSGW6AhnYpKAg" Value="pDieNoTreatment6MosSmearPos"/>
                      <Payoff xmi:id="_9mM-XSxcEeSGW6AhnYpKAg" Set="1" Value="0.75*eDALY_TB+(eLE_NoHIVDisc-0.75)"/>
                      <Payoff xmi:id="_9mM-XixcEeSGW6AhnYpKAg" Set="2" Value="cTB_txcost"/>
                      <Payoff xmi:id="_9mM-XyxcEeSGW6AhnYpKAg" Set="3" Value="-1"/>
                      <Payoff xmi:id="_9mM-YCxcEeSGW6AhoXpKAg" Set="4" Value="1"/>
                      <Payoff xmi:id="_9mM-YSxcEeSGW6AhoXpKAg" Set="5" Value="-(.75)*cInfxPerYearSmearPos"/>
                      <Payoff xmi:id="_9mM-YixcEeSGW6AhoXpKAg" Set="6" Value="0"/>
                    </Node>
                  </Node>
                </Node>
                <Node xmi:id="_9mM-YyxcEeSGW6AhoXpKAg" NameID="Node965" Label="Empiric -" NodeType="ChanceNode">
                  <Prob xmi:id="_9mM-ZCxcEeSGW6AhoXpKAg" Value="#"/>
                  <Node xmi:id="_9mM-ZSxcEeSGW6AhpWpKAg" NameID="Node966" Label="Die" NodeType="TerminalNode">
                    <Prob xmi:id="_9mM-ZixcEeSGW6AhpWpKAg" Value="pDieNoTreatmentSmearPos"/>
                    <Payoff xmi:id="_9mM-ZyxcEeSGW6AhpWpKAg" Set="1" Value="0.5*eDALY_TB+(eLE_NoHIVDisc-0.5)"/>
                    <Payoff xmi:id="_9mM-aCxcEeSGW6AhpWpKAg" Set="2" Value="0"/>
                    <Payoff xmi:id="_9mM-aSxcEeSGW6AhpWpKAg" Set="3" Value="-1"/>
                    <Payoff xmi:id="_9mM-aixcEeSGW6AhqVpKAg" Set="4" Value="0"/>
                    <Payoff xmi:id="_9mM-ayxcEeSGW6AhqVpKAg" Set="5" Value="-.5*cInfxPerYearSmearPos"/>
                    <Payoff xmi:id="_9mM-bCxcEeSGW6AhqVpKAg" Set="6" Value="0"/>
                  </Node>
                  <Node xmi:id="_9mM-bSxcEeSGW6AhqVpKAg" NameID="Node967" Label="Survive" NodeType="TerminalNode">
                    <Prob xmi:id="_9mM-bixcEeSGW6AhqVpKAg" Value="#"/>
                    <Payoff xmi:id="_9mM-byxcEeSGW6AhrUpKAg" Set="1" Value="eDALY_TB*(2-Discount_Rate)"/>
                    <Payoff xmi:id="_9mM-cCxcEeSGW6AhrUpKAg" Set="2" Value="0"/>
                    <Payoff xmi:id="_9mM-cSxcEeSGW6AhrUpKAg" Set="3" Value="0"/>
                    <Payoff xmi:id="_9mM-cixcEeSGW6AhrUpKAg" Set="4" Value="0"/>
                    <Payoff xmi:id="_9mM-cyxcEeSGW6AhrUpKAg" Set="5" Value="-cInfxPerYearSmearPos*(2-Discount_Rate)"/>
                    <Payoff xmi:id="_9mM-dCxcEeSGW6AhsTpKAg" Set="6" Value="0"/>
                  </Node>
                </Node>
              </Node>
              <Node xmi:id="_9mM-dSxcEeSGW6AhsTpKAg" NameID="Node968" Label="Smear -" NodeType="ChanceNode">
                <Prob xmi:id="_9mM-dixcEeSGW6AhsTpKAg" Value="#"/>
                <Node xmi:id="_9mM-dyxcEeSGW6AhsTpKAg" NameID="Node969" Label="Empiric +" NodeType="ChanceNode">
                  <Prob xmi:id="_9mM-eCxcEeSGW6AhsTpKAg" Value="pSens_Empiric"/>
                  <Node xmi:id="_9mM-eSxcEeSGW6AhtSpKAg" NameID="Node970" Label="Die" NodeType="TerminalNode">
                    <Prob xmi:id="_9mM-eixcEeSGW6AhtSpKAg" Value="pDieDuringTreatment"/>
                    <Payoff xmi:id="_9mM-eyxcEeSGW6AhtSpKAg" Set="1" Value="0.25*eDALY_TB+(eLE_NoHIVDisc-0.25)"/>
                    <Payoff xmi:id="_9mM-fCxcEeSGW6AhtSpKAg" Set="2" Value="(.25*cTB_txcost)"/>
                    <Payoff xmi:id="_9mM-fSxcEeSGW6AhtSpKAg" Set="3" Value="-1"/>
                    <Payoff xmi:id="_9mM-fixcEeSGW6AhuRpKAg" Set="4" Value="1"/>
                    <Payoff xmi:id="_9mM-fyxcEeSGW6AhuRpKAg" Set="5" Value="-(.25)*cInfxPerYearSmearNeg"/>
                    <Payoff xmi:id="_9mM-gCxcEeSGW6AhuRpKAg" Set="6" Value="0"/>
                  </Node>
                  <Node xmi:id="_9mM-gSxcEeSGW6AhuRpKAg" NameID="Node971" Label="Treatment Successful" NodeType="LabelNode">
                    <Prob xmi:id="_9mM-gixcEeSGW6AhuRpKAg" Value="#"/>
                    <Node xmi:id="_9mM-gyxcEeSGW6AhvQpKAg" NameID="Node972" Label="Survive" NodeType="TerminalNode">
                      <Payoff xmi:id="_9mM-hCxcEeSGW6AhvQpKAg" Set="1" Value="cTime_Empiric_Delay*eDALY_TB+0.5*eDALY_DOTS"/>
                      <Payoff xmi:id="_9mNlQCxcEeSGW6AhvQpKAg" Set="2" Value="cTB_txcost"/>
                      <Payoff xmi:id="_9mNlQSxcEeSGW6AhvQpKAg" Set="3" Value="0"/>
                      <Payoff xmi:id="_9mNlQixcEeSGW6AhvQpKAg" Set="4" Value="1"/>
                      <Payoff xmi:id="_9mNlQyxcEeSGW6AhwPpKAg" Set="5" Value="-cTime_Empiric_Delay*cInfxPerYearSmearNeg"/>
                      <Payoff xmi:id="_9mNlRCxcEeSGW6AhwPpKAg" Set="6" Value="0"/>
                    </Node>
                  </Node>
                  <Node xmi:id="_9mNlRSxcEeSGW6AhwPpKAg" NameID="Node973" Label="Treatment Unsuccessful" NodeType="ChanceNode">
                    <Prob xmi:id="_9mNlRixcEeSGW6AhwPpKAg" Value="pDOTS_Unsuccessful_DR"/>
                    <Node xmi:id="_9mNlRyxcEeSGW6AhwPpKAg" NameID="Node974" Label="Survive" NodeType="TerminalNode">
                      <Prob xmi:id="_9mNlSCxcEeSGW6AhxOpKAg" Value="#"/>
                      <Payoff xmi:id="_9mNlSSxcEeSGW6AhxOpKAg" Set="1" Value="eDALY_TB*(2-Discount_Rate)"/>
                      <Payoff xmi:id="_9mNlSixcEeSGW6AhxOpKAg" Set="2" Value="cTB_txcost"/>
                      <Payoff xmi:id="_9mNlSyxcEeSGW6AhxOpKAg" Set="3" Value="0"/>
                      <Payoff xmi:id="_9mNlTCxcEeSGW6AhxOpKAg" Set="4" Value="1"/>
                      <Payoff xmi:id="_9mNlTSxcEeSGW6AhyNpKAg" Set="5" Value="-cInfxPerYearSmearNeg*(2-Discount_Rate)"/>
                      <Payoff xmi:id="_9mNlTixcEeSGW6AhyNpKAg" Set="6" Value="0"/>
                    </Node>
                    <Node xmi:id="_9mNlTyxcEeSGW6AhyNpKAg" NameID="Node975" Label="Die" NodeType="TerminalNode">
                      <Prob xmi:id="_9mNlUCxcEeSGW6AhyNpKAg" Value="pDieNoTreatment6MosSmearNeg"/>
                      <Payoff xmi:id="_9mNlUSxcEeSGW6AhyNpKAg" Set="1" Value="0.75*eDALY_TB+(eLE_NoHIVDisc-0.75)"/>
                      <Payoff xmi:id="_9mNlUixcEeSGW6AhzMpKAg" Set="2" Value="cTB_txcost"/>
                      <Payoff xmi:id="_9mNlUyxcEeSGW6AhzMpKAg" Set="3" Value="-1"/>
                      <Payoff xmi:id="_9mNlVCxcEeSGW6AhzMpKAg" Set="4" Value="1"/>
                      <Payoff xmi:id="_9mNlVSxcEeSGW6AhzMpKAg" Set="5" Value="-(.75)*cInfxPerYearSmearNeg"/>
                      <Payoff xmi:id="_9mNlVixcEeSGW6AhzMpKAg" Set="6" Value="0"/>
                    </Node>
                  </Node>
                </Node>
                <Node xmi:id="_9mNlVyxcEeSGW6Ah0LpKAg" NameID="Node976" Label="Empiric -" NodeType="ChanceNode">
                  <Prob xmi:id="_9mNlWCxcEeSGW6Ah0LpKAg" Value="#"/>
                  <Node xmi:id="_9mNlWSxcEeSGW6Ah0LpKAg" NameID="Node977" Label="Die" NodeType="TerminalNode">
                    <Prob xmi:id="_9mNlWixcEeSGW6Ah0LpKAg" Value="pDieNoTreatmentSmearNeg"/>
                    <Payoff xmi:id="_9mNlWyxcEeSGW6Ah0LpKAg" Set="1" Value="0.5*eDALY_TB+(eLE_NoHIVDisc-0.5)"/>
                    <Payoff xmi:id="_9mNlXCxcEeSGW6Ah1KpKAg" Set="2" Value="0"/>
                    <Payoff xmi:id="_9mNlXSxcEeSGW6Ah1KpKAg" Set="3" Value="-1"/>
                    <Payoff xmi:id="_9mNlXixcEeSGW6Ah1KpKAg" Set="4" Value="0"/>
                    <Payoff xmi:id="_9mNlXyxcEeSGW6Ah1KpKAg" Set="5" Value="-.5*cInfxPerYearSmearNeg"/>
                    <Payoff xmi:id="_9mNlYCxcEeSGW6Ah1KpKAg" Set="6" Value="0"/>
                  </Node>
                  <Node xmi:id="_9mNlYSxcEeSGW6Ah2JpKAg" NameID="Node978" Label="Survive" NodeType="TerminalNode">
                    <Prob xmi:id="_9mNlYixcEeSGW6Ah2JpKAg" Value="#"/>
                    <Payoff xmi:id="_9mNlYyxcEeSGW6Ah2JpKAg" Set="1" Value="eDALY_TB*(2-Discount_Rate)"/>
                    <Payoff xmi:id="_9mNlZCxcEeSGW6Ah2JpKAg" Set="2" Value="0"/>
                    <Payoff xmi:id="_9mNlZSxcEeSGW6Ah2JpKAg" Set="3" Value="0"/>
                    <Payoff xmi:id="_9mNlZixcEeSGW6Ah3IpKAg" Set="4" Value="0"/>
                    <Payoff xmi:id="_9mNlZyxcEeSGW6Ah3IpKAg" Set="5" Value="-cInfxPerYearSmearNeg*(2-Discount_Rate)"/>
                    <Payoff xmi:id="_9mNlaCxcEeSGW6Ah3IpKAg" Set="6" Value="0"/>
                  </Node>
                </Node>
              </Node>
            </Node>
          </Node>
        </Node>
        <Node xmi:id="_9mNlaSxcEeSGW6Ah3IpKAg" NameID="Node77" Label="TB-" NodeType="ChanceNode">
          <Prob xmi:id="_9mNlaixcEeSGW6Ah3IpKAg" Value="#"/>
          <Node xmi:id="_9mNlayxcEeSGW6Ah4HpKAg" NameID="Node78" Label="HIV+, ARV" NodeType="ChanceNode">
            <Prob xmi:id="_9mNlbCxcEeSGW6Ah4HpKAg" Value="pHIV*propARV"/>
            <Node xmi:id="_9mNlbSxcEeSGW6Ah4HpKAg" NameID="Node79" Label="Smear +" NodeType="ChanceNode">
              <Prob xmi:id="_9mNlbixcEeSGW6Ah4HpKAg" Value="#"/>
              <Node xmi:id="_9mNlbyxcEeSGW6Ah4HpKAg" NameID="Node80" Label="Survive" NodeType="TerminalNode">
                <Prob xmi:id="_9mNlcCxcEeSGW6Ah5GpKAg" Value="#"/>
                <Payoff xmi:id="_9mNlcSxcEeSGW6Ah5GpKAg" Set="1" Value="eDALY_HIV_ARV*eLE_HIV_ARVDisc+(eLE_NoHIVDisc-eLE_HIV_ARVDisc)"/>
                <Payoff xmi:id="_9mNlcixcEeSGW6Ah5GpKAg" Set="2" Value="cTB_txcost+2.15*1.12"/>
                <Payoff xmi:id="_9mNlcyxcEeSGW6Ah5GpKAg" Set="3" Value="0"/>
                <Payoff xmi:id="_9mNldCxcEeSGW6Ah5GpKAg" Set="4" Value="0"/>
                <Payoff xmi:id="_9mNldSxcEeSGW6Ah6FpKAg" Set="5" Value="0"/>
                <Payoff xmi:id="_9mNldixcEeSGW6Ah6FpKAg" Set="6" Value="1"/>
              </Node>
              <Node xmi:id="_9mNldyxcEeSGW6Ah6FpKAg" NameID="Node81" Label="Die" NodeType="TerminalNode">
                <Prob xmi:id="_9mNleCxcEeSGW6Ah6FpKAg" Value="pDieARV12Mos"/>
                <Payoff xmi:id="_9mNleSxcEeSGW6Ah6FpKAg" Set="1" Value="0.5*eDALY_HIV_ARV+(eLE_NoHIVDisc-0.5)"/>
                <Payoff xmi:id="_9mNleixcEeSGW6Ah7EpKAg" Set="2" Value="cTB_txcost+2.15*1.12"/>
                <Payoff xmi:id="_9mNleyxcEeSGW6Ah7EpKAg" Set="3" Value="-1"/>
                <Payoff xmi:id="_9mNlfCxcEeSGW6Ah7EpKAg" Set="4" Value="0"/>
                <Payoff xmi:id="_9mNlfSxcEeSGW6Ah7EpKAg" Set="5" Value="0"/>
                <Payoff xmi:id="_9mNlfixcEeSGW6Ah7EpKAg" Set="6" Value="1"/>
              </Node>
            </Node>
            <Node xmi:id="_9mNlfyxcEeSGW6Ah8DpKAg" NameID="Node82" Label="Smear -" NodeType="ChanceNode">
              <Prob xmi:id="_9mNlgCxcEeSGW6Ah8DpKAg" Value="pSpec_Empiric"/>
              <Node xmi:id="_9mNlgSxcEeSGW6Ah8DpKAg" NameID="Node83" Label="Survive" NodeType="TerminalNode">
                <Prob xmi:id="_9mNlgixcEeSGW6Ah8DpKAg" Value="#"/>
                <Payoff xmi:id="_9mNlgyxcEeSGW6Ah8DpKAg" Set="1" Value="eDALY_HIV_ARV*eLE_HIV_ARVDisc+(eLE_NoHIVDisc-eLE_HIV_ARVDisc)"/>
                <Payoff xmi:id="_9mNlhCxcEeSGW6Ah9CpKAg" Set="2" Value="0"/>
                <Payoff xmi:id="_9mNlhSxcEeSGW6Ah9CpKAg" Set="3" Value="0"/>
                <Payoff xmi:id="_9mNlhixcEeSGW6Ah9CpKAg" Set="4" Value="0"/>
                <Payoff xmi:id="_9mNlhyxcEeSGW6Ah9CpKAg" Set="5" Value="0"/>
                <Payoff xmi:id="_9mNliCxcEeSGW6Ah9CpKAg" Set="6" Value="0"/>
              </Node>
              <Node xmi:id="_9mNliSxcEeSGW6Ah-BpKAg" NameID="Node84" Label="Die" NodeType="TerminalNode">
                <Prob xmi:id="_9mNliixcEeSGW6Ah-BpKAg" Value="pDieARV12Mos"/>
                <Payoff xmi:id="_9mNliyxcEeSGW6Ah-BpKAg" Set="1" Value="0.5*eDALY_HIV_ARV+(eLE_NoHIVDisc-0.5)"/>
                <Payoff xmi:id="_9mNljCxcEeSGW6Ah-BpKAg" Set="2" Value="0"/>
                <Payoff xmi:id="_9mNljSxcEeSGW6Ah-BpKAg" Set="3" Value="-1"/>
                <Payoff xmi:id="_9mNljixcEeSGW6Ah_ApKAg" Set="4" Value="0"/>
                <Payoff xmi:id="_9mNljyxcEeSGW6Ah_ApKAg" Set="5" Value="0"/>
                <Payoff xmi:id="_9mNlkCxcEeSGW6Ah_ApKAg" Set="6" Value="0"/>
              </Node>
            </Node>
          </Node>
          <Node xmi:id="_9mNlkSxcEeSGW6Ah_ApKAg" NameID="Node85" Label="HIV+, no ARV" NodeType="ChanceNode">
            <Prob xmi:id="_9mNlkixcEeSGW6Ah_ApKAg" Value="pHIV*(1-propARV)"/>
            <Node xmi:id="_9mNlkyxcEeSGW6AhA_pKAg" NameID="Node86" Label="Smear +" NodeType="ChanceNode">
              <Prob xmi:id="_9mNllCxcEeSGW6AhA_pKAg" Value="#"/>
              <Node xmi:id="_9mNllSxcEeSGW6AhA_pKAg" NameID="Node87" Label="Survive" NodeType="TerminalNode">
                <Prob xmi:id="_9mNllixcEeSGW6AhA_pKAg" Value="#"/>
                <Payoff xmi:id="_9mNllyxcEeSGW6AhA_pKAg" Set="1" Value="eDALY_AIDS*eLE_AIDSDisc+(eLE_NoHIVDisc-eLE_AIDSDisc)"/>
                <Payoff xmi:id="_9mNlmCxcEeSGW6AhB-pKAg" Set="2" Value="cTB_txcost"/>
                <Payoff xmi:id="_9mNlmSxcEeSGW6AhB-pKAg" Set="3" Value="0"/>
                <Payoff xmi:id="_9mNlmixcEeSGW6AhB-pKAg" Set="4" Value="0"/>
                <Payoff xmi:id="_9mNlmyxcEeSGW6AhB-pKAg" Set="5" Value="0"/>
                <Payoff xmi:id="_9mNlnCxcEeSGW6AhB-pKAg" Set="6" Value="1"/>
              </Node>
              <Node xmi:id="_9mNlnSxcEeSGW6AhC9pKAg" NameID="Node88" Label="Die" NodeType="TerminalNode">
                <Prob xmi:id="_9mNlnixcEeSGW6AhC9pKAg" Value="pDieHIV12Mos"/>
                <Payoff xmi:id="_9mNlnyxcEeSGW6AhC9pKAg" Set="1" Value="0.5*eDALY_AIDS+(eLE_NoHIVDisc-0.5)"/>
                <Payoff xmi:id="_9mNloCxcEeSGW6AhC9pKAg" Set="2" Value="cTB_txcost"/>
                <Payoff xmi:id="_9mNloSxcEeSGW6AhC9pKAg" Set="3" Value="-1"/>
                <Payoff xmi:id="_9mOMUCxcEeSGW6AhD8pKAg" Set="4" Value="0"/>
                <Payoff xmi:id="_9mOMUSxcEeSGW6AhD8pKAg" Set="5" Value="0"/>
                <Payoff xmi:id="_9mOMUixcEeSGW6AhD8pKAg" Set="6" Value="1"/>
              </Node>
            </Node>
            <Node xmi:id="_9mOMUyxcEeSGW6AhD8pKAg" NameID="Node89" Label="Smear -" NodeType="ChanceNode">
              <Prob xmi:id="_9mOMVCxcEeSGW6AhD8pKAg" Value="pSpec_Empiric"/>
              <Node xmi:id="_9mOMVSxcEeSGW6AhE7pKAg" NameID="Node90" Label="Survive" NodeType="TerminalNode">
                <Prob xmi:id="_9mOMVixcEeSGW6AhE7pKAg" Value="#"/>
                <Payoff xmi:id="_9mOMVyxcEeSGW6AhE7pKAg" Set="1" Value="eDALY_AIDS*eLE_AIDSDisc+(eLE_NoHIVDisc-eLE_AIDSDisc)"/>
                <Payoff xmi:id="_9mOMWCxcEeSGW6AhE7pKAg" Set="2" Value="0"/>
                <Payoff xmi:id="_9mOMWSxcEeSGW6AhE7pKAg" Set="3" Value="0"/>
                <Payoff xmi:id="_9mOMWixcEeSGW6AhF6pKAg" Set="4" Value="0"/>
                <Payoff xmi:id="_9mOMWyxcEeSGW6AhF6pKAg" Set="5" Value="0"/>
                <Payoff xmi:id="_9mOMXCxcEeSGW6AhF6pKAg" Set="6" Value="0"/>
              </Node>
              <Node xmi:id="_9mOMXSxcEeSGW6AhF6pKAg" NameID="Node91" Label="Die" NodeType="TerminalNode">
                <Prob xmi:id="_9mOMXixcEeSGW6AhF6pKAg" Value="pDieHIV12Mos"/>
                <Payoff xmi:id="_9mOMXyxcEeSGW6AhG5pKAg" Set="1" Value="0.5*eDALY_AIDS+(eLE_NoHIVDisc-0.5)"/>
                <Payoff xmi:id="_9mOMYCxcEeSGW6AhG5pKAg" Set="2" Value="0"/>
                <Payoff xmi:id="_9mOMYSxcEeSGW6AhG5pKAg" Set="3" Value="-1"/>
                <Payoff xmi:id="_9mOMYixcEeSGW6AhG5pKAg" Set="4" Value="0"/>
                <Payoff xmi:id="_9mOMYyxcEeSGW6AhG5pKAg" Set="5" Value="0"/>
                <Payoff xmi:id="_9mOMZCxcEeSGW6AhH4pKAg" Set="6" Value="0"/>
              </Node>
            </Node>
          </Node>
          <Node xmi:id="_9mOMZSxcEeSGW6AhH4pKAg" NameID="Node92" Label="HIV-" NodeType="ChanceNode">
            <Prob xmi:id="_9mOMZixcEeSGW6AhH4pKAg" Value="#"/>
            <Node xmi:id="_9mOMZyxcEeSGW6AhH4pKAg" NameID="Node93" Label="Smear +" NodeType="LabelNode">
              <Prob xmi:id="_9mOMaCxcEeSGW6AhH4pKAg" Value="#"/>
              <Node xmi:id="_9mOMaSxcEeSGW6AhI3pKAg" NameID="Node94" Label="Survive" NodeType="TerminalNode">
                <Payoff xmi:id="_9mOMaixcEeSGW6AhI3pKAg" Set="1" Value="0.5*eDALY_DOTS"/>
                <Payoff xmi:id="_9mOMayxcEeSGW6AhI3pKAg" Set="2" Value="cTB_txcost"/>
                <Payoff xmi:id="_9mOMbCxcEeSGW6AhI3pKAg" Set="3" Value="0"/>
                <Payoff xmi:id="_9mOMbSxcEeSGW6AhI3pKAg" Set="4" Value="0"/>
                <Payoff xmi:id="_9mOMbixcEeSGW6AhJ2pKAg" Set="5" Value="0"/>
                <Payoff xmi:id="_9mOMbyxcEeSGW6AhJ2pKAg" Set="6" Value="1"/>
              </Node>
            </Node>
            <Node xmi:id="_9mOMcCxcEeSGW6AhJ2pKAg" NameID="Node95" Label="Smear -" NodeType="LabelNode">
              <Prob xmi:id="_9mOMcSxcEeSGW6AhJ2pKAg" Value="pSpec_Empiric"/>
              <Node xmi:id="_9mOMcixcEeSGW6AhJ2pKAg" NameID="Node96" Label="Survive" NodeType="TerminalNode">
                <Payoff xmi:id="_9mOMcyxcEeSGW6AhK1pKAg" Set="1" Value="0"/>
                <Payoff xmi:id="_9mOMdCxcEeSGW6AhK1pKAg" Set="2" Value="0"/>
                <Payoff xmi:id="_9mOMdSxcEeSGW6AhK1pKAg" Set="3" Value="0"/>
                <Payoff xmi:id="_9mOMdixcEeSGW6AhK1pKAg" Set="4" Value="0"/>
                <Payoff xmi:id="_9mOMdyxcEeSGW6AhK1pKAg" Set="5" Value="0"/>
                <Payoff xmi:id="_9mOMeCxcEeSGW6AhL0pKAg" Set="6" Value="0"/>
              </Node>
            </Node>
          </Node>
        </Node>
      </Node>
      <Node xmi:id="_9mOMeSxcEeSGW6AhL0pKAg" NameID="Node97" Label="IGRA" NodeType="ChanceNode">
        <Node xmi:id="_9mOMeixcEeSGW6AhL0pKAg" NameID="Node98" Label="TB+" NodeType="ChanceNode">
          <Prob xmi:id="_9mOMeyxcEeSGW6AhL0pKAg" Value="pPrevTB"/>
          <Node xmi:id="_9mOMfCxcEeSGW6AhL0pKAg" NameID="Node777" Label="Drug Susceptible" NodeType="ChanceNode">
            <Prob xmi:id="_9mOMfSxcEeSGW6AhMzpKAg" Value="#"/>
            <Node xmi:id="_9mOMfixcEeSGW6AhMzpKAg" NameID="Node99" Label="HIV+, ARV" NodeType="ChanceNode">
              <Prob xmi:id="_9mOMfyxcEeSGW6AhMzpKAg" Value="pHIVTB*propARV"/>
              <Node xmi:id="_9mOMgCxcEeSGW6AhMzpKAg" NameID="Node100" Label="Smear+" NodeType="ChanceNode">
                <Prob xmi:id="_9mOMgSxcEeSGW6AhMzpKAg" Value="pSens_Smear_HIV"/>
                <Node xmi:id="_9mOMgixcEeSGW6AhNypKAg" NameID="Node101" Label="New Test+" NodeType="ChanceNode">
                  <Prob xmi:id="_9mOMgyxcEeSGW6AhNypKAg" Value="pSens_NewTest"/>
                  <Node xmi:id="_9mOMhCxcEeSGW6AhNypKAg" NameID="Node102" Label="Die" NodeType="TerminalNode">
                    <Prob xmi:id="_9mOMhSxcEeSGW6AhNypKAg" Value="pDieDuringTreatmentHIV"/>
                    <Payoff xmi:id="_9mOMhixcEeSGW6AhNypKAg" Set="1" Value="0.25*eDALY_TB+(eLE_NoHIVDisc-0.25)"/>
                    <Payoff xmi:id="_9mOMhyxcEeSGW6AhOxpKAg" Set="2" Value="(.25*cTB_txcost+cNewTest)"/>
                    <Payoff xmi:id="_9mOMiCxcEeSGW6AhOxpKAg" Set="3" Value="-1"/>
                    <Payoff xmi:id="_9mOMiSxcEeSGW6AhOxpKAg" Set="4" Value="1"/>
                    <Payoff xmi:id="_9mOMiixcEeSGW6AhOxpKAg" Set="5" Value="-0.25*cInfxPerYearSmearPos_HIV"/>
                    <Payoff xmi:id="_9mOMiyxcEeSGW6AhOxpKAg" Set="6" Value="0"/>
                  </Node>
                  <Node xmi:id="_9mOMjCxcEeSGW6AhPwpKAg" NameID="Node103" Label="Treatment Successful" NodeType="ChanceNode">
                    <Prob xmi:id="_9mOMjSxcEeSGW6AhPwpKAg" Value="#"/>
                    <Node xmi:id="_9mOMjixcEeSGW6AhPwpKAg" NameID="Node104" Label="Survive" NodeType="TerminalNode">
                      <Prob xmi:id="_9mOMjyxcEeSGW6AhPwpKAg" Value="#"/>
                      <Payoff xmi:id="_9mOMkCxcEeSGW6AhPwpKAg" Set="1" Value="eDALY_TB*cTime_NewTest_Delay+(eDALY_HIV_ARV*(eLE_HIV_ARVDisc-cTime_NewTest_Delay))+(eLE_NoHIVDisc-eLE_HIV_ARVDisc)"/>
                      <Payoff xmi:id="_9mOMkSxcEeSGW6AhQvpKAg" Set="2" Value="(cTB_txcost+cNewTest)"/>
                      <Payoff xmi:id="_9mOMkixcEeSGW6AhQvpKAg" Set="3" Value="0"/>
                      <Payoff xmi:id="_9mOMkyxcEeSGW6AhQvpKAg" Set="4" Value="1"/>
                      <Payoff xmi:id="_9mOMlCxcEeSGW6AhQvpKAg" Set="5" Value="-cTime_NewTest_Delay*cInfxPerYearSmearPos_HIV"/>
                      <Payoff xmi:id="_9mOMlSxcEeSGW6AhQvpKAg" Set="6" Value="0"/>
                    </Node>
                    <Node xmi:id="_9mOMlixcEeSGW6AhRupKAg" NameID="Node105" Label="Die" NodeType="TerminalNode">
                      <Prob xmi:id="_9mOMlyxcEeSGW6AhRupKAg" Value="pDieARV6Mos"/>
                      <Payoff xmi:id="_9mOMmCxcEeSGW6AhRupKAg" Set="1" Value="cTime_NewTest_Delay*eDALY_TB+(0.75-cTime_NewTest_Delay)*eDALY_HIV_ARV+(eLE_NoHIVDisc-0.75)"/>
                      <Payoff xmi:id="_9mOMmSxcEeSGW6AhRupKAg" Set="2" Value="(cTB_txcost+cNewTest)"/>
                      <Payoff xmi:id="_9mOMmixcEeSGW6AhRupKAg" Set="3" Value="-1"/>
                      <Payoff xmi:id="_9mOMmyxcEeSGW6AhStpKAg" Set="4" Value="1"/>
                      <Payoff xmi:id="_9mOMnCxcEeSGW6AhStpKAg" Set="5" Value="-cTime_NewTest_Delay*cInfxPerYearSmearPos_HIV"/>
                      <Payoff xmi:id="_9mOMnSxcEeSGW6AhStpKAg" Set="6" Value="0"/>
                    </Node>
                  </Node>
                  <Node xmi:id="_9mOMnixcEeSGW6AhStpKAg" NameID="Node106" Label="Treatment Unsuccessful" NodeType="ChanceNode">
                    <Prob xmi:id="_9mOMnyxcEeSGW6AhStpKAg" Value="pDOTS_Unsuccessful"/>
                    <Node xmi:id="_9mOMoCxcEeSGW6AhTspKAg" NameID="Node107" Label="Survive" NodeType="TerminalNode">
                      <Prob xmi:id="_9mOMoSxcEeSGW6AhTspKAg" Value="#"/>
                      <Payoff xmi:id="_9mOMoixcEeSGW6AhTspKAg" Set="1" Value="eDALY_TB*(2-Discount_Rate)+eDALY_HIV_ARV*(eLE_HIV_ARVDisc-(2-Discount_Rate))+(eLE_NoHIVDisc-eLE_HIV_ARVDisc)"/>
                      <Payoff xmi:id="_9mOMoyxcEeSGW6AhTspKAg" Set="2" Value="(cTB_txcost+cNewTest)"/>
                      <Payoff xmi:id="_9mOMpCxcEeSGW6AhTspKAg" Set="3" Value="0"/>
                      <Payoff xmi:id="_9mOMpSxcEeSGW6AhUrpKAg" Set="4" Value="1"/>
                      <Payoff xmi:id="_9mOMpixcEeSGW6AhUrpKAg" Set="5" Value="-(cInfxPerYearSmearPos_HIV)*(2-Discount_Rate)"/>
                      <Payoff xmi:id="_9mOMpyxcEeSGW6AhUrpKAg" Set="6" Value="0"/>
                    </Node>
                    <Node xmi:id="_9mOMqCxcEeSGW6AhUrpKAg" NameID="Node108" Label="Die" NodeType="TerminalNode">
                      <Prob xmi:id="_9mOMqSxcEeSGW6AhUrpKAg" Value="pDieNoTreatmentARV6MosSmearPos"/>
                      <Payoff xmi:id="_9mOMqixcEeSGW6AhVqpKAg" Set="1" Value="0.75*eDALY_TB+(eLE_NoHIVDisc-0.75)"/>
                      <Payoff xmi:id="_9mOMqyxcEeSGW6AhVqpKAg" Set="2" Value="(cTB_txcost+cNewTest)"/>
                      <Payoff xmi:id="_9mOMrCxcEeSGW6AhVqpKAg" Set="3" Value="-1"/>
                      <Payoff xmi:id="_9mOMrSxcEeSGW6AhVqpKAg" Set="4" Value="1"/>
                      <Payoff xmi:id="_9mOMrixcEeSGW6AhVqpKAg" Set="5" Value="-.75*cInfxPerYearSmearPos_HIV"/>
                      <Payoff xmi:id="_9mOMryxcEeSGW6AhWppKAg" Set="6" Value="0"/>
                    </Node>
                  </Node>
                </Node>
                <Node xmi:id="_9mOMsCxcEeSGW6AhWppKAg" NameID="Node109" Label="New Test -" NodeType="ChanceNode">
                  <Prob xmi:id="_9mOMsSxcEeSGW6AhWppKAg" Value="#"/>
                  <Node xmi:id="_9mOMsixcEeSGW6AhWppKAg" NameID="Node110" Label="Empiric+" NodeType="ChanceNode">
                    <Prob xmi:id="_9mOMsyxcEeSGW6AhWppKAg" Value="pSens_Empiric"/>
                    <Node xmi:id="_9mOMtCxcEeSGW6AhXopKAg" NameID="Node111" Label="Die" NodeType="TerminalNode">
                      <Prob xmi:id="_9mOMtSxcEeSGW6AhXopKAg" Value="pDieDuringTreatmentHIV"/>
                      <Payoff xmi:id="_9mOzYCxcEeSGW6AhXopKAg" Set="1" Value="0.25*eDALY_TB+(eLE_NoHIVDisc-0.25)"/>
                      <Payoff xmi:id="_9mOzYSxcEeSGW6AhXopKAg" Set="2" Value="(.25*cTB_txcost+cNewTest)"/>
                      <Payoff xmi:id="_9mOzYixcEeSGW6AhXopKAg" Set="3" Value="-1"/>
                      <Payoff xmi:id="_9mOzYyxcEeSGW6AhYnpKAg" Set="4" Value="1"/>
                      <Payoff xmi:id="_9mOzZCxcEeSGW6AhYnpKAg" Set="5" Value="-0.25*cInfxPerYearSmearPos_HIV"/>
                      <Payoff xmi:id="_9mOzZSxcEeSGW6AhYnpKAg" Set="6" Value="0"/>
                    </Node>
                    <Node xmi:id="_9mOzZixcEeSGW6AhYnpKAg" NameID="Node112" Label="Treatment Successful" NodeType="ChanceNode">
                      <Prob xmi:id="_9mOzZyxcEeSGW6AhYnpKAg" Value="#"/>
                      <Node xmi:id="_9mOzaCxcEeSGW6AhZmpKAg" NameID="Node113" Label="Survive" NodeType="TerminalNode">
                        <Prob xmi:id="_9mOzaSxcEeSGW6AhZmpKAg" Value="#"/>
                        <Payoff xmi:id="_9mOzaixcEeSGW6AhZmpKAg" Set="1" Value="eDALY_TB*cTime_Empiric_Delay+(eDALY_HIV_ARV*(eLE_HIV_ARVDisc-cTime_Empiric_Delay))+(eLE_NoHIVDisc-eLE_HIV_ARVDisc)"/>
                        <Payoff xmi:id="_9mOzayxcEeSGW6AhZmpKAg" Set="2" Value="(cTB_txcost+cNewTest)"/>
                        <Payoff xmi:id="_9mOzbCxcEeSGW6AhZmpKAg" Set="3" Value="0"/>
                        <Payoff xmi:id="_9mOzbSxcEeSGW6AhalpKAg" Set="4" Value="1"/>
                        <Payoff xmi:id="_9mOzbixcEeSGW6AhalpKAg" Set="5" Value="-cTime_Empiric_Delay*cInfxPerYearSmearPos_HIV"/>
                        <Payoff xmi:id="_9mOzbyxcEeSGW6AhalpKAg" Set="6" Value="0"/>
                      </Node>
                      <Node xmi:id="_9mOzcCxcEeSGW6AhalpKAg" NameID="Node114" Label="Die" NodeType="TerminalNode">
                        <Prob xmi:id="_9mOzcSxcEeSGW6AhalpKAg" Value="pDieARV6Mos"/>
                        <Payoff xmi:id="_9mOzcixcEeSGW6AhbkpKAg" Set="1" Value="cTime_Empiric_Delay*eDALY_TB+(0.75-cTime_Empiric_Delay)*eDALY_HIV_ARV+(eLE_NoHIVDisc-0.75)"/>
                        <Payoff xmi:id="_9mOzcyxcEeSGW6AhbkpKAg" Set="2" Value="(cTB_txcost+cNewTest)"/>
                        <Payoff xmi:id="_9mOzdCxcEeSGW6AhbkpKAg" Set="3" Value="-1"/>
                        <Payoff xmi:id="_9mOzdSxcEeSGW6AhbkpKAg" Set="4" Value="1"/>
                        <Payoff xmi:id="_9mOzdixcEeSGW6AhbkpKAg" Set="5" Value="-cTime_Empiric_Delay*cInfxPerYearSmearPos_HIV"/>
                        <Payoff xmi:id="_9mOzdyxcEeSGW6AhcjpKAg" Set="6" Value="0"/>
                      </Node>
                    </Node>
                    <Node xmi:id="_9mOzeCxcEeSGW6AhcjpKAg" NameID="Node115" Label="Treatment Unsuccessful" NodeType="ChanceNode">
                      <Prob xmi:id="_9mOzeSxcEeSGW6AhcjpKAg" Value="pDOTS_Unsuccessful"/>
                      <Node xmi:id="_9mOzeixcEeSGW6AhcjpKAg" NameID="Node116" Label="Survive" NodeType="TerminalNode">
                        <Prob xmi:id="_9mOzeyxcEeSGW6AhcjpKAg" Value="#"/>
                        <Payoff xmi:id="_9mOzfCxcEeSGW6AhdipKAg" Set="1" Value="eDALY_TB*(2-Discount_Rate)+eDALY_HIV_ARV*(eLE_HIV_ARVDisc-(2-Discount_Rate))+(eLE_NoHIVDisc-eLE_HIV_ARVDisc)"/>
                        <Payoff xmi:id="_9mOzfSxcEeSGW6AhdipKAg" Set="2" Value="(cTB_txcost+cNewTest)"/>
                        <Payoff xmi:id="_9mOzfixcEeSGW6AhdipKAg" Set="3" Value="0"/>
                        <Payoff xmi:id="_9mOzfyxcEeSGW6AhdipKAg" Set="4" Value="1"/>
                        <Payoff xmi:id="_9mOzgCxcEeSGW6AhdipKAg" Set="5" Value="-(cInfxPerYearSmearPos_HIV)*(2-Discount_Rate)"/>
                        <Payoff xmi:id="_9mOzgSxcEeSGW6AhehpKAg" Set="6" Value="0"/>
                      </Node>
                      <Node xmi:id="_9mOzgixcEeSGW6AhehpKAg" NameID="Node117" Label="Die" NodeType="TerminalNode">
                        <Prob xmi:id="_9mOzgyxcEeSGW6AhehpKAg" Value="pDieNoTreatmentARV6MosSmearPos"/>
                        <Payoff xmi:id="_9mOzhCxcEeSGW6AhehpKAg" Set="1" Value="0.75*eDALY_TB+(eLE_NoHIVDisc-0.75)"/>
                        <Payoff xmi:id="_9mOzhSxcEeSGW6AhehpKAg" Set="2" Value="(cTB_txcost+cNewTest)"/>
                        <Payoff xmi:id="_9mOzhixcEeSGW6AhfgpKAg" Set="3" Value="-1"/>
                        <Payoff xmi:id="_9mOzhyxcEeSGW6AhfgpKAg" Set="4" Value="1"/>
                        <Payoff xmi:id="_9mOziCxcEeSGW6AhfgpKAg" Set="5" Value="-.75*cInfxPerYearSmearPos_HIV"/>
                        <Payoff xmi:id="_9mOziSxcEeSGW6AhfgpKAg" Set="6" Value="0"/>
                      </Node>
                    </Node>
                  </Node>
                  <Node xmi:id="_9mOziixcEeSGW6AhfgpKAg" NameID="Node118" Label="Empiric -" NodeType="ChanceNode">
                    <Prob xmi:id="_9mOziyxcEeSGW6AhgfpKAg" Value="#"/>
                    <Node xmi:id="_9mOzjCxcEeSGW6AhgfpKAg" NameID="Node119" Label="Die" NodeType="TerminalNode">
                      <Prob xmi:id="_9mOzjSxcEeSGW6AhgfpKAg" Value="pDieNoTreatmentSmearPosARV"/>
                      <Payoff xmi:id="_9mOzjixcEeSGW6AhgfpKAg" Set="1" Value="0.5*eDALY_TB+(eLE_NoHIVDisc-0.5)"/>
                      <Payoff xmi:id="_9mOzjyxcEeSGW6AhgfpKAg" Set="2" Value="cNewTest"/>
                      <Payoff xmi:id="_9mOzkCxcEeSGW6AhhepKAg" Set="3" Value="-1"/>
                      <Payoff xmi:id="_9mOzkSxcEeSGW6AhhepKAg" Set="4" Value="0"/>
                      <Payoff xmi:id="_9mOzkixcEeSGW6AhhepKAg" Set="5" Value="-(.5)*cInfxPerYearSmearPos_HIV"/>
                      <Payoff xmi:id="_9mOzkyxcEeSGW6AhhepKAg" Set="6" Value="0"/>
                    </Node>
                    <Node xmi:id="_9mOzlCxcEeSGW6AhhepKAg" NameID="Node120" Label="Survive" NodeType="TerminalNode">
                      <Prob xmi:id="_9mOzlSxcEeSGW6AhidpKAg" Value="#"/>
                      <Payoff xmi:id="_9mOzlixcEeSGW6AhidpKAg" Set="1" Value="eDALY_TB*(2-Discount_Rate)+eDALY_HIV_ARV*(eLE_HIV_ARVDisc-(2-Discount_Rate))+(eLE_NoHIVDisc-eLE_HIV_ARVDisc)"/>
                      <Payoff xmi:id="_9mOzlyxcEeSGW6AhidpKAg" Set="2" Value="cNewTest"/>
                      <Payoff xmi:id="_9mOzmCxcEeSGW6AhidpKAg" Set="3" Value="0"/>
                      <Payoff xmi:id="_9mOzmSxcEeSGW6AhidpKAg" Set="4" Value="0"/>
                      <Payoff xmi:id="_9mOzmixcEeSGW6AhjcpKAg" Set="5" Value="-cInfxPerYearSmearPos_HIV*(2-Discount_Rate)"/>
                      <Payoff xmi:id="_9mOzmyxcEeSGW6AhjcpKAg" Set="6" Value="0"/>
                    </Node>
                  </Node>
                </Node>
              </Node>
              <Node xmi:id="_9mOznCxcEeSGW6AhjcpKAg" NameID="Node121" Label="Smear-" NodeType="ChanceNode">
                <Prob xmi:id="_9mOznSxcEeSGW6AhjcpKAg" Value="#"/>
                <Node xmi:id="_9mOznixcEeSGW6AhjcpKAg" NameID="Node122" Label="New Test+" NodeType="ChanceNode">
                  <Prob xmi:id="_9mOznyxcEeSGW6AhkbpKAg" Value="pSens_NewTest"/>
                  <Node xmi:id="_9mOzoCxcEeSGW6AhkbpKAg" NameID="Node123" Label="Die" NodeType="TerminalNode">
                    <Prob xmi:id="_9mOzoSxcEeSGW6AhkbpKAg" Value="pDieDuringTreatmentHIV"/>
                    <Payoff xmi:id="_9mOzoixcEeSGW6AhkbpKAg" Set="1" Value="0.25*eDALY_TB+(eLE_NoHIVDisc-0.25)"/>
                    <Payoff xmi:id="_9mOzoyxcEeSGW6AhkbpKAg" Set="2" Value="(.25*cTB_txcost+cNewTest) "/>
                    <Payoff xmi:id="_9mOzpCxcEeSGW6AhlapKAg" Set="3" Value="-1"/>
                    <Payoff xmi:id="_9mOzpSxcEeSGW6AhlapKAg" Set="4" Value="1"/>
                    <Payoff xmi:id="_9mOzpixcEeSGW6AhlapKAg" Set="5" Value="-.25*cInfxPerYearSmearNeg_HIV"/>
                    <Payoff xmi:id="_9mOzpyxcEeSGW6AhlapKAg" Set="6" Value="0"/>
                  </Node>
                  <Node xmi:id="_9mOzqCxcEeSGW6AhlapKAg" NameID="Node124" Label="Treatment Successful" NodeType="ChanceNode">
                    <Prob xmi:id="_9mOzqSxcEeSGW6AhmZpKAg" Value="#"/>
                    <Node xmi:id="_9mOzqixcEeSGW6AhmZpKAg" NameID="Node125" Label="Survive" NodeType="TerminalNode">
                      <Prob xmi:id="_9mOzqyxcEeSGW6AhmZpKAg" Value="#"/>
                      <Payoff xmi:id="_9mOzrCxcEeSGW6AhmZpKAg" Set="1" Value="eDALY_TB*cTime_NewTest_Delay+(eDALY_HIV_ARV*(eLE_HIV_ARVDisc-cTime_NewTest_Delay))+(eLE_NoHIVDisc-eLE_HIV_ARVDisc)"/>
                      <Payoff xmi:id="_9mOzrSxcEeSGW6AhmZpKAg" Set="2" Value="(cTB_txcost+cNewTest)"/>
                      <Payoff xmi:id="_9mOzrixcEeSGW6AhnYpKAg" Set="3" Value="0"/>
                      <Payoff xmi:id="_9mOzryxcEeSGW6AhnYpKAg" Set="4" Value="1"/>
                      <Payoff xmi:id="_9mOzsCxcEeSGW6AhnYpKAg" Set="5" Value="-cTime_NewTest_Delay*cInfxPerYearSmearNeg_HIV"/>
                      <Payoff xmi:id="_9mOzsSxcEeSGW6AhnYpKAg" Set="6" Value="0"/>
                    </Node>
                    <Node xmi:id="_9mOzsixcEeSGW6AhnYpKAg" NameID="Node126" Label="Die" NodeType="TerminalNode">
                      <Prob xmi:id="_9mOzsyxcEeSGW6AhoXpKAg" Value="pDieARV6Mos"/>
                      <Payoff xmi:id="_9mOztCxcEeSGW6AhoXpKAg" Set="1" Value="cTime_NewTest_Delay*eDALY_TB+(0.75-cTime_NewTest_Delay)*eDALY_HIV_ARV+(eLE_NoHIVDisc-0.75)"/>
                      <Payoff xmi:id="_9mOztSxcEeSGW6AhoXpKAg" Set="2" Value="(cTB_txcost+cNewTest)"/>
                      <Payoff xmi:id="_9mOztixcEeSGW6AhoXpKAg" Set="3" Value="-1"/>
                      <Payoff xmi:id="_9mOztyxcEeSGW6AhoXpKAg" Set="4" Value="1"/>
                      <Payoff xmi:id="_9mOzuCxcEeSGW6AhpWpKAg" Set="5" Value="-cTime_NewTest_Delay*cInfxPerYearSmearNeg_HIV"/>
                      <Payoff xmi:id="_9mOzuSxcEeSGW6AhpWpKAg" Set="6" Value="0"/>
                    </Node>
                  </Node>
                  <Node xmi:id="_9mOzuixcEeSGW6AhpWpKAg" NameID="Node127" Label="Treatment Unsuccessful" NodeType="ChanceNode">
                    <Prob xmi:id="_9mOzuyxcEeSGW6AhpWpKAg" Value="pDOTS_Unsuccessful"/>
                    <Node xmi:id="_9mOzvCxcEeSGW6AhpWpKAg" NameID="Node128" Label="Survive" NodeType="TerminalNode">
                      <Prob xmi:id="_9mOzvSxcEeSGW6AhqVpKAg" Value="#"/>
                      <Payoff xmi:id="_9mOzvixcEeSGW6AhqVpKAg" Set="1" Value="eDALY_TB*(2-Discount_Rate)+eDALY_HIV_ARV*(eLE_HIV_ARVDisc-(2-Discount_Rate))+(eLE_NoHIVDisc-eLE_HIV_ARVDisc)"/>
                      <Payoff xmi:id="_9mOzvyxcEeSGW6AhqVpKAg" Set="2" Value="(cTB_txcost+cNewTest)"/>
                      <Payoff xmi:id="_9mOzwCxcEeSGW6AhqVpKAg" Set="3" Value="0"/>
                      <Payoff xmi:id="_9mOzwSxcEeSGW6AhqVpKAg" Set="4" Value="1"/>
                      <Payoff xmi:id="_9mOzwixcEeSGW6AhrUpKAg" Set="5" Value="-(cInfxPerYearSmearNeg_HIV)*(2-Discount_Rate)"/>
                      <Payoff xmi:id="_9mOzwyxcEeSGW6AhrUpKAg" Set="6" Value="0"/>
                    </Node>
                    <Node xmi:id="_9mOzxCxcEeSGW6AhrUpKAg" NameID="Node129" Label="Die" NodeType="TerminalNode">
                      <Prob xmi:id="_9mOzxSxcEeSGW6AhrUpKAg" Value="pDieNoTreatmentARV6MosSmearNeg"/>
                      <Payoff xmi:id="_9mOzxixcEeSGW6AhrUpKAg" Set="1" Value="0.75*eDALY_TB+(eLE_NoHIVDisc-0.75)"/>
                      <Payoff xmi:id="_9mOzxyxcEeSGW6AhsTpKAg" Set="2" Value="(cTB_txcost+cNewTest)"/>
                      <Payoff xmi:id="_9mOzyCxcEeSGW6AhsTpKAg" Set="3" Value="-1"/>
                      <Payoff xmi:id="_9mOzySxcEeSGW6AhsTpKAg" Set="4" Value="1"/>
                      <Payoff xmi:id="_9mOzyixcEeSGW6AhsTpKAg" Set="5" Value="-.75*cInfxPerYearSmearNeg_HIV"/>
                      <Payoff xmi:id="_9mOzyyxcEeSGW6AhsTpKAg" Set="6" Value="0"/>
                    </Node>
                  </Node>
                </Node>
                <Node xmi:id="_9mOzzCxcEeSGW6AhtSpKAg" NameID="Node130" Label="New Test -" NodeType="ChanceNode">
                  <Prob xmi:id="_9mPacCxcEeSGW6AhtSpKAg" Value="#"/>
                  <Node xmi:id="_9mPacSxcEeSGW6AhtSpKAg" NameID="Node131" Label="Empiric+" NodeType="ChanceNode">
                    <Prob xmi:id="_9mPacixcEeSGW6AhtSpKAg" Value="pSens_Empiric"/>
                    <Node xmi:id="_9mPacyxcEeSGW6AhtSpKAg" NameID="Node132" Label="Die" NodeType="TerminalNode">
                      <Prob xmi:id="_9mPadCxcEeSGW6AhuRpKAg" Value="pDieDuringTreatmentHIV"/>
                      <Payoff xmi:id="_9mPadSxcEeSGW6AhuRpKAg" Set="1" Value="0.25*eDALY_TB+(eLE_NoHIVDisc-0.25)"/>
                      <Payoff xmi:id="_9mPadixcEeSGW6AhuRpKAg" Set="2" Value="(.25*cTB_txcost+cNewTest) "/>
                      <Payoff xmi:id="_9mPadyxcEeSGW6AhuRpKAg" Set="3" Value="-1"/>
                      <Payoff xmi:id="_9mPaeCxcEeSGW6AhuRpKAg" Set="4" Value="1"/>
                      <Payoff xmi:id="_9mPaeSxcEeSGW6AhvQpKAg" Set="5" Value="-.25*cInfxPerYearSmearNeg_HIV"/>
                      <Payoff xmi:id="_9mPaeixcEeSGW6AhvQpKAg" Set="6" Value="0"/>
                    </Node>
                    <Node xmi:id="_9mPaeyxcEeSGW6AhvQpKAg" NameID="Node133" Label="Treatment Successful" NodeType="ChanceNode">
                      <Prob xmi:id="_9mPafCxcEeSGW6AhvQpKAg" Value="#"/>
                      <Node xmi:id="_9mPafSxcEeSGW6AhvQpKAg" NameID="Node134" Label="Survive" NodeType="TerminalNode">
                        <Prob xmi:id="_9mPafixcEeSGW6AhwPpKAg" Value="#"/>
                        <Payoff xmi:id="_9mPafyxcEeSGW6AhwPpKAg" Set="1" Value="eDALY_TB*cTime_Empiric_Delay+(eDALY_HIV_ARV*(eLE_HIV_ARVDisc-cTime_Empiric_Delay))+(eLE_NoHIVDisc-eLE_HIV_ARVDisc)"/>
                        <Payoff xmi:id="_9mPagCxcEeSGW6AhwPpKAg" Set="2" Value="(cTB_txcost+cNewTest)"/>
                        <Payoff xmi:id="_9mPagSxcEeSGW6AhwPpKAg" Set="3" Value="0"/>
                        <Payoff xmi:id="_9mPagixcEeSGW6AhwPpKAg" Set="4" Value="1"/>
                        <Payoff xmi:id="_9mPagyxcEeSGW6AhxOpKAg" Set="5" Value="-cTime_Empiric_Delay*cInfxPerYearSmearNeg_HIV"/>
                        <Payoff xmi:id="_9mPahCxcEeSGW6AhxOpKAg" Set="6" Value="0"/>
                      </Node>
                      <Node xmi:id="_9mPahSxcEeSGW6AhxOpKAg" NameID="Node135" Label="Die" NodeType="TerminalNode">
                        <Prob xmi:id="_9mPahixcEeSGW6AhxOpKAg" Value="pDieARV6Mos"/>
                        <Payoff xmi:id="_9mPahyxcEeSGW6AhxOpKAg" Set="1" Value="cTime_Empiric_Delay*eDALY_TB+(0.75-cTime_Empiric_Delay)*eDALY_HIV_ARV+(eLE_NoHIVDisc-0.75)"/>
                        <Payoff xmi:id="_9mPaiCxcEeSGW6AhyNpKAg" Set="2" Value="(cTB_txcost+cNewTest)"/>
                        <Payoff xmi:id="_9mPaiSxcEeSGW6AhyNpKAg" Set="3" Value="-1"/>
                        <Payoff xmi:id="_9mPaiixcEeSGW6AhyNpKAg" Set="4" Value="1"/>
                        <Payoff xmi:id="_9mPaiyxcEeSGW6AhyNpKAg" Set="5" Value="-cTime_Empiric_Delay*cInfxPerYearSmearNeg_HIV"/>
                        <Payoff xmi:id="_9mPajCxcEeSGW6AhyNpKAg" Set="6" Value="0"/>
                      </Node>
                    </Node>
                    <Node xmi:id="_9mPajSxcEeSGW6AhzMpKAg" NameID="Node136" Label="Treatment Unsuccessful" NodeType="ChanceNode">
                      <Prob xmi:id="_9mPajixcEeSGW6AhzMpKAg" Value="pDOTS_Unsuccessful"/>
                      <Node xmi:id="_9mPajyxcEeSGW6AhzMpKAg" NameID="Node137" Label="Survive" NodeType="TerminalNode">
                        <Prob xmi:id="_9mPakCxcEeSGW6AhzMpKAg" Value="#"/>
                        <Payoff xmi:id="_9mPakSxcEeSGW6AhzMpKAg" Set="1" Value="eDALY_TB*(2-Discount_Rate)+eDALY_HIV_ARV*(eLE_HIV_ARVDisc-(2-Discount_Rate))+(eLE_NoHIVDisc-eLE_HIV_ARVDisc)"/>
                        <Payoff xmi:id="_9mPakixcEeSGW6Ah0LpKAg" Set="2" Value="(cTB_txcost+cNewTest)"/>
                        <Payoff xmi:id="_9mPakyxcEeSGW6Ah0LpKAg" Set="3" Value="0"/>
                        <Payoff xmi:id="_9mPalCxcEeSGW6Ah0LpKAg" Set="4" Value="1"/>
                        <Payoff xmi:id="_9mPalSxcEeSGW6Ah0LpKAg" Set="5" Value="-(cInfxPerYearSmearNeg_HIV)*(2-Discount_Rate)"/>
                        <Payoff xmi:id="_9mPalixcEeSGW6Ah0LpKAg" Set="6" Value="0"/>
                      </Node>
                      <Node xmi:id="_9mPalyxcEeSGW6Ah1KpKAg" NameID="Node138" Label="Die" NodeType="TerminalNode">
                        <Prob xmi:id="_9mPamCxcEeSGW6Ah1KpKAg" Value="pDieNoTreatmentARV6MosSmearNeg"/>
                        <Payoff xmi:id="_9mPamSxcEeSGW6Ah1KpKAg" Set="1" Value="0.75*eDALY_TB+(eLE_NoHIVDisc-0.75)"/>
                        <Payoff xmi:id="_9mPamixcEeSGW6Ah1KpKAg" Set="2" Value="(cTB_txcost+cNewTest)"/>
                        <Payoff xmi:id="_9mPamyxcEeSGW6Ah1KpKAg" Set="3" Value="-1"/>
                        <Payoff xmi:id="_9mPanCxcEeSGW6Ah2JpKAg" Set="4" Value="1"/>
                        <Payoff xmi:id="_9mPanSxcEeSGW6Ah2JpKAg" Set="5" Value="-.75*cInfxPerYearSmearNeg_HIV"/>
                        <Payoff xmi:id="_9mPanixcEeSGW6Ah2JpKAg" Set="6" Value="0"/>
                      </Node>
                    </Node>
                  </Node>
                  <Node xmi:id="_9mPanyxcEeSGW6Ah2JpKAg" NameID="Node139" Label="Empiric -" NodeType="ChanceNode">
                    <Prob xmi:id="_9mPaoCxcEeSGW6Ah2JpKAg" Value="#"/>
                    <Node xmi:id="_9mPaoSxcEeSGW6Ah3IpKAg" NameID="Node140" Label="Die" NodeType="TerminalNode">
                      <Prob xmi:id="_9mPaoixcEeSGW6Ah3IpKAg" Value="pDieNoTreatmentSmearNegARV"/>
                      <Payoff xmi:id="_9mPaoyxcEeSGW6Ah3IpKAg" Set="1" Value="0.5*eDALY_TB+(eLE_NoHIVDisc-0.5)"/>
                      <Payoff xmi:id="_9mPapCxcEeSGW6Ah3IpKAg" Set="2" Value="cNewTest"/>
                      <Payoff xmi:id="_9mPapSxcEeSGW6Ah3IpKAg" Set="3" Value="-1"/>
                      <Payoff xmi:id="_9mPapixcEeSGW6Ah4HpKAg" Set="4" Value="0"/>
                      <Payoff xmi:id="_9mPapyxcEeSGW6Ah4HpKAg" Set="5" Value="-(.5)*cInfxPerYearSmearNeg_HIV"/>
                      <Payoff xmi:id="_9mPaqCxcEeSGW6Ah4HpKAg" Set="6" Value="0"/>
                    </Node>
                    <Node xmi:id="_9mPaqSxcEeSGW6Ah4HpKAg" NameID="Node141" Label="Survive" NodeType="TerminalNode">
                      <Prob xmi:id="_9mPaqixcEeSGW6Ah4HpKAg" Value="#"/>
                      <Payoff xmi:id="_9mPaqyxcEeSGW6Ah5GpKAg" Set="1" Value="eDALY_TB*(2-Discount_Rate)+eDALY_HIV_ARV*(eLE_HIV_ARVDisc-(2-Discount_Rate))+(eLE_NoHIVDisc-eLE_HIV_ARVDisc)"/>
                      <Payoff xmi:id="_9mParCxcEeSGW6Ah5GpKAg" Set="2" Value="cNewTest"/>
                      <Payoff xmi:id="_9mParSxcEeSGW6Ah5GpKAg" Set="3" Value="0"/>
                      <Payoff xmi:id="_9mParixcEeSGW6Ah5GpKAg" Set="4" Value="0"/>
                      <Payoff xmi:id="_9mParyxcEeSGW6Ah5GpKAg" Set="5" Value="-cInfxPerYearSmearNeg_HIV*(2-Discount_Rate)"/>
                      <Payoff xmi:id="_9mPasCxcEeSGW6Ah6FpKAg" Set="6" Value="0"/>
                    </Node>
                  </Node>
                </Node>
              </Node>
            </Node>
            <Node xmi:id="_9mPasSxcEeSGW6Ah6FpKAg" NameID="Node142" Label="HIV+, no ARV" NodeType="ChanceNode">
              <Prob xmi:id="_9mPasixcEeSGW6Ah6FpKAg" Value="pHIVTB*(1-propARV)"/>
              <Node xmi:id="_9mPasyxcEeSGW6Ah6FpKAg" NameID="Node143" Label="Smear+" NodeType="ChanceNode">
                <Prob xmi:id="_9mPatCxcEeSGW6Ah6FpKAg" Value="pSens_Smear_HIV"/>
                <Node xmi:id="_9mPatSxcEeSGW6Ah7EpKAg" NameID="Node144" Label="New Test+" NodeType="ChanceNode">
                  <Prob xmi:id="_9mPatixcEeSGW6Ah7EpKAg" Value="pSens_NewTest"/>
                  <Node xmi:id="_9mPatyxcEeSGW6Ah7EpKAg" NameID="Node145" Label="Die" NodeType="TerminalNode">
                    <Prob xmi:id="_9mPauCxcEeSGW6Ah7EpKAg" Value="pDieDuringTreatmentHIV"/>
                    <Payoff xmi:id="_9mPauSxcEeSGW6Ah7EpKAg" Set="1" Value="0.25*eDALY_TBAIDS+(eLE_NoHIVDisc-0.25)"/>
                    <Payoff xmi:id="_9mPauixcEeSGW6Ah8DpKAg" Set="2" Value="(.25*cTB_txcost+cNewTest)"/>
                    <Payoff xmi:id="_9mPauyxcEeSGW6Ah8DpKAg" Set="3" Value="-1"/>
                    <Payoff xmi:id="_9mPavCxcEeSGW6Ah8DpKAg" Set="4" Value="1"/>
                    <Payoff xmi:id="_9mPavSxcEeSGW6Ah8DpKAg" Set="5" Value="-0.25*cInfxPerYearSmearPos_HIV"/>
                    <Payoff xmi:id="_9mPavixcEeSGW6Ah8DpKAg" Set="6" Value="0"/>
                  </Node>
                  <Node xmi:id="_9mPavyxcEeSGW6Ah9CpKAg" NameID="Node146" Label="Treatment Successful" NodeType="ChanceNode">
                    <Prob xmi:id="_9mPawCxcEeSGW6Ah9CpKAg" Value="#"/>
                    <Node xmi:id="_9mPawSxcEeSGW6Ah9CpKAg" NameID="Node147" Label="Survive" NodeType="TerminalNode">
                      <Prob xmi:id="_9mPawixcEeSGW6Ah9CpKAg" Value="#"/>
                      <Payoff xmi:id="_9mPawyxcEeSGW6Ah9CpKAg" Set="1" Value="eDALY_TBAIDS*cTime_NewTest_Delay+(eDALY_AIDS*(eLE_AIDSDisc-cTime_NewTest_Delay))+(eLE_NoHIVDisc-eLE_AIDSDisc)"/>
                      <Payoff xmi:id="_9mPaxCxcEeSGW6Ah-BpKAg" Set="2" Value="(cTB_txcost+cNewTest)"/>
                      <Payoff xmi:id="_9mPaxSxcEeSGW6Ah-BpKAg" Set="3" Value="0"/>
                      <Payoff xmi:id="_9mPaxixcEeSGW6Ah-BpKAg" Set="4" Value="1"/>
                      <Payoff xmi:id="_9mPaxyxcEeSGW6Ah-BpKAg" Set="5" Value="-cTime_NewTest_Delay*cInfxPerYearSmearPos_HIV"/>
                      <Payoff xmi:id="_9mPayCxcEeSGW6Ah-BpKAg" Set="6" Value="0"/>
                    </Node>
                    <Node xmi:id="_9mPaySxcEeSGW6Ah_ApKAg" NameID="Node148" Label="Die" NodeType="TerminalNode">
                      <Prob xmi:id="_9mPayixcEeSGW6Ah_ApKAg" Value="pDieHIV6Mos"/>
                      <Payoff xmi:id="_9mPayyxcEeSGW6Ah_ApKAg" Set="1" Value="cTime_NewTest_Delay*eDALY_TBAIDS+(0.75-cTime_NewTest_Delay)*eDALY_AIDS+(eLE_NoHIVDisc-0.75)"/>
                      <Payoff xmi:id="_9mPazCxcEeSGW6Ah_ApKAg" Set="2" Value="(cTB_txcost+cNewTest)"/>
                      <Payoff xmi:id="_9mPazSxcEeSGW6Ah_ApKAg" Set="3" Value="-1"/>
                      <Payoff xmi:id="_9mPazixcEeSGW6AhA_pKAg" Set="4" Value="1"/>
                      <Payoff xmi:id="_9mPazyxcEeSGW6AhA_pKAg" Set="5" Value="-cTime_NewTest_Delay*cInfxPerYearSmearPos_HIV"/>
                      <Payoff xmi:id="_9mPa0CxcEeSGW6AhA_pKAg" Set="6" Value="0"/>
                    </Node>
                  </Node>
                  <Node xmi:id="_9mPa0SxcEeSGW6AhA_pKAg" NameID="Node149" Label="Treatment Unsuccessful" NodeType="ChanceNode">
                    <Prob xmi:id="_9mPa0ixcEeSGW6AhA_pKAg" Value="pDOTS_Unsuccessful"/>
                    <Node xmi:id="_9mPa0yxcEeSGW6AhB-pKAg" NameID="Node150" Label="Survive" NodeType="TerminalNode">
                      <Prob xmi:id="_9mPa1CxcEeSGW6AhB-pKAg" Value="#"/>
                      <Payoff xmi:id="_9mPa1SxcEeSGW6AhB-pKAg" Set="1" Value="eDALY_TBAIDS*(2-Discount_Rate)+eDALY_AIDS*(eLE_AIDSDisc-(2-Discount_Rate))+(eLE_NoHIVDisc-eLE_AIDSDisc)"/>
                      <Payoff xmi:id="_9mPa1ixcEeSGW6AhB-pKAg" Set="2" Value="(cTB_txcost+cNewTest)"/>
                      <Payoff xmi:id="_9mPa1yxcEeSGW6AhB-pKAg" Set="3" Value="0"/>
                      <Payoff xmi:id="_9mPa2CxcEeSGW6AhC9pKAg" Set="4" Value="1"/>
                      <Payoff xmi:id="_9mPa2SxcEeSGW6AhC9pKAg" Set="5" Value="-(cInfxPerYearSmearPos_HIV)*(2-Discount_Rate)"/>
                      <Payoff xmi:id="_9mPa2ixcEeSGW6AhC9pKAg" Set="6" Value="0"/>
                    </Node>
                    <Node xmi:id="_9mPa2yxcEeSGW6AhC9pKAg" NameID="Node151" Label="Die" NodeType="TerminalNode">
                      <Prob xmi:id="_9mPa3CxcEeSGW6AhC9pKAg" Value="pDieNoTreatmentHIV6MosSmearPos"/>
                      <Payoff xmi:id="_9mPa3SxcEeSGW6AhD8pKAg" Set="1" Value="0.75*eDALY_TBAIDS+(eLE_NoHIVDisc-0.75)"/>
                      <Payoff xmi:id="_9mQBgCxcEeSGW6AhD8pKAg" Set="2" Value="(cTB_txcost+cNewTest)"/>
                      <Payoff xmi:id="_9mQBgSxcEeSGW6AhD8pKAg" Set="3" Value="-1"/>
                      <Payoff xmi:id="_9mQBgixcEeSGW6AhD8pKAg" Set="4" Value="1"/>
                      <Payoff xmi:id="_9mQBgyxcEeSGW6AhD8pKAg" Set="5" Value="-.75*cInfxPerYearSmearPos_HIV"/>
                      <Payoff xmi:id="_9mQBhCxcEeSGW6AhE7pKAg" Set="6" Value="0"/>
                    </Node>
                  </Node>
                </Node>
                <Node xmi:id="_9mQBhSxcEeSGW6AhE7pKAg" NameID="Node152" Label="New Test -" NodeType="ChanceNode">
                  <Prob xmi:id="_9mQBhixcEeSGW6AhE7pKAg" Value="#"/>
                  <Node xmi:id="_9mQBhyxcEeSGW6AhE7pKAg" NameID="Node153" Label="Empiric +" NodeType="ChanceNode">
                    <Prob xmi:id="_9mQBiCxcEeSGW6AhE7pKAg" Value="pSens_Empiric"/>
                    <Node xmi:id="_9mQBiSxcEeSGW6AhF6pKAg" NameID="Node154" Label="Die" NodeType="TerminalNode">
                      <Prob xmi:id="_9mQBiixcEeSGW6AhF6pKAg" Value="pDieDuringTreatmentHIV"/>
                      <Payoff xmi:id="_9mQBiyxcEeSGW6AhF6pKAg" Set="1" Value="0.25*eDALY_TBAIDS+(eLE_NoHIVDisc-0.25)"/>
                      <Payoff xmi:id="_9mQBjCxcEeSGW6AhF6pKAg" Set="2" Value="(.25*cTB_txcost+cNewTest)"/>
                      <Payoff xmi:id="_9mQBjSxcEeSGW6AhF6pKAg" Set="3" Value="-1"/>
                      <Payoff xmi:id="_9mQBjixcEeSGW6AhG5pKAg" Set="4" Value="1"/>
                      <Payoff xmi:id="_9mQBjyxcEeSGW6AhG5pKAg" Set="5" Value="-0.25*cInfxPerYearSmearPos_HIV"/>
                      <Payoff xmi:id="_9mQBkCxcEeSGW6AhG5pKAg" Set="6" Value="0"/>
                    </Node>
                    <Node xmi:id="_9mQBkSxcEeSGW6AhG5pKAg" NameID="Node155" Label="Treatment Successful" NodeType="ChanceNode">
                      <Prob xmi:id="_9mQBkixcEeSGW6AhG5pKAg" Value="#"/>
                      <Node xmi:id="_9mQBkyxcEeSGW6AhH4pKAg" NameID="Node156" Label="Survive" NodeType="TerminalNode">
                        <Prob xmi:id="_9mQBlCxcEeSGW6AhH4pKAg" Value="#"/>
                        <Payoff xmi:id="_9mQBlSxcEeSGW6AhH4pKAg" Set="1" Value="eDALY_TBAIDS*cTime_Empiric_Delay+(eDALY_AIDS*(eLE_AIDSDisc-cTime_Empiric_Delay))+(eLE_NoHIVDisc-eLE_AIDSDisc)"/>
                        <Payoff xmi:id="_9mQBlixcEeSGW6AhH4pKAg" Set="2" Value="(cTB_txcost+cNewTest)"/>
                        <Payoff xmi:id="_9mQBlyxcEeSGW6AhH4pKAg" Set="3" Value="0"/>
                        <Payoff xmi:id="_9mQBmCxcEeSGW6AhI3pKAg" Set="4" Value="1"/>
                        <Payoff xmi:id="_9mQBmSxcEeSGW6AhI3pKAg" Set="5" Value="-cTime_Empiric_Delay*cInfxPerYearSmearPos_HIV"/>
                        <Payoff xmi:id="_9mQBmixcEeSGW6AhI3pKAg" Set="6" Value="0"/>
                      </Node>
                      <Node xmi:id="_9mQBmyxcEeSGW6AhI3pKAg" NameID="Node157" Label="Die" NodeType="TerminalNode">
                        <Prob xmi:id="_9mQBnCxcEeSGW6AhI3pKAg" Value="pDieHIV6Mos"/>
                        <Payoff xmi:id="_9mQBnSxcEeSGW6AhJ2pKAg" Set="1" Value="cTime_Empiric_Delay*eDALY_TBAIDS+(0.75-cTime_Empiric_Delay)*eDALY_AIDS+(eLE_NoHIVDisc-0.75)"/>
                        <Payoff xmi:id="_9mQBnixcEeSGW6AhJ2pKAg" Set="2" Value="(cTB_txcost+cNewTest)"/>
                        <Payoff xmi:id="_9mQBnyxcEeSGW6AhJ2pKAg" Set="3" Value="-1"/>
                        <Payoff xmi:id="_9mQBoCxcEeSGW6AhJ2pKAg" Set="4" Value="1"/>
                        <Payoff xmi:id="_9mQBoSxcEeSGW6AhJ2pKAg" Set="5" Value="-cTime_Empiric_Delay*cInfxPerYearSmearPos_HIV"/>
                        <Payoff xmi:id="_9mQBoixcEeSGW6AhK1pKAg" Set="6" Value="0"/>
                      </Node>
                    </Node>
                    <Node xmi:id="_9mQBoyxcEeSGW6AhK1pKAg" NameID="Node158" Label="Treatment Unsuccessful" NodeType="ChanceNode">
                      <Prob xmi:id="_9mQBpCxcEeSGW6AhK1pKAg" Value="pDOTS_Unsuccessful"/>
                      <Node xmi:id="_9mQBpSxcEeSGW6AhK1pKAg" NameID="Node159" Label="Survive" NodeType="TerminalNode">
                        <Prob xmi:id="_9mQBpixcEeSGW6AhK1pKAg" Value="#"/>
                        <Payoff xmi:id="_9mQBpyxcEeSGW6AhL0pKAg" Set="1" Value="eDALY_TBAIDS*(2-Discount_Rate)+eDALY_AIDS*(eLE_AIDSDisc-(2-Discount_Rate))+(eLE_NoHIVDisc-eLE_AIDSDisc)"/>
                        <Payoff xmi:id="_9mQBqCxcEeSGW6AhL0pKAg" Set="2" Value="(cTB_txcost+cNewTest)"/>
                        <Payoff xmi:id="_9mQBqSxcEeSGW6AhL0pKAg" Set="3" Value="0"/>
                        <Payoff xmi:id="_9mQBqixcEeSGW6AhL0pKAg" Set="4" Value="1"/>
                        <Payoff xmi:id="_9mQBqyxcEeSGW6AhL0pKAg" Set="5" Value="-(cInfxPerYearSmearPos_HIV)*(2-Discount_Rate)"/>
                        <Payoff xmi:id="_9mQBrCxcEeSGW6AhMzpKAg" Set="6" Value="0"/>
                      </Node>
                      <Node xmi:id="_9mQBrSxcEeSGW6AhMzpKAg" NameID="Node160" Label="Die" NodeType="TerminalNode">
                        <Prob xmi:id="_9mQBrixcEeSGW6AhMzpKAg" Value="pDieNoTreatmentHIV6MosSmearPos"/>
                        <Payoff xmi:id="_9mQBryxcEeSGW6AhMzpKAg" Set="1" Value="0.75*eDALY_TBAIDS+(eLE_NoHIVDisc-0.75)"/>
                        <Payoff xmi:id="_9mQBsCxcEeSGW6AhMzpKAg" Set="2" Value="(cTB_txcost+cNewTest)"/>
                        <Payoff xmi:id="_9mQBsSxcEeSGW6AhNypKAg" Set="3" Value="-1"/>
                        <Payoff xmi:id="_9mQBsixcEeSGW6AhNypKAg" Set="4" Value="1"/>
                        <Payoff xmi:id="_9mQBsyxcEeSGW6AhNypKAg" Set="5" Value="-.75*cInfxPerYearSmearPos_HIV"/>
                        <Payoff xmi:id="_9mQBtCxcEeSGW6AhNypKAg" Set="6" Value="0"/>
                      </Node>
                    </Node>
                  </Node>
                  <Node xmi:id="_9mQBtSxcEeSGW6AhNypKAg" NameID="Node161" Label="Empiric -" NodeType="ChanceNode">
                    <Prob xmi:id="_9mQBtixcEeSGW6AhOxpKAg" Value="#"/>
                    <Node xmi:id="_9mQBtyxcEeSGW6AhOxpKAg" NameID="Node162" Label="Die" NodeType="TerminalNode">
                      <Prob xmi:id="_9mQBuCxcEeSGW6AhOxpKAg" Value="pDieNoTreatmentSmearPosHIV"/>
                      <Payoff xmi:id="_9mQBuSxcEeSGW6AhOxpKAg" Set="1" Value="0.5*eDALY_TBAIDS+(eLE_NoHIVDisc-0.5)"/>
                      <Payoff xmi:id="_9mQBuixcEeSGW6AhOxpKAg" Set="2" Value="cNewTest"/>
                      <Payoff xmi:id="_9mQBuyxcEeSGW6AhPwpKAg" Set="3" Value="-1"/>
                      <Payoff xmi:id="_9mQBvCxcEeSGW6AhPwpKAg" Set="4" Value="0"/>
                      <Payoff xmi:id="_9mQBvSxcEeSGW6AhPwpKAg" Set="5" Value="-(.5)*cInfxPerYearSmearPos_HIV"/>
                      <Payoff xmi:id="_9mQBvixcEeSGW6AhPwpKAg" Set="6" Value="0"/>
                    </Node>
                    <Node xmi:id="_9mQBvyxcEeSGW6AhPwpKAg" NameID="Node163" Label="Survive" NodeType="TerminalNode">
                      <Prob xmi:id="_9mQBwCxcEeSGW6AhQvpKAg" Value="#"/>
                      <Payoff xmi:id="_9mQBwSxcEeSGW6AhQvpKAg" Set="1" Value="eDALY_TBAIDS*(2-Discount_Rate)+eDALY_AIDS*(eLE_AIDSDisc-(2-Discount_Rate))+(eLE_NoHIVDisc-eLE_AIDSDisc)"/>
                      <Payoff xmi:id="_9mQBwixcEeSGW6AhQvpKAg" Set="2" Value="cNewTest"/>
                      <Payoff xmi:id="_9mQBwyxcEeSGW6AhQvpKAg" Set="3" Value="0"/>
                      <Payoff xmi:id="_9mQBxCxcEeSGW6AhQvpKAg" Set="4" Value="0"/>
                      <Payoff xmi:id="_9mQBxSxcEeSGW6AhRupKAg" Set="5" Value="-cInfxPerYearSmearPos_HIV*(2-Discount_Rate)"/>
                      <Payoff xmi:id="_9mQBxixcEeSGW6AhRupKAg" Set="6" Value="0"/>
                    </Node>
                  </Node>
                </Node>
              </Node>
              <Node xmi:id="_9mQBxyxcEeSGW6AhRupKAg" NameID="Node164" Label="Smear-" NodeType="ChanceNode">
                <Prob xmi:id="_9mQByCxcEeSGW6AhRupKAg" Value="#"/>
                <Node xmi:id="_9mQBySxcEeSGW6AhRupKAg" NameID="Node165" Label="New Test+" NodeType="ChanceNode">
                  <Prob xmi:id="_9mQByixcEeSGW6AhStpKAg" Value="pSens_NewTest"/>
                  <Node xmi:id="_9mQByyxcEeSGW6AhStpKAg" NameID="Node166" Label="Die" NodeType="TerminalNode">
                    <Prob xmi:id="_9mQBzCxcEeSGW6AhStpKAg" Value="pDieDuringTreatmentHIV"/>
                    <Payoff xmi:id="_9mQBzSxcEeSGW6AhStpKAg" Set="1" Value="0.25*eDALY_TBAIDS+(eLE_NoHIVDisc-0.25)"/>
                    <Payoff xmi:id="_9mQBzixcEeSGW6AhStpKAg" Set="2" Value="(.25*cTB_txcost+cNewTest) "/>
                    <Payoff xmi:id="_9mQBzyxcEeSGW6AhTspKAg" Set="3" Value="-1"/>
                    <Payoff xmi:id="_9mQB0CxcEeSGW6AhTspKAg" Set="4" Value="1"/>
                    <Payoff xmi:id="_9mQB0SxcEeSGW6AhTspKAg" Set="5" Value="-.25*cInfxPerYearSmearNeg_HIV"/>
                    <Payoff xmi:id="_9mQB0ixcEeSGW6AhTspKAg" Set="6" Value="0"/>
                  </Node>
                  <Node xmi:id="_9mQB0yxcEeSGW6AhTspKAg" NameID="Node167" Label="Treatment Successful" NodeType="ChanceNode">
                    <Prob xmi:id="_9mQB1CxcEeSGW6AhUrpKAg" Value="#"/>
                    <Node xmi:id="_9mQB1SxcEeSGW6AhUrpKAg" NameID="Node168" Label="Survive" NodeType="TerminalNode">
                      <Prob xmi:id="_9mQB1ixcEeSGW6AhUrpKAg" Value="#"/>
                      <Payoff xmi:id="_9mQB1yxcEeSGW6AhUrpKAg" Set="1" Value="eDALY_TBAIDS*cTime_NewTest_Delay+(eDALY_AIDS*(eLE_AIDSDisc-cTime_NewTest_Delay))+(eLE_NoHIVDisc-eLE_AIDSDisc)"/>
                      <Payoff xmi:id="_9mQB2CxcEeSGW6AhUrpKAg" Set="2" Value="(cTB_txcost+cNewTest)"/>
                      <Payoff xmi:id="_9mQB2SxcEeSGW6AhVqpKAg" Set="3" Value="0"/>
                      <Payoff xmi:id="_9mQB2ixcEeSGW6AhVqpKAg" Set="4" Value="1"/>
                      <Payoff xmi:id="_9mQB2yxcEeSGW6AhVqpKAg" Set="5" Value="-cTime_NewTest_Delay*cInfxPerYearSmearNeg_HIV"/>
                      <Payoff xmi:id="_9mQB3CxcEeSGW6AhVqpKAg" Set="6" Value="0"/>
                    </Node>
                    <Node xmi:id="_9mQB3SxcEeSGW6AhVqpKAg" NameID="Node169" Label="Die" NodeType="TerminalNode">
                      <Prob xmi:id="_9mQB3ixcEeSGW6AhWppKAg" Value="pDieHIV6Mos"/>
                      <Payoff xmi:id="_9mQB3yxcEeSGW6AhWppKAg" Set="1" Value="cTime_NewTest_Delay*eDALY_TBAIDS+(0.75-cTime_NewTest_Delay)*eDALY_AIDS+(eLE_NoHIVDisc-0.75)"/>
                      <Payoff xmi:id="_9mQB4CxcEeSGW6AhWppKAg" Set="2" Value="(cTB_txcost+cNewTest)"/>
                      <Payoff xmi:id="_9mQB4SxcEeSGW6AhWppKAg" Set="3" Value="-1"/>
                      <Payoff xmi:id="_9mQB4ixcEeSGW6AhWppKAg" Set="4" Value="1"/>
                      <Payoff xmi:id="_9mQB4yxcEeSGW6AhXopKAg" Set="5" Value="-cTime_NewTest_Delay*cInfxPerYearSmearNeg_HIV"/>
                      <Payoff xmi:id="_9mQB5CxcEeSGW6AhXopKAg" Set="6" Value="0"/>
                    </Node>
                  </Node>
                  <Node xmi:id="_9mQB5SxcEeSGW6AhXopKAg" NameID="Node170" Label="Treatment Unsuccessful" NodeType="ChanceNode">
                    <Prob xmi:id="_9mQB5ixcEeSGW6AhXopKAg" Value="pDOTS_Unsuccessful"/>
                    <Node xmi:id="_9mQB5yxcEeSGW6AhXopKAg" NameID="Node171" Label="Survive" NodeType="TerminalNode">
                      <Prob xmi:id="_9mQokCxcEeSGW6AhYnpKAg" Value="#"/>
                      <Payoff xmi:id="_9mQokSxcEeSGW6AhYnpKAg" Set="1" Value="eDALY_TBAIDS*(2-Discount_Rate)+eDALY_AIDS*(eLE_AIDSDisc-(2-Discount_Rate))+(eLE_NoHIVDisc-eLE_AIDSDisc)"/>
                      <Payoff xmi:id="_9mQokixcEeSGW6AhYnpKAg" Set="2" Value="(cTB_txcost+cNewTest)"/>
                      <Payoff xmi:id="_9mQokyxcEeSGW6AhYnpKAg" Set="3" Value="0"/>
                      <Payoff xmi:id="_9mQolCxcEeSGW6AhYnpKAg" Set="4" Value="1"/>
                      <Payoff xmi:id="_9mQolSxcEeSGW6AhZmpKAg" Set="5" Value="-(cInfxPerYearSmearNeg_HIV)*(2-Discount_Rate)"/>
                      <Payoff xmi:id="_9mQolixcEeSGW6AhZmpKAg" Set="6" Value="0"/>
                    </Node>
                    <Node xmi:id="_9mQolyxcEeSGW6AhZmpKAg" NameID="Node172" Label="Die" NodeType="TerminalNode">
                      <Prob xmi:id="_9mQomCxcEeSGW6AhZmpKAg" Value="pDieNoTreatmentHIV6MosSmearNeg"/>
                      <Payoff xmi:id="_9mQomSxcEeSGW6AhZmpKAg" Set="1" Value="0.75*eDALY_TBAIDS+(eLE_NoHIVDisc-0.75)"/>
                      <Payoff xmi:id="_9mQomixcEeSGW6AhalpKAg" Set="2" Value="(cTB_txcost+cNewTest)"/>
                      <Payoff xmi:id="_9mQomyxcEeSGW6AhalpKAg" Set="3" Value="-1"/>
                      <Payoff xmi:id="_9mQonCxcEeSGW6AhalpKAg" Set="4" Value="1"/>
                      <Payoff xmi:id="_9mQonSxcEeSGW6AhalpKAg" Set="5" Value="-.75*cInfxPerYearSmearNeg_HIV"/>
                      <Payoff xmi:id="_9mQonixcEeSGW6AhalpKAg" Set="6" Value="0"/>
                    </Node>
                  </Node>
                </Node>
                <Node xmi:id="_9mQonyxcEeSGW6AhbkpKAg" NameID="Node173" Label="New Test -" NodeType="ChanceNode">
                  <Prob xmi:id="_9mQooCxcEeSGW6AhbkpKAg" Value="#"/>
                  <Node xmi:id="_9mQooSxcEeSGW6AhbkpKAg" NameID="Node174" Label="Empiric +" NodeType="ChanceNode">
                    <Prob xmi:id="_9mQooixcEeSGW6AhbkpKAg" Value="pSens_Empiric"/>
                    <Node xmi:id="_9mQooyxcEeSGW6AhbkpKAg" NameID="Node175" Label="Die" NodeType="TerminalNode">
                      <Prob xmi:id="_9mQopCxcEeSGW6AhcjpKAg" Value="pDieDuringTreatmentHIV"/>
                      <Payoff xmi:id="_9mQopSxcEeSGW6AhcjpKAg" Set="1" Value="0.25*eDALY_TBAIDS+(eLE_NoHIVDisc-0.25)"/>
                      <Payoff xmi:id="_9mQopixcEeSGW6AhcjpKAg" Set="2" Value="(.25*cTB_txcost+cNewTest) "/>
                      <Payoff xmi:id="_9mQopyxcEeSGW6AhcjpKAg" Set="3" Value="-1"/>
                      <Payoff xmi:id="_9mQoqCxcEeSGW6AhcjpKAg" Set="4" Value="1"/>
                      <Payoff xmi:id="_9mQoqSxcEeSGW6AhdipKAg" Set="5" Value="-.25*cInfxPerYearSmearNeg_HIV"/>
                      <Payoff xmi:id="_9mQoqixcEeSGW6AhdipKAg" Set="6" Value="0"/>
                    </Node>
                    <Node xmi:id="_9mQoqyxcEeSGW6AhdipKAg" NameID="Node176" Label="Treatment Successful" NodeType="ChanceNode">
                      <Prob xmi:id="_9mQorCxcEeSGW6AhdipKAg" Value="#"/>
                      <Node xmi:id="_9mQorSxcEeSGW6AhdipKAg" NameID="Node177" Label="Survive" NodeType="TerminalNode">
                        <Prob xmi:id="_9mQorixcEeSGW6AhehpKAg" Value="#"/>
                        <Payoff xmi:id="_9mQoryxcEeSGW6AhehpKAg" Set="1" Value="eDALY_TBAIDS*cTime_Empiric_Delay+(eDALY_AIDS*(eLE_AIDSDisc-cTime_Empiric_Delay))+(eLE_NoHIVDisc-eLE_AIDSDisc)"/>
                        <Payoff xmi:id="_9mQosCxcEeSGW6AhehpKAg" Set="2" Value="(cTB_txcost+cNewTest)"/>
                        <Payoff xmi:id="_9mQosSxcEeSGW6AhehpKAg" Set="3" Value="0"/>
                        <Payoff xmi:id="_9mQosixcEeSGW6AhehpKAg" Set="4" Value="1"/>
                        <Payoff xmi:id="_9mQosyxcEeSGW6AhfgpKAg" Set="5" Value="-cTime_Empiric_Delay*cInfxPerYearSmearNeg_HIV"/>
                        <Payoff xmi:id="_9mQotCxcEeSGW6AhfgpKAg" Set="6" Value="0"/>
                      </Node>
                      <Node xmi:id="_9mQotSxcEeSGW6AhfgpKAg" NameID="Node178" Label="Die" NodeType="TerminalNode">
                        <Prob xmi:id="_9mQotixcEeSGW6AhfgpKAg" Value="pDieHIV6Mos"/>
                        <Payoff xmi:id="_9mQotyxcEeSGW6AhfgpKAg" Set="1" Value="cTime_Empiric_Delay*eDALY_TBAIDS+(0.75-cTime_Empiric_Delay)*eDALY_AIDS+(eLE_NoHIVDisc-0.75)"/>
                        <Payoff xmi:id="_9mQouCxcEeSGW6AhgfpKAg" Set="2" Value="(cTB_txcost+cNewTest)"/>
                        <Payoff xmi:id="_9mQouSxcEeSGW6AhgfpKAg" Set="3" Value="-1"/>
                        <Payoff xmi:id="_9mQouixcEeSGW6AhgfpKAg" Set="4" Value="1"/>
                        <Payoff xmi:id="_9mQouyxcEeSGW6AhgfpKAg" Set="5" Value="-cTime_Empiric_Delay*cInfxPerYearSmearNeg_HIV"/>
                        <Payoff xmi:id="_9mQovCxcEeSGW6AhgfpKAg" Set="6" Value="0"/>
                      </Node>
                    </Node>
                    <Node xmi:id="_9mQovSxcEeSGW6AhhepKAg" NameID="Node179" Label="Treatment Unsuccessful" NodeType="ChanceNode">
                      <Prob xmi:id="_9mQovixcEeSGW6AhhepKAg" Value="pDOTS_Unsuccessful"/>
                      <Node xmi:id="_9mQovyxcEeSGW6AhhepKAg" NameID="Node180" Label="Survive" NodeType="TerminalNode">
                        <Prob xmi:id="_9mQowCxcEeSGW6AhhepKAg" Value="#"/>
                        <Payoff xmi:id="_9mQowSxcEeSGW6AhhepKAg" Set="1" Value="eDALY_TBAIDS*(2-Discount_Rate)+eDALY_AIDS*(eLE_AIDSDisc-(2-Discount_Rate))+(eLE_NoHIVDisc-eLE_AIDSDisc)"/>
                        <Payoff xmi:id="_9mQowixcEeSGW6AhidpKAg" Set="2" Value="(cTB_txcost+cNewTest)"/>
                        <Payoff xmi:id="_9mQowyxcEeSGW6AhidpKAg" Set="3" Value="0"/>
                        <Payoff xmi:id="_9mQoxCxcEeSGW6AhidpKAg" Set="4" Value="1"/>
                        <Payoff xmi:id="_9mQoxSxcEeSGW6AhidpKAg" Set="5" Value="-(cInfxPerYearSmearNeg_HIV)*(2-Discount_Rate)"/>
                        <Payoff xmi:id="_9mQoxixcEeSGW6AhidpKAg" Set="6" Value="0"/>
                      </Node>
                      <Node xmi:id="_9mQoxyxcEeSGW6AhjcpKAg" NameID="Node181" Label="Die" NodeType="TerminalNode">
                        <Prob xmi:id="_9mQoyCxcEeSGW6AhjcpKAg" Value="pDieNoTreatmentHIV6MosSmearNeg"/>
                        <Payoff xmi:id="_9mQoySxcEeSGW6AhjcpKAg" Set="1" Value="0.75*eDALY_TBAIDS+(eLE_NoHIVDisc-0.75)"/>
                        <Payoff xmi:id="_9mQoyixcEeSGW6AhjcpKAg" Set="2" Value="(cTB_txcost+cNewTest)"/>
                        <Payoff xmi:id="_9mQoyyxcEeSGW6AhjcpKAg" Set="3" Value="-1"/>
                        <Payoff xmi:id="_9mQozCxcEeSGW6AhkbpKAg" Set="4" Value="1"/>
                        <Payoff xmi:id="_9mQozSxcEeSGW6AhkbpKAg" Set="5" Value="-.75*cInfxPerYearSmearNeg_HIV"/>
                        <Payoff xmi:id="_9mQozixcEeSGW6AhkbpKAg" Set="6" Value="0"/>
                      </Node>
                    </Node>
                  </Node>
                  <Node xmi:id="_9mQozyxcEeSGW6AhkbpKAg" NameID="Node182" Label="Empiric -" NodeType="ChanceNode">
                    <Prob xmi:id="_9mQo0CxcEeSGW6AhkbpKAg" Value="#"/>
                    <Node xmi:id="_9mQo0SxcEeSGW6AhlapKAg" NameID="Node183" Label="Die" NodeType="TerminalNode">
                      <Prob xmi:id="_9mQo0ixcEeSGW6AhlapKAg" Value="pDieNoTreatmentSmearNegHIV"/>
                      <Payoff xmi:id="_9mQo0yxcEeSGW6AhlapKAg" Set="1" Value="0.5*eDALY_TBAIDS+(eLE_NoHIVDisc-0.5)"/>
                      <Payoff xmi:id="_9mQo1CxcEeSGW6AhlapKAg" Set="2" Value="cNewTest"/>
                      <Payoff xmi:id="_9mQo1SxcEeSGW6AhlapKAg" Set="3" Value="-1"/>
                      <Payoff xmi:id="_9mQo1ixcEeSGW6AhmZpKAg" Set="4" Value="0"/>
                      <Payoff xmi:id="_9mQo1yxcEeSGW6AhmZpKAg" Set="5" Value="-(.5)*cInfxPerYearSmearNeg_HIV"/>
                      <Payoff xmi:id="_9mQo2CxcEeSGW6AhmZpKAg" Set="6" Value="0"/>
                    </Node>
                    <Node xmi:id="_9mQo2SxcEeSGW6AhmZpKAg" NameID="Node184" Label="Survive" NodeType="TerminalNode">
                      <Prob xmi:id="_9mQo2ixcEeSGW6AhmZpKAg" Value="#"/>
                      <Payoff xmi:id="_9mQo2yxcEeSGW6AhnYpKAg" Set="1" Value="eDALY_TBAIDS*(2-Discount_Rate)+eDALY_AIDS*(eLE_AIDSDisc-(2-Discount_Rate))+(eLE_NoHIVDisc-eLE_AIDSDisc)"/>
                      <Payoff xmi:id="_9mQo3CxcEeSGW6AhnYpKAg" Set="2" Value="cNewTest"/>
                      <Payoff xmi:id="_9mQo3SxcEeSGW6AhnYpKAg" Set="3" Value="0"/>
                      <Payoff xmi:id="_9mQo3ixcEeSGW6AhnYpKAg" Set="4" Value="0"/>
                      <Payoff xmi:id="_9mQo3yxcEeSGW6AhnYpKAg" Set="5" Value="-cInfxPerYearSmearNeg_HIV*(2-Discount_Rate)"/>
                      <Payoff xmi:id="_9mQo4CxcEeSGW6AhoXpKAg" Set="6" Value="0"/>
                    </Node>
                  </Node>
                </Node>
              </Node>
            </Node>
            <Node xmi:id="_9mQo4SxcEeSGW6AhoXpKAg" NameID="Node185" Label="HIV-" NodeType="ChanceNode">
              <Prob xmi:id="_9mQo4ixcEeSGW6AhoXpKAg" Value="#"/>
              <Node xmi:id="_9mQo4yxcEeSGW6AhoXpKAg" NameID="Node186" Label="Smear +" NodeType="ChanceNode">
                <Prob xmi:id="_9mQo5CxcEeSGW6AhoXpKAg" Value="pSens_Smear"/>
                <Node xmi:id="_9mQo5SxcEeSGW6AhpWpKAg" NameID="Node187" Label="New Test +" NodeType="ChanceNode">
                  <Prob xmi:id="_9mQo5ixcEeSGW6AhpWpKAg" Value="pSens_NewTest"/>
                  <Node xmi:id="_9mQo5yxcEeSGW6AhpWpKAg" NameID="Node188" Label="Die" NodeType="TerminalNode">
                    <Prob xmi:id="_9mQo6CxcEeSGW6AhpWpKAg" Value="pDieDuringTreatment"/>
                    <Payoff xmi:id="_9mQo6SxcEeSGW6AhpWpKAg" Set="1" Value="0.25*eDALY_TB+(eLE_NoHIVDisc-0.25)"/>
                    <Payoff xmi:id="_9mQo6ixcEeSGW6AhqVpKAg" Set="2" Value="cNewTest+(.25*cTB_txcost) "/>
                    <Payoff xmi:id="_9mQo6yxcEeSGW6AhqVpKAg" Set="3" Value="-1"/>
                    <Payoff xmi:id="_9mQo7CxcEeSGW6AhqVpKAg" Set="4" Value="1"/>
                    <Payoff xmi:id="_9mQo7SxcEeSGW6AhqVpKAg" Set="5" Value="-(.25)*cInfxPerYearSmearPos"/>
                    <Payoff xmi:id="_9mRPoCxcEeSGW6AhqVpKAg" Set="6" Value="0"/>
                  </Node>
                  <Node xmi:id="_9mRPoSxcEeSGW6AhrUpKAg" NameID="Node189" Label="Treatment Successful" NodeType="LabelNode">
                    <Prob xmi:id="_9mRPoixcEeSGW6AhrUpKAg" Value="#"/>
                    <Node xmi:id="_9mRPoyxcEeSGW6AhrUpKAg" NameID="Node190" Label="Survive" NodeType="TerminalNode">
                      <Payoff xmi:id="_9mRPpCxcEeSGW6AhrUpKAg" Set="1" Value="cTime_NewTest_Delay*eDALY_TB+0.5*eDALY_DOTS"/>
                      <Payoff xmi:id="_9mRPpSxcEeSGW6AhrUpKAg" Set="2" Value="(cTB_txcost+cNewTest)"/>
                      <Payoff xmi:id="_9mRPpixcEeSGW6AhsTpKAg" Set="3" Value="0"/>
                      <Payoff xmi:id="_9mRPpyxcEeSGW6AhsTpKAg" Set="4" Value="1"/>
                      <Payoff xmi:id="_9mRPqCxcEeSGW6AhsTpKAg" Set="5" Value="-cTime_NewTest_Delay*cInfxPerYearSmearPos"/>
                      <Payoff xmi:id="_9mRPqSxcEeSGW6AhsTpKAg" Set="6" Value="0"/>
                    </Node>
                  </Node>
                  <Node xmi:id="_9mRPqixcEeSGW6AhsTpKAg" NameID="Node191" Label="Treatment Unsuccessful" NodeType="ChanceNode">
                    <Prob xmi:id="_9mRPqyxcEeSGW6AhtSpKAg" Value="pDOTS_Unsuccessful"/>
                    <Node xmi:id="_9mRPrCxcEeSGW6AhtSpKAg" NameID="Node192" Label="Survive" NodeType="TerminalNode">
                      <Prob xmi:id="_9mRPrSxcEeSGW6AhtSpKAg" Value="#"/>
                      <Payoff xmi:id="_9mRPrixcEeSGW6AhtSpKAg" Set="1" Value="eDALY_TB*(2-Discount_Rate)"/>
                      <Payoff xmi:id="_9mRPryxcEeSGW6AhtSpKAg" Set="2" Value="(cTB_txcost+cNewTest)"/>
                      <Payoff xmi:id="_9mRPsCxcEeSGW6AhuRpKAg" Set="3" Value="0"/>
                      <Payoff xmi:id="_9mRPsSxcEeSGW6AhuRpKAg" Set="4" Value="1"/>
                      <Payoff xmi:id="_9mRPsixcEeSGW6AhuRpKAg" Set="5" Value="-cInfxPerYearSmearPos*(2-Discount_Rate)"/>
                      <Payoff xmi:id="_9mRPsyxcEeSGW6AhuRpKAg" Set="6" Value="0"/>
                    </Node>
                    <Node xmi:id="_9mRPtCxcEeSGW6AhuRpKAg" NameID="Node193" Label="Die" NodeType="TerminalNode">
                      <Prob xmi:id="_9mRPtSxcEeSGW6AhvQpKAg" Value="pDieNoTreatment6MosSmearPos"/>
                      <Payoff xmi:id="_9mRPtixcEeSGW6AhvQpKAg" Set="1" Value="0.75*eDALY_TB+(eLE_NoHIVDisc-0.75)"/>
                      <Payoff xmi:id="_9mRPtyxcEeSGW6AhvQpKAg" Set="2" Value="(cTB_txcost+cNewTest)"/>
                      <Payoff xmi:id="_9mRPuCxcEeSGW6AhvQpKAg" Set="3" Value="-1"/>
                      <Payoff xmi:id="_9mRPuSxcEeSGW6AhvQpKAg" Set="4" Value="1"/>
                      <Payoff xmi:id="_9mRPuixcEeSGW6AhwPpKAg" Set="5" Value="-(.75)*cInfxPerYearSmearPos"/>
                      <Payoff xmi:id="_9mRPuyxcEeSGW6AhwPpKAg" Set="6" Value="0"/>
                    </Node>
                  </Node>
                </Node>
                <Node xmi:id="_9mRPvCxcEeSGW6AhwPpKAg" NameID="Node194" Label="New Test -" NodeType="ChanceNode">
                  <Prob xmi:id="_9mRPvSxcEeSGW6AhwPpKAg" Value="#"/>
                  <Node xmi:id="_9mRPvixcEeSGW6AhwPpKAg" NameID="Node195" Label="Empiric +" NodeType="ChanceNode">
                    <Prob xmi:id="_9mRPvyxcEeSGW6AhxOpKAg" Value="pSens_Empiric"/>
                    <Node xmi:id="_9mRPwCxcEeSGW6AhxOpKAg" NameID="Node196" Label="Die" NodeType="TerminalNode">
                      <Prob xmi:id="_9mRPwSxcEeSGW6AhxOpKAg" Value="pDieDuringTreatment"/>
                      <Payoff xmi:id="_9mRPwixcEeSGW6AhxOpKAg" Set="1" Value="0.25*eDALY_TB+(eLE_NoHIVDisc-0.25)"/>
                      <Payoff xmi:id="_9mRPwyxcEeSGW6AhxOpKAg" Set="2" Value="(.25*cTB_txcost+cNewTest) "/>
                      <Payoff xmi:id="_9mRPxCxcEeSGW6AhyNpKAg" Set="3" Value="-1"/>
                      <Payoff xmi:id="_9mRPxSxcEeSGW6AhyNpKAg" Set="4" Value="1"/>
                      <Payoff xmi:id="_9mRPxixcEeSGW6AhyNpKAg" Set="5" Value="-(.25)*cInfxPerYearSmearPos"/>
                      <Payoff xmi:id="_9mRPxyxcEeSGW6AhyNpKAg" Set="6" Value="0"/>
                    </Node>
                    <Node xmi:id="_9mRPyCxcEeSGW6AhyNpKAg" NameID="Node197" Label="Treatment Successful" NodeType="LabelNode">
                      <Prob xmi:id="_9mRPySxcEeSGW6AhzMpKAg" Value="#"/>
                      <Node xmi:id="_9mRPyixcEeSGW6AhzMpKAg" NameID="Node198" Label="Survive" NodeType="TerminalNode">
                        <Payoff xmi:id="_9mRPyyxcEeSGW6AhzMpKAg" Set="1" Value="cTime_Empiric_Delay*eDALY_TB+0.5*eDALY_DOTS"/>
                        <Payoff xmi:id="_9mRPzCxcEeSGW6AhzMpKAg" Set="2" Value="(cTB_txcost+cNewTest)"/>
                        <Payoff xmi:id="_9mRPzSxcEeSGW6AhzMpKAg" Set="3" Value="0"/>
                        <Payoff xmi:id="_9mRPzixcEeSGW6Ah0LpKAg" Set="4" Value="1"/>
                        <Payoff xmi:id="_9mRPzyxcEeSGW6Ah0LpKAg" Set="5" Value="-cTime_Empiric_Delay*cInfxPerYearSmearPos"/>
                        <Payoff xmi:id="_9mRP0CxcEeSGW6Ah0LpKAg" Set="6" Value="0"/>
                      </Node>
                    </Node>
                    <Node xmi:id="_9mRP0SxcEeSGW6Ah0LpKAg" NameID="Node199" Label="Treatment Unsuccessful" NodeType="ChanceNode">
                      <Prob xmi:id="_9mRP0ixcEeSGW6Ah0LpKAg" Value="pDOTS_Unsuccessful"/>
                      <Node xmi:id="_9mRP0yxcEeSGW6Ah1KpKAg" NameID="Node200" Label="Survive" NodeType="TerminalNode">
                        <Prob xmi:id="_9mRP1CxcEeSGW6Ah1KpKAg" Value="#"/>
                        <Payoff xmi:id="_9mRP1SxcEeSGW6Ah1KpKAg" Set="1" Value="eDALY_TB*(2-Discount_Rate)"/>
                        <Payoff xmi:id="_9mRP1ixcEeSGW6Ah1KpKAg" Set="2" Value="(cTB_txcost+cNewTest)"/>
                        <Payoff xmi:id="_9mRP1yxcEeSGW6Ah1KpKAg" Set="3" Value="0"/>
                        <Payoff xmi:id="_9mRP2CxcEeSGW6Ah2JpKAg" Set="4" Value="1"/>
                        <Payoff xmi:id="_9mRP2SxcEeSGW6Ah2JpKAg" Set="5" Value="-cInfxPerYearSmearPos*(2-Discount_Rate)"/>
                        <Payoff xmi:id="_9mRP2ixcEeSGW6Ah2JpKAg" Set="6" Value="0"/>
                      </Node>
                      <Node xmi:id="_9mRP2yxcEeSGW6Ah2JpKAg" NameID="Node201" Label="Die" NodeType="TerminalNode">
                        <Prob xmi:id="_9mRP3CxcEeSGW6Ah2JpKAg" Value="pDieNoTreatment6MosSmearPos"/>
                        <Payoff xmi:id="_9mRP3SxcEeSGW6Ah3IpKAg" Set="1" Value="0.75*eDALY_TB+(eLE_NoHIVDisc-0.75)"/>
                        <Payoff xmi:id="_9mRP3ixcEeSGW6Ah3IpKAg" Set="2" Value="(cTB_txcost+cNewTest)"/>
                        <Payoff xmi:id="_9mRP3yxcEeSGW6Ah3IpKAg" Set="3" Value="-1"/>
                        <Payoff xmi:id="_9mRP4CxcEeSGW6Ah3IpKAg" Set="4" Value="1"/>
                        <Payoff xmi:id="_9mRP4SxcEeSGW6Ah3IpKAg" Set="5" Value="-(.75)*cInfxPerYearSmearPos"/>
                        <Payoff xmi:id="_9mRP4ixcEeSGW6Ah4HpKAg" Set="6" Value="0"/>
                      </Node>
                    </Node>
                  </Node>
                  <Node xmi:id="_9mRP4yxcEeSGW6Ah4HpKAg" NameID="Node202" Label="Empiric -" NodeType="ChanceNode">
                    <Prob xmi:id="_9mRP5CxcEeSGW6Ah4HpKAg" Value="#"/>
                    <Node xmi:id="_9mRP5SxcEeSGW6Ah4HpKAg" NameID="Node203" Label="Die" NodeType="TerminalNode">
                      <Prob xmi:id="_9mRP5ixcEeSGW6Ah4HpKAg" Value="pDieNoTreatmentSmearPos"/>
                      <Payoff xmi:id="_9mRP5yxcEeSGW6Ah5GpKAg" Set="1" Value="0.5*eDALY_TB+(eLE_NoHIVDisc-0.5)"/>
                      <Payoff xmi:id="_9mRP6CxcEeSGW6Ah5GpKAg" Set="2" Value="cNewTest"/>
                      <Payoff xmi:id="_9mR2sCxcEeSGW6Ah5GpKAg" Set="3" Value="-1"/>
                      <Payoff xmi:id="_9mR2sSxcEeSGW6Ah5GpKAg" Set="4" Value="0"/>
                      <Payoff xmi:id="_9mR2sixcEeSGW6Ah5GpKAg" Set="5" Value="-.5*cInfxPerYearSmearPos"/>
                      <Payoff xmi:id="_9mR2syxcEeSGW6Ah6FpKAg" Set="6" Value="0"/>
                    </Node>
                    <Node xmi:id="_9mR2tCxcEeSGW6Ah6FpKAg" NameID="Node204" Label="Survive" NodeType="TerminalNode">
                      <Prob xmi:id="_9mR2tSxcEeSGW6Ah6FpKAg" Value="#"/>
                      <Payoff xmi:id="_9mR2tixcEeSGW6Ah6FpKAg" Set="1" Value="eDALY_TB*(2-Discount_Rate)"/>
                      <Payoff xmi:id="_9mR2tyxcEeSGW6Ah6FpKAg" Set="2" Value="cNewTest"/>
                      <Payoff xmi:id="_9mR2uCxcEeSGW6Ah7EpKAg" Set="3" Value="0"/>
                      <Payoff xmi:id="_9mR2uSxcEeSGW6Ah7EpKAg" Set="4" Value="0"/>
                      <Payoff xmi:id="_9mR2uixcEeSGW6Ah7EpKAg" Set="5" Value="-cInfxPerYearSmearPos*(2-Discount_Rate)"/>
                      <Payoff xmi:id="_9mR2uyxcEeSGW6Ah7EpKAg" Set="6" Value="0"/>
                    </Node>
                  </Node>
                </Node>
              </Node>
              <Node xmi:id="_9mR2vCxcEeSGW6Ah7EpKAg" NameID="Node205" Label="Smear -" NodeType="ChanceNode">
                <Prob xmi:id="_9mR2vSxcEeSGW6Ah8DpKAg" Value="#"/>
                <Definition xmi:id="_9mR2vixcEeSGW6Ah8DpKAg" Variable="_node_action" Value="Script(&quot;!UserInput(Enter name:, var1) !DisplayScriptVar(var1)&quot;)"/>
                <Node xmi:id="_9mR2vyxcEeSGW6Ah8DpKAg" NameID="Node206" Label="New Test +" NodeType="ChanceNode">
                  <Prob xmi:id="_9mR2wCxcEeSGW6Ah8DpKAg" Value="pSens_NewTest"/>
                  <Node xmi:id="_9mR2wSxcEeSGW6Ah8DpKAg" NameID="Node207" Label="Die" NodeType="TerminalNode">
                    <Prob xmi:id="_9mR2wixcEeSGW6Ah9CpKAg" Value="pDieDuringTreatment"/>
                    <Payoff xmi:id="_9mR2wyxcEeSGW6Ah9CpKAg" Set="1" Value="0.25*eDALY_TB+(eLE_NoHIVDisc-0.25)"/>
                    <Payoff xmi:id="_9mR2xCxcEeSGW6Ah9CpKAg" Set="2" Value="cNewTest+(.25*cTB_txcost)"/>
                    <Payoff xmi:id="_9mR2xSxcEeSGW6Ah9CpKAg" Set="3" Value="-1"/>
                    <Payoff xmi:id="_9mR2xixcEeSGW6Ah9CpKAg" Set="4" Value="1"/>
                    <Payoff xmi:id="_9mR2xyxcEeSGW6Ah-BpKAg" Set="5" Value="-(.25)*cInfxPerYearSmearNeg"/>
                    <Payoff xmi:id="_9mR2yCxcEeSGW6Ah-BpKAg" Set="6" Value="0"/>
                  </Node>
                  <Node xmi:id="_9mR2ySxcEeSGW6Ah-BpKAg" NameID="Node208" Label="Treatment Successful" NodeType="LabelNode">
                    <Prob xmi:id="_9mR2yixcEeSGW6Ah-BpKAg" Value="#"/>
                    <Node xmi:id="_9mR2yyxcEeSGW6Ah-BpKAg" NameID="Node209" Label="Survive" NodeType="TerminalNode">
                      <Payoff xmi:id="_9mR2zCxcEeSGW6Ah_ApKAg" Set="1" Value="cTime_NewTest_Delay*eDALY_TB+0.5*eDALY_DOTS"/>
                      <Payoff xmi:id="_9mR2zSxcEeSGW6Ah_ApKAg" Set="2" Value="(cTB_txcost+cNewTest)"/>
                      <Payoff xmi:id="_9mR2zixcEeSGW6Ah_ApKAg" Set="3" Value="0"/>
                      <Payoff xmi:id="_9mR2zyxcEeSGW6Ah_ApKAg" Set="4" Value="1"/>
                      <Payoff xmi:id="_9mR20CxcEeSGW6Ah_ApKAg" Set="5" Value="-cTime_NewTest_Delay*cInfxPerYearSmearNeg"/>
                      <Payoff xmi:id="_9mR20SxcEeSGW6AhA_pKAg" Set="6" Value="0"/>
                    </Node>
                  </Node>
                  <Node xmi:id="_9mR20ixcEeSGW6AhA_pKAg" NameID="Node210" Label="Treatment Unsuccessful" NodeType="ChanceNode">
                    <Prob xmi:id="_9mR20yxcEeSGW6AhA_pKAg" Value="pDOTS_Unsuccessful"/>
                    <Node xmi:id="_9mR21CxcEeSGW6AhA_pKAg" NameID="Node211" Label="Survive" NodeType="TerminalNode">
                      <Prob xmi:id="_9mR21SxcEeSGW6AhA_pKAg" Value="#"/>
                      <Payoff xmi:id="_9mR21ixcEeSGW6AhB-pKAg" Set="1" Value="eDALY_TB*(2-Discount_Rate)"/>
                      <Payoff xmi:id="_9mR21yxcEeSGW6AhB-pKAg" Set="2" Value="(cTB_txcost+cNewTest)"/>
                      <Payoff xmi:id="_9mR22CxcEeSGW6AhB-pKAg" Set="3" Value="0"/>
                      <Payoff xmi:id="_9mR22SxcEeSGW6AhB-pKAg" Set="4" Value="1"/>
                      <Payoff xmi:id="_9mR22ixcEeSGW6AhB-pKAg" Set="5" Value="-cInfxPerYearSmearNeg*(2-Discount_Rate)"/>
                      <Payoff xmi:id="_9mR22yxcEeSGW6AhC9pKAg" Set="6" Value="0"/>
                    </Node>
                    <Node xmi:id="_9mR23CxcEeSGW6AhC9pKAg" NameID="Node212" Label="Die" NodeType="TerminalNode">
                      <Prob xmi:id="_9mR23SxcEeSGW6AhC9pKAg" Value="pDieNoTreatment6MosSmearNeg"/>
                      <Payoff xmi:id="_9mR23ixcEeSGW6AhC9pKAg" Set="1" Value="0.75*eDALY_TB+(eLE_NoHIVDisc-0.75)"/>
                      <Payoff xmi:id="_9mR23yxcEeSGW6AhC9pKAg" Set="2" Value="(cTB_txcost+cNewTest)"/>
                      <Payoff xmi:id="_9mR24CxcEeSGW6AhD8pKAg" Set="3" Value="-1"/>
                      <Payoff xmi:id="_9mR24SxcEeSGW6AhD8pKAg" Set="4" Value="1"/>
                      <Payoff xmi:id="_9mR24ixcEeSGW6AhD8pKAg" Set="5" Value="-(.75)*cInfxPerYearSmearNeg"/>
                      <Payoff xmi:id="_9mR24yxcEeSGW6AhD8pKAg" Set="6" Value="0"/>
                    </Node>
                  </Node>
                </Node>
                <Node xmi:id="_9mR25CxcEeSGW6AhD8pKAg" NameID="Node213" Label="New Test -" NodeType="ChanceNode">
                  <Prob xmi:id="_9mR25SxcEeSGW6AhE7pKAg" Value="#"/>
                  <Node xmi:id="_9mR25ixcEeSGW6AhE7pKAg" NameID="Node214" Label="Empiric +" NodeType="ChanceNode">
                    <Prob xmi:id="_9mR25yxcEeSGW6AhE7pKAg" Value="pSens_Empiric"/>
                    <Node xmi:id="_9mR26CxcEeSGW6AhE7pKAg" NameID="Node215" Label="Die" NodeType="TerminalNode">
                      <Prob xmi:id="_9mR26SxcEeSGW6AhE7pKAg" Value="pDieDuringTreatment"/>
                      <Payoff xmi:id="_9mR26ixcEeSGW6AhF6pKAg" Set="1" Value="0.25*eDALY_TB+(eLE_NoHIVDisc-0.25)"/>
                      <Payoff xmi:id="_9mR26yxcEeSGW6AhF6pKAg" Set="2" Value="(.25*cTB_txcost+cNewTest)"/>
                      <Payoff xmi:id="_9mR27CxcEeSGW6AhF6pKAg" Set="3" Value="-1"/>
                      <Payoff xmi:id="_9mR27SxcEeSGW6AhF6pKAg" Set="4" Value="1"/>
                      <Payoff xmi:id="_9mR27ixcEeSGW6AhF6pKAg" Set="5" Value="-(.25)*cInfxPerYearSmearNeg"/>
                      <Payoff xmi:id="_9mR27yxcEeSGW6AhG5pKAg" Set="6" Value="0"/>
                    </Node>
                    <Node xmi:id="_9mR28CxcEeSGW6AhG5pKAg" NameID="Node216" Label="Treatment Successful" NodeType="LabelNode">
                      <Prob xmi:id="_9mR28SxcEeSGW6AhG5pKAg" Value="#"/>
                      <Node xmi:id="_9mR28ixcEeSGW6AhG5pKAg" NameID="Node217" Label="Survive" NodeType="TerminalNode">
                        <Payoff xmi:id="_9mR28yxcEeSGW6AhG5pKAg" Set="1" Value="cTime_Empiric_Delay*eDALY_TB+0.5*eDALY_DOTS"/>
                        <Payoff xmi:id="_9mR29CxcEeSGW6AhH4pKAg" Set="2" Value="(cTB_txcost+cNewTest)"/>
                        <Payoff xmi:id="_9mR29SxcEeSGW6AhH4pKAg" Set="3" Value="0"/>
                        <Payoff xmi:id="_9mR29ixcEeSGW6AhH4pKAg" Set="4" Value="1"/>
                        <Payoff xmi:id="_9mR29yxcEeSGW6AhH4pKAg" Set="5" Value="-cTime_Empiric_Delay*cInfxPerYearSmearNeg"/>
                        <Payoff xmi:id="_9mR2-CxcEeSGW6AhH4pKAg" Set="6" Value="0"/>
                      </Node>
                    </Node>
                    <Node xmi:id="_9mR2-SxcEeSGW6AhI3pKAg" NameID="Node218" Label="Treatment Unsuccessful" NodeType="ChanceNode">
                      <Prob xmi:id="_9mR2-ixcEeSGW6AhI3pKAg" Value="pDOTS_Unsuccessful"/>
                      <Node xmi:id="_9mR2-yxcEeSGW6AhI3pKAg" NameID="Node219" Label="Survive" NodeType="TerminalNode">
                        <Prob xmi:id="_9mR2_CxcEeSGW6AhI3pKAg" Value="#"/>
                        <Payoff xmi:id="_9mR2_SxcEeSGW6AhI3pKAg" Set="1" Value="eDALY_TB*(2-Discount_Rate)"/>
                        <Payoff xmi:id="_9mR2_ixcEeSGW6AhJ2pKAg" Set="2" Value="(cTB_txcost+cNewTest)"/>
                        <Payoff xmi:id="_9mR2_yxcEeSGW6AhJ2pKAg" Set="3" Value="0"/>
                        <Payoff xmi:id="_9mR3ACxcEeSGW6AhJ2pKAg" Set="4" Value="1"/>
                        <Payoff xmi:id="_9mR3ASxcEeSGW6AhJ2pKAg" Set="5" Value="-cInfxPerYearSmearNeg*(2-Discount_Rate)"/>
                        <Payoff xmi:id="_9mR3AixcEeSGW6AhJ2pKAg" Set="6" Value="0"/>
                      </Node>
                      <Node xmi:id="_9mR3AyxcEeSGW6AhK1pKAg" NameID="Node220" Label="Die" NodeType="TerminalNode">
                        <Prob xmi:id="_9mR3BCxcEeSGW6AhK1pKAg" Value="pDieNoTreatment6MosSmearNeg"/>
                        <Payoff xmi:id="_9mR3BSxcEeSGW6AhK1pKAg" Set="1" Value="0.75*eDALY_TB+(eLE_NoHIVDisc-0.75)"/>
                        <Payoff xmi:id="_9mR3BixcEeSGW6AhK1pKAg" Set="2" Value="(cTB_txcost+cNewTest)"/>
                        <Payoff xmi:id="_9mR3ByxcEeSGW6AhK1pKAg" Set="3" Value="-1"/>
                        <Payoff xmi:id="_9mR3CCxcEeSGW6AhL0pKAg" Set="4" Value="1"/>
                        <Payoff xmi:id="_9mR3CSxcEeSGW6AhL0pKAg" Set="5" Value="-(.75)*cInfxPerYearSmearNeg"/>
                        <Payoff xmi:id="_9mR3CixcEeSGW6AhL0pKAg" Set="6" Value="0"/>
                      </Node>
                    </Node>
                  </Node>
                  <Node xmi:id="_9mR3CyxcEeSGW6AhL0pKAg" NameID="Node221" Label="Empiric -" NodeType="ChanceNode">
                    <Prob xmi:id="_9mR3DCxcEeSGW6AhL0pKAg" Value="#"/>
                    <Node xmi:id="_9mR3DSxcEeSGW6AhMzpKAg" NameID="Node222" Label="Die" NodeType="TerminalNode">
                      <Prob xmi:id="_9mR3DixcEeSGW6AhMzpKAg" Value="pDieNoTreatmentSmearNeg"/>
                      <Payoff xmi:id="_9mR3DyxcEeSGW6AhMzpKAg" Set="1" Value="0.5*eDALY_TB+(eLE_NoHIVDisc-0.5)"/>
                      <Payoff xmi:id="_9mR3ECxcEeSGW6AhMzpKAg" Set="2" Value="cNewTest"/>
                      <Payoff xmi:id="_9mR3ESxcEeSGW6AhMzpKAg" Set="3" Value="-1"/>
                      <Payoff xmi:id="_9mSdwCxcEeSGW6AhNypKAg" Set="4" Value="0"/>
                      <Payoff xmi:id="_9mSdwSxcEeSGW6AhNypKAg" Set="5" Value="-.5*cInfxPerYearSmearNeg"/>
                      <Payoff xmi:id="_9mSdwixcEeSGW6AhNypKAg" Set="6" Value="0"/>
                    </Node>
                    <Node xmi:id="_9mSdwyxcEeSGW6AhNypKAg" NameID="Node223" Label="Survive" NodeType="TerminalNode">
                      <Prob xmi:id="_9mSdxCxcEeSGW6AhNypKAg" Value="#"/>
                      <Payoff xmi:id="_9mSdxSxcEeSGW6AhOxpKAg" Set="1" Value="eDALY_TB*(2-Discount_Rate)"/>
                      <Payoff xmi:id="_9mSdxixcEeSGW6AhOxpKAg" Set="2" Value="cNewTest"/>
                      <Payoff xmi:id="_9mSdxyxcEeSGW6AhOxpKAg" Set="3" Value="0"/>
                      <Payoff xmi:id="_9mSdyCxcEeSGW6AhOxpKAg" Set="4" Value="0"/>
                      <Payoff xmi:id="_9mSdySxcEeSGW6AhOxpKAg" Set="5" Value="-cInfxPerYearSmearNeg*(2-Discount_Rate)"/>
                      <Payoff xmi:id="_9mSdyixcEeSGW6AhPwpKAg" Set="6" Value="0"/>
                    </Node>
                  </Node>
                </Node>
              </Node>
            </Node>
          </Node>
          <Node xmi:id="_9mSdyyxcEeSGW6AhPwpKAg" NameID="Node778" Label="Drug Resistant" NodeType="ChanceNode">
            <Prob xmi:id="_9mSdzCxcEeSGW6AhPwpKAg" Value="pDrugResistant"/>
            <Node xmi:id="_9mSdzSxcEeSGW6AhPwpKAg" NameID="Node779" Label="HIV+, ARV" NodeType="ChanceNode">
              <Prob xmi:id="_9mSdzixcEeSGW6AhPwpKAg" Value="pHIVTB*propARV"/>
              <Node xmi:id="_9mSdzyxcEeSGW6AhQvpKAg" NameID="Node780" Label="Smear+" NodeType="ChanceNode">
                <Prob xmi:id="_9mSd0CxcEeSGW6AhQvpKAg" Value="pSens_Smear_HIV"/>
                <Node xmi:id="_9mSd0SxcEeSGW6AhQvpKAg" NameID="Node781" Label="New Test+" NodeType="ChanceNode">
                  <Prob xmi:id="_9mSd0ixcEeSGW6AhQvpKAg" Value="pSens_NewTest"/>
                  <Node xmi:id="_9mSd0yxcEeSGW6AhQvpKAg" NameID="Node782" Label="Die" NodeType="TerminalNode">
                    <Prob xmi:id="_9mSd1CxcEeSGW6AhRupKAg" Value="pDieDuringTreatmentHIV"/>
                    <Payoff xmi:id="_9mSd1SxcEeSGW6AhRupKAg" Set="1" Value="0.25*eDALY_TB+(eLE_NoHIVDisc-0.25)"/>
                    <Payoff xmi:id="_9mSd1ixcEeSGW6AhRupKAg" Set="2" Value="(.25*cTB_txcost+cNewTest)"/>
                    <Payoff xmi:id="_9mSd1yxcEeSGW6AhRupKAg" Set="3" Value="-1"/>
                    <Payoff xmi:id="_9mSd2CxcEeSGW6AhRupKAg" Set="4" Value="1"/>
                    <Payoff xmi:id="_9mSd2SxcEeSGW6AhStpKAg" Set="5" Value="-0.25*cInfxPerYearSmearPos_HIV"/>
                    <Payoff xmi:id="_9mSd2ixcEeSGW6AhStpKAg" Set="6" Value="0"/>
                  </Node>
                  <Node xmi:id="_9mSd2yxcEeSGW6AhStpKAg" NameID="Node783" Label="Treatment Successful" NodeType="ChanceNode">
                    <Prob xmi:id="_9mSd3CxcEeSGW6AhStpKAg" Value="#"/>
                    <Node xmi:id="_9mSd3SxcEeSGW6AhStpKAg" NameID="Node784" Label="Survive" NodeType="TerminalNode">
                      <Prob xmi:id="_9mSd3ixcEeSGW6AhTspKAg" Value="#"/>
                      <Payoff xmi:id="_9mSd3yxcEeSGW6AhTspKAg" Set="1" Value="eDALY_TB*cTime_NewTest_Delay+(eDALY_HIV_ARV*(eLE_HIV_ARVDisc-cTime_NewTest_Delay))+(eLE_NoHIVDisc-eLE_HIV_ARVDisc)"/>
                      <Payoff xmi:id="_9mSd4CxcEeSGW6AhTspKAg" Set="2" Value="(cTB_txcost+cNewTest)"/>
                      <Payoff xmi:id="_9mSd4SxcEeSGW6AhTspKAg" Set="3" Value="0"/>
                      <Payoff xmi:id="_9mSd4ixcEeSGW6AhTspKAg" Set="4" Value="1"/>
                      <Payoff xmi:id="_9mSd4yxcEeSGW6AhUrpKAg" Set="5" Value="-cTime_NewTest_Delay*cInfxPerYearSmearPos_HIV"/>
                      <Payoff xmi:id="_9mSd5CxcEeSGW6AhUrpKAg" Set="6" Value="0"/>
                    </Node>
                    <Node xmi:id="_9mSd5SxcEeSGW6AhUrpKAg" NameID="Node785" Label="Die" NodeType="TerminalNode">
                      <Prob xmi:id="_9mSd5ixcEeSGW6AhUrpKAg" Value="pDieARV6Mos"/>
                      <Payoff xmi:id="_9mSd5yxcEeSGW6AhUrpKAg" Set="1" Value="cTime_NewTest_Delay*eDALY_TB+(0.75-cTime_NewTest_Delay)*eDALY_HIV_ARV+(eLE_NoHIVDisc-0.75)"/>
                      <Payoff xmi:id="_9mSd6CxcEeSGW6AhVqpKAg" Set="2" Value="(cTB_txcost+cNewTest)"/>
                      <Payoff xmi:id="_9mSd6SxcEeSGW6AhVqpKAg" Set="3" Value="-1"/>
                      <Payoff xmi:id="_9mSd6ixcEeSGW6AhVqpKAg" Set="4" Value="1"/>
                      <Payoff xmi:id="_9mSd6yxcEeSGW6AhVqpKAg" Set="5" Value="-cTime_NewTest_Delay*cInfxPerYearSmearPos_HIV"/>
                      <Payoff xmi:id="_9mSd7CxcEeSGW6AhVqpKAg" Set="6" Value="0"/>
                    </Node>
                  </Node>
                  <Node xmi:id="_9mSd7SxcEeSGW6AhWppKAg" NameID="Node786" Label="Treatment Unsuccessful" NodeType="ChanceNode">
                    <Prob xmi:id="_9mSd7ixcEeSGW6AhWppKAg" Value="pDOTS_Unsuccessful_DR"/>
                    <Node xmi:id="_9mSd7yxcEeSGW6AhWppKAg" NameID="Node787" Label="Survive" NodeType="TerminalNode">
                      <Prob xmi:id="_9mSd8CxcEeSGW6AhWppKAg" Value="#"/>
                      <Payoff xmi:id="_9mSd8SxcEeSGW6AhWppKAg" Set="1" Value="eDALY_TB*(2-Discount_Rate)+eDALY_HIV_ARV*(eLE_HIV_ARVDisc-(2-Discount_Rate))+(eLE_NoHIVDisc-eLE_HIV_ARVDisc)"/>
                      <Payoff xmi:id="_9mSd8ixcEeSGW6AhXopKAg" Set="2" Value="(cTB_txcost+cNewTest)"/>
                      <Payoff xmi:id="_9mSd8yxcEeSGW6AhXopKAg" Set="3" Value="0"/>
                      <Payoff xmi:id="_9mSd9CxcEeSGW6AhXopKAg" Set="4" Value="1"/>
                      <Payoff xmi:id="_9mSd9SxcEeSGW6AhXopKAg" Set="5" Value="-(cInfxPerYearSmearPos_HIV)*(2-Discount_Rate)"/>
                      <Payoff xmi:id="_9mSd9ixcEeSGW6AhXopKAg" Set="6" Value="0"/>
                    </Node>
                    <Node xmi:id="_9mSd9yxcEeSGW6AhYnpKAg" NameID="Node788" Label="Die" NodeType="TerminalNode">
                      <Prob xmi:id="_9mSd-CxcEeSGW6AhYnpKAg" Value="pDieNoTreatmentARV6MosSmearPos"/>
                      <Payoff xmi:id="_9mSd-SxcEeSGW6AhYnpKAg" Set="1" Value="0.75*eDALY_TB+(eLE_NoHIVDisc-0.75)"/>
                      <Payoff xmi:id="_9mSd-ixcEeSGW6AhYnpKAg" Set="2" Value="(cTB_txcost+cNewTest)"/>
                      <Payoff xmi:id="_9mSd-yxcEeSGW6AhYnpKAg" Set="3" Value="-1"/>
                      <Payoff xmi:id="_9mSd_CxcEeSGW6AhZmpKAg" Set="4" Value="1"/>
                      <Payoff xmi:id="_9mSd_SxcEeSGW6AhZmpKAg" Set="5" Value="-.75*cInfxPerYearSmearPos_HIV"/>
                      <Payoff xmi:id="_9mSd_ixcEeSGW6AhZmpKAg" Set="6" Value="0"/>
                    </Node>
                  </Node>
                </Node>
                <Node xmi:id="_9mSd_yxcEeSGW6AhZmpKAg" NameID="Node789" Label="New Test -" NodeType="ChanceNode">
                  <Prob xmi:id="_9mSeACxcEeSGW6AhZmpKAg" Value="#"/>
                  <Node xmi:id="_9mSeASxcEeSGW6AhalpKAg" NameID="Node790" Label="Empiric+" NodeType="ChanceNode">
                    <Prob xmi:id="_9mSeAixcEeSGW6AhalpKAg" Value="pSens_Empiric"/>
                    <Node xmi:id="_9mSeAyxcEeSGW6AhalpKAg" NameID="Node791" Label="Die" NodeType="TerminalNode">
                      <Prob xmi:id="_9mSeBCxcEeSGW6AhalpKAg" Value="pDieDuringTreatmentHIV"/>
                      <Payoff xmi:id="_9mSeBSxcEeSGW6AhalpKAg" Set="1" Value="0.25*eDALY_TB+(eLE_NoHIVDisc-0.25)"/>
                      <Payoff xmi:id="_9mSeBixcEeSGW6AhbkpKAg" Set="2" Value="(.25*cTB_txcost+cNewTest)"/>
                      <Payoff xmi:id="_9mSeByxcEeSGW6AhbkpKAg" Set="3" Value="-1"/>
                      <Payoff xmi:id="_9mSeCCxcEeSGW6AhbkpKAg" Set="4" Value="1"/>
                      <Payoff xmi:id="_9mSeCSxcEeSGW6AhbkpKAg" Set="5" Value="-0.25*cInfxPerYearSmearPos_HIV"/>
                      <Payoff xmi:id="_9mSeCixcEeSGW6AhbkpKAg" Set="6" Value="0"/>
                    </Node>
                    <Node xmi:id="_9mSeCyxcEeSGW6AhcjpKAg" NameID="Node792" Label="Treatment Successful" NodeType="ChanceNode">
                      <Prob xmi:id="_9mSeDCxcEeSGW6AhcjpKAg" Value="#"/>
                      <Node xmi:id="_9mSeDSxcEeSGW6AhcjpKAg" NameID="Node793" Label="Survive" NodeType="TerminalNode">
                        <Prob xmi:id="_9mSeDixcEeSGW6AhcjpKAg" Value="#"/>
                        <Payoff xmi:id="_9mSeDyxcEeSGW6AhcjpKAg" Set="1" Value="eDALY_TB*cTime_Empiric_Delay+(eDALY_HIV_ARV*(eLE_HIV_ARVDisc-cTime_Empiric_Delay))+(eLE_NoHIVDisc-eLE_HIV_ARVDisc)"/>
                        <Payoff xmi:id="_9mSeECxcEeSGW6AhdipKAg" Set="2" Value="(cTB_txcost+cNewTest)"/>
                        <Payoff xmi:id="_9mSeESxcEeSGW6AhdipKAg" Set="3" Value="0"/>
                        <Payoff xmi:id="_9mSeEixcEeSGW6AhdipKAg" Set="4" Value="1"/>
                        <Payoff xmi:id="_9mSeEyxcEeSGW6AhdipKAg" Set="5" Value="-cTime_Empiric_Delay*cInfxPerYearSmearPos_HIV"/>
                        <Payoff xmi:id="_9mSeFCxcEeSGW6AhdipKAg" Set="6" Value="0"/>
                      </Node>
                      <Node xmi:id="_9mSeFSxcEeSGW6AhehpKAg" NameID="Node794" Label="Die" NodeType="TerminalNode">
                        <Prob xmi:id="_9mSeFixcEeSGW6AhehpKAg" Value="pDieARV6Mos"/>
                        <Payoff xmi:id="_9mTE0CxcEeSGW6AhehpKAg" Set="1" Value="cTime_Empiric_Delay*eDALY_TB+(0.75-cTime_Empiric_Delay)*eDALY_HIV_ARV+(eLE_NoHIVDisc-0.75)"/>
                        <Payoff xmi:id="_9mTE0SxcEeSGW6AhehpKAg" Set="2" Value="(cTB_txcost+cNewTest)"/>
                        <Payoff xmi:id="_9mTE0ixcEeSGW6AhehpKAg" Set="3" Value="-1"/>
                        <Payoff xmi:id="_9mTE0yxcEeSGW6AhfgpKAg" Set="4" Value="1"/>
                        <Payoff xmi:id="_9mTE1CxcEeSGW6AhfgpKAg" Set="5" Value="-cTime_Empiric_Delay*cInfxPerYearSmearPos_HIV"/>
                        <Payoff xmi:id="_9mTE1SxcEeSGW6AhfgpKAg" Set="6" Value="0"/>
                      </Node>
                    </Node>
                    <Node xmi:id="_9mTE1ixcEeSGW6AhfgpKAg" NameID="Node795" Label="Treatment Unsuccessful" NodeType="ChanceNode">
                      <Prob xmi:id="_9mTE1yxcEeSGW6AhfgpKAg" Value="pDOTS_Unsuccessful_DR"/>
                      <Node xmi:id="_9mTE2CxcEeSGW6AhgfpKAg" NameID="Node796" Label="Survive" NodeType="TerminalNode">
                        <Prob xmi:id="_9mTE2SxcEeSGW6AhgfpKAg" Value="#"/>
                        <Payoff xmi:id="_9mTE2ixcEeSGW6AhgfpKAg" Set="1" Value="eDALY_TB*(2-Discount_Rate)+eDALY_HIV_ARV*(eLE_HIV_ARVDisc-(2-Discount_Rate))+(eLE_NoHIVDisc-eLE_HIV_ARVDisc)"/>
                        <Payoff xmi:id="_9mTE2yxcEeSGW6AhgfpKAg" Set="2" Value="(cTB_txcost+cNewTest)"/>
                        <Payoff xmi:id="_9mTE3CxcEeSGW6AhgfpKAg" Set="3" Value="0"/>
                        <Payoff xmi:id="_9mTE3SxcEeSGW6AhhepKAg" Set="4" Value="1"/>
                        <Payoff xmi:id="_9mTE3ixcEeSGW6AhhepKAg" Set="5" Value="-(cInfxPerYearSmearPos_HIV)*(2-Discount_Rate)"/>
                        <Payoff xmi:id="_9mTE3yxcEeSGW6AhhepKAg" Set="6" Value="0"/>
                      </Node>
                      <Node xmi:id="_9mTE4CxcEeSGW6AhhepKAg" NameID="Node797" Label="Die" NodeType="TerminalNode">
                        <Prob xmi:id="_9mTE4SxcEeSGW6AhhepKAg" Value="pDieNoTreatmentARV6MosSmearPos"/>
                        <Payoff xmi:id="_9mTE4ixcEeSGW6AhidpKAg" Set="1" Value="0.75*eDALY_TB+(eLE_NoHIVDisc-0.75)"/>
                        <Payoff xmi:id="_9mTE4yxcEeSGW6AhidpKAg" Set="2" Value="(cTB_txcost+cNewTest)"/>
                        <Payoff xmi:id="_9mTE5CxcEeSGW6AhidpKAg" Set="3" Value="-1"/>
                        <Payoff xmi:id="_9mTE5SxcEeSGW6AhidpKAg" Set="4" Value="1"/>
                        <Payoff xmi:id="_9mTE5ixcEeSGW6AhidpKAg" Set="5" Value="-.75*cInfxPerYearSmearPos_HIV"/>
                        <Payoff xmi:id="_9mTE5yxcEeSGW6AhjcpKAg" Set="6" Value="0"/>
                      </Node>
                    </Node>
                  </Node>
                  <Node xmi:id="_9mTE6CxcEeSGW6AhjcpKAg" NameID="Node798" Label="Empiric -" NodeType="ChanceNode">
                    <Prob xmi:id="_9mTE6SxcEeSGW6AhjcpKAg" Value="#"/>
                    <Node xmi:id="_9mTE6ixcEeSGW6AhjcpKAg" NameID="Node799" Label="Die" NodeType="TerminalNode">
                      <Prob xmi:id="_9mTE6yxcEeSGW6AhjcpKAg" Value="pDieNoTreatmentSmearPosARV"/>
                      <Payoff xmi:id="_9mTE7CxcEeSGW6AhkbpKAg" Set="1" Value="0.5*eDALY_TB+(eLE_NoHIVDisc-0.5)"/>
                      <Payoff xmi:id="_9mTE7SxcEeSGW6AhkbpKAg" Set="2" Value="cNewTest"/>
                      <Payoff xmi:id="_9mTE7ixcEeSGW6AhkbpKAg" Set="3" Value="-1"/>
                      <Payoff xmi:id="_9mTE7yxcEeSGW6AhkbpKAg" Set="4" Value="0"/>
                      <Payoff xmi:id="_9mTE8CxcEeSGW6AhkbpKAg" Set="5" Value="-(.5)*cInfxPerYearSmearPos_HIV"/>
                      <Payoff xmi:id="_9mTE8SxcEeSGW6AhlapKAg" Set="6" Value="0"/>
                    </Node>
                    <Node xmi:id="_9mTE8ixcEeSGW6AhlapKAg" NameID="Node800" Label="Survive" NodeType="TerminalNode">
                      <Prob xmi:id="_9mTE8yxcEeSGW6AhlapKAg" Value="#"/>
                      <Payoff xmi:id="_9mTE9CxcEeSGW6AhlapKAg" Set="1" Value="eDALY_TB*(2-Discount_Rate)+eDALY_HIV_ARV*(eLE_HIV_ARVDisc-(2-Discount_Rate))+(eLE_NoHIVDisc-eLE_HIV_ARVDisc)"/>
                      <Payoff xmi:id="_9mTE9SxcEeSGW6AhlapKAg" Set="2" Value="cNewTest"/>
                      <Payoff xmi:id="_9mTE9ixcEeSGW6AhmZpKAg" Set="3" Value="0"/>
                      <Payoff xmi:id="_9mTE9yxcEeSGW6AhmZpKAg" Set="4" Value="0"/>
                      <Payoff xmi:id="_9mTE-CxcEeSGW6AhmZpKAg" Set="5" Value="-cInfxPerYearSmearPos_HIV*(2-Discount_Rate)"/>
                      <Payoff xmi:id="_9mTE-SxcEeSGW6AhmZpKAg" Set="6" Value="0"/>
                    </Node>
                  </Node>
                </Node>
              </Node>
              <Node xmi:id="_9mTE-ixcEeSGW6AhmZpKAg" NameID="Node801" Label="Smear-" NodeType="ChanceNode">
                <Prob xmi:id="_9mTE-yxcEeSGW6AhnYpKAg" Value="#"/>
                <Node xmi:id="_9mTE_CxcEeSGW6AhnYpKAg" NameID="Node802" Label="New Test+" NodeType="ChanceNode">
                  <Prob xmi:id="_9mTE_SxcEeSGW6AhnYpKAg" Value="pSens_NewTest"/>
                  <Node xmi:id="_9mTE_ixcEeSGW6AhnYpKAg" NameID="Node803" Label="Die" NodeType="TerminalNode">
                    <Prob xmi:id="_9mTE_yxcEeSGW6AhnYpKAg" Value="pDieDuringTreatmentHIV"/>
                    <Payoff xmi:id="_9mTFACxcEeSGW6AhoXpKAg" Set="1" Value="0.25*eDALY_TB+(eLE_NoHIVDisc-0.25)"/>
                    <Payoff xmi:id="_9mTFASxcEeSGW6AhoXpKAg" Set="2" Value="(.25*cTB_txcost+cNewTest) "/>
                    <Payoff xmi:id="_9mTFAixcEeSGW6AhoXpKAg" Set="3" Value="-1"/>
                    <Payoff xmi:id="_9mTFAyxcEeSGW6AhoXpKAg" Set="4" Value="1"/>
                    <Payoff xmi:id="_9mTFBCxcEeSGW6AhoXpKAg" Set="5" Value="-.25*cInfxPerYearSmearNeg_HIV"/>
                    <Payoff xmi:id="_9mTFBSxcEeSGW6AhpWpKAg" Set="6" Value="0"/>
                  </Node>
                  <Node xmi:id="_9mTFBixcEeSGW6AhpWpKAg" NameID="Node804" Label="Treatment Successful" NodeType="ChanceNode">
                    <Prob xmi:id="_9mTFByxcEeSGW6AhpWpKAg" Value="#"/>
                    <Node xmi:id="_9mTFCCxcEeSGW6AhpWpKAg" NameID="Node805" Label="Survive" NodeType="TerminalNode">
                      <Prob xmi:id="_9mTFCSxcEeSGW6AhpWpKAg" Value="#"/>
                      <Payoff xmi:id="_9mTFCixcEeSGW6AhqVpKAg" Set="1" Value="eDALY_TB*cTime_NewTest_Delay+(eDALY_HIV_ARV*(eLE_HIV_ARVDisc-cTime_NewTest_Delay))+(eLE_NoHIVDisc-eLE_HIV_ARVDisc)"/>
                      <Payoff xmi:id="_9mTFCyxcEeSGW6AhqVpKAg" Set="2" Value="(cTB_txcost+cNewTest)"/>
                      <Payoff xmi:id="_9mTFDCxcEeSGW6AhqVpKAg" Set="3" Value="0"/>
                      <Payoff xmi:id="_9mTFDSxcEeSGW6AhqVpKAg" Set="4" Value="1"/>
                      <Payoff xmi:id="_9mTFDixcEeSGW6AhqVpKAg" Set="5" Value="-cTime_NewTest_Delay*cInfxPerYearSmearNeg_HIV"/>
                      <Payoff xmi:id="_9mTFDyxcEeSGW6AhrUpKAg" Set="6" Value="0"/>
                    </Node>
                    <Node xmi:id="_9mTFECxcEeSGW6AhrUpKAg" NameID="Node806" Label="Die" NodeType="TerminalNode">
                      <Prob xmi:id="_9mTFESxcEeSGW6AhrUpKAg" Value="pDieARV6Mos"/>
                      <Payoff xmi:id="_9mTFEixcEeSGW6AhrUpKAg" Set="1" Value="cTime_NewTest_Delay*eDALY_TB+(0.75-cTime_NewTest_Delay)*eDALY_HIV_ARV+(eLE_NoHIVDisc-0.75)"/>
                      <Payoff xmi:id="_9mTFEyxcEeSGW6AhrUpKAg" Set="2" Value="(cTB_txcost+cNewTest)"/>
                      <Payoff xmi:id="_9mTFFCxcEeSGW6AhsTpKAg" Set="3" Value="-1"/>
                      <Payoff xmi:id="_9mTFFSxcEeSGW6AhsTpKAg" Set="4" Value="1"/>
                      <Payoff xmi:id="_9mTFFixcEeSGW6AhsTpKAg" Set="5" Value="-cTime_NewTest_Delay*cInfxPerYearSmearNeg_HIV"/>
                      <Payoff xmi:id="_9mTFFyxcEeSGW6AhsTpKAg" Set="6" Value="0"/>
                    </Node>
                  </Node>
                  <Node xmi:id="_9mTFGCxcEeSGW6AhsTpKAg" NameID="Node807" Label="Treatment Unsuccessful" NodeType="ChanceNode">
                    <Prob xmi:id="_9mTFGSxcEeSGW6AhtSpKAg" Value="pDOTS_Unsuccessful_DR"/>
                    <Node xmi:id="_9mTFGixcEeSGW6AhtSpKAg" NameID="Node808" Label="Survive" NodeType="TerminalNode">
                      <Prob xmi:id="_9mTFGyxcEeSGW6AhtSpKAg" Value="#"/>
                      <Payoff xmi:id="_9mTFHCxcEeSGW6AhtSpKAg" Set="1" Value="eDALY_TB*(2-Discount_Rate)+eDALY_HIV_ARV*(eLE_HIV_ARVDisc-(2-Discount_Rate))+(eLE_NoHIVDisc-eLE_HIV_ARVDisc)"/>
                      <Payoff xmi:id="_9mTFHSxcEeSGW6AhtSpKAg" Set="2" Value="(cTB_txcost+cNewTest)"/>
                      <Payoff xmi:id="_9mTFHixcEeSGW6AhuRpKAg" Set="3" Value="0"/>
                      <Payoff xmi:id="_9mTFHyxcEeSGW6AhuRpKAg" Set="4" Value="1"/>
                      <Payoff xmi:id="_9mTFICxcEeSGW6AhuRpKAg" Set="5" Value="-(cInfxPerYearSmearNeg_HIV)*(2-Discount_Rate)"/>
                      <Payoff xmi:id="_9mTFISxcEeSGW6AhuRpKAg" Set="6" Value="0"/>
                    </Node>
                    <Node xmi:id="_9mTFIixcEeSGW6AhuRpKAg" NameID="Node809" Label="Die" NodeType="TerminalNode">
                      <Prob xmi:id="_9mTFIyxcEeSGW6AhvQpKAg" Value="pDieNoTreatmentARV6MosSmearNeg"/>
                      <Payoff xmi:id="_9mTr4CxcEeSGW6AhvQpKAg" Set="1" Value="0.75*eDALY_TB+(eLE_NoHIVDisc-0.75)"/>
                      <Payoff xmi:id="_9mTr4SxcEeSGW6AhvQpKAg" Set="2" Value="(cTB_txcost+cNewTest)"/>
                      <Payoff xmi:id="_9mTr4ixcEeSGW6AhvQpKAg" Set="3" Value="-1"/>
                      <Payoff xmi:id="_9mTr4yxcEeSGW6AhvQpKAg" Set="4" Value="1"/>
                      <Payoff xmi:id="_9mTr5CxcEeSGW6AhwPpKAg" Set="5" Value="-.75*cInfxPerYearSmearNeg_HIV"/>
                      <Payoff xmi:id="_9mTr5SxcEeSGW6AhwPpKAg" Set="6" Value="0"/>
                    </Node>
                  </Node>
                </Node>
                <Node xmi:id="_9mTr5ixcEeSGW6AhwPpKAg" NameID="Node810" Label="New Test -" NodeType="ChanceNode">
                  <Prob xmi:id="_9mTr5yxcEeSGW6AhwPpKAg" Value="#"/>
                  <Node xmi:id="_9mTr6CxcEeSGW6AhwPpKAg" NameID="Node811" Label="Empiric+" NodeType="ChanceNode">
                    <Prob xmi:id="_9mTr6SxcEeSGW6AhxOpKAg" Value="pSens_Empiric"/>
                    <Node xmi:id="_9mTr6ixcEeSGW6AhxOpKAg" NameID="Node812" Label="Die" NodeType="TerminalNode">
                      <Prob xmi:id="_9mTr6yxcEeSGW6AhxOpKAg" Value="pDieDuringTreatmentHIV"/>
                      <Payoff xmi:id="_9mTr7CxcEeSGW6AhxOpKAg" Set="1" Value="0.25*eDALY_TB+(eLE_NoHIVDisc-0.25)"/>
                      <Payoff xmi:id="_9mTr7SxcEeSGW6AhxOpKAg" Set="2" Value="(.25*cTB_txcost+cNewTest) "/>
                      <Payoff xmi:id="_9mTr7ixcEeSGW6AhyNpKAg" Set="3" Value="-1"/>
                      <Payoff xmi:id="_9mTr7yxcEeSGW6AhyNpKAg" Set="4" Value="1"/>
                      <Payoff xmi:id="_9mTr8CxcEeSGW6AhyNpKAg" Set="5" Value="-.25*cInfxPerYearSmearNeg_HIV"/>
                      <Payoff xmi:id="_9mTr8SxcEeSGW6AhyNpKAg" Set="6" Value="0"/>
                    </Node>
                    <Node xmi:id="_9mTr8ixcEeSGW6AhyNpKAg" NameID="Node813" Label="Treatment Successful" NodeType="ChanceNode">
                      <Prob xmi:id="_9mTr8yxcEeSGW6AhzMpKAg" Value="#"/>
                      <Node xmi:id="_9mTr9CxcEeSGW6AhzMpKAg" NameID="Node814" Label="Survive" NodeType="TerminalNode">
                        <Prob xmi:id="_9mTr9SxcEeSGW6AhzMpKAg" Value="#"/>
                        <Payoff xmi:id="_9mTr9ixcEeSGW6AhzMpKAg" Set="1" Value="eDALY_TB*cTime_Empiric_Delay+(eDALY_HIV_ARV*(eLE_HIV_ARVDisc-cTime_Empiric_Delay))+(eLE_NoHIVDisc-eLE_HIV_ARVDisc)"/>
                        <Payoff xmi:id="_9mTr9yxcEeSGW6AhzMpKAg" Set="2" Value="(cTB_txcost+cNewTest)"/>
                        <Payoff xmi:id="_9mTr-CxcEeSGW6Ah0LpKAg" Set="3" Value="0"/>
                        <Payoff xmi:id="_9mTr-SxcEeSGW6Ah0LpKAg" Set="4" Value="1"/>
                        <Payoff xmi:id="_9mTr-ixcEeSGW6Ah0LpKAg" Set="5" Value="-cTime_Empiric_Delay*cInfxPerYearSmearNeg_HIV"/>
                        <Payoff xmi:id="_9mTr-yxcEeSGW6Ah0LpKAg" Set="6" Value="0"/>
                      </Node>
                      <Node xmi:id="_9mTr_CxcEeSGW6Ah0LpKAg" NameID="Node815" Label="Die" NodeType="TerminalNode">
                        <Prob xmi:id="_9mTr_SxcEeSGW6Ah1KpKAg" Value="pDieARV6Mos"/>
                        <Payoff xmi:id="_9mTr_ixcEeSGW6Ah1KpKAg" Set="1" Value="cTime_Empiric_Delay*eDALY_TB+(0.75-cTime_Empiric_Delay)*eDALY_HIV_ARV+(eLE_NoHIVDisc-0.75)"/>
                        <Payoff xmi:id="_9mTr_yxcEeSGW6Ah1KpKAg" Set="2" Value="(cTB_txcost+cNewTest)"/>
                        <Payoff xmi:id="_9mTsACxcEeSGW6Ah1KpKAg" Set="3" Value="-1"/>
                        <Payoff xmi:id="_9mTsASxcEeSGW6Ah1KpKAg" Set="4" Value="1"/>
                        <Payoff xmi:id="_9mTsAixcEeSGW6Ah2JpKAg" Set="5" Value="-cTime_Empiric_Delay*cInfxPerYearSmearNeg_HIV"/>
                        <Payoff xmi:id="_9mTsAyxcEeSGW6Ah2JpKAg" Set="6" Value="0"/>
                      </Node>
                    </Node>
                    <Node xmi:id="_9mTsBCxcEeSGW6Ah2JpKAg" NameID="Node816" Label="Treatment Unsuccessful" NodeType="ChanceNode">
                      <Prob xmi:id="_9mTsBSxcEeSGW6Ah2JpKAg" Value="pDOTS_Unsuccessful_DR"/>
                      <Node xmi:id="_9mTsBixcEeSGW6Ah2JpKAg" NameID="Node817" Label="Survive" NodeType="TerminalNode">
                        <Prob xmi:id="_9mTsByxcEeSGW6Ah3IpKAg" Value="#"/>
                        <Payoff xmi:id="_9mTsCCxcEeSGW6Ah3IpKAg" Set="1" Value="eDALY_TB*(2-Discount_Rate)+eDALY_HIV_ARV*(eLE_HIV_ARVDisc-(2-Discount_Rate))+(eLE_NoHIVDisc-eLE_HIV_ARVDisc)"/>
                        <Payoff xmi:id="_9mTsCSxcEeSGW6Ah3IpKAg" Set="2" Value="(cTB_txcost+cNewTest)"/>
                        <Payoff xmi:id="_9mTsCixcEeSGW6Ah3IpKAg" Set="3" Value="0"/>
                        <Payoff xmi:id="_9mTsCyxcEeSGW6Ah3IpKAg" Set="4" Value="1"/>
                        <Payoff xmi:id="_9mTsDCxcEeSGW6Ah4HpKAg" Set="5" Value="-(cInfxPerYearSmearNeg_HIV)*(2-Discount_Rate)"/>
                        <Payoff xmi:id="_9mTsDSxcEeSGW6Ah4HpKAg" Set="6" Value="0"/>
                      </Node>
                      <Node xmi:id="_9mTsDixcEeSGW6Ah4HpKAg" NameID="Node818" Label="Die" NodeType="TerminalNode">
                        <Prob xmi:id="_9mTsDyxcEeSGW6Ah4HpKAg" Value="pDieNoTreatmentARV6MosSmearNeg"/>
                        <Payoff xmi:id="_9mTsECxcEeSGW6Ah4HpKAg" Set="1" Value="0.75*eDALY_TB+(eLE_NoHIVDisc-0.75)"/>
                        <Payoff xmi:id="_9mTsESxcEeSGW6Ah5GpKAg" Set="2" Value="(cTB_txcost+cNewTest)"/>
                        <Payoff xmi:id="_9mTsEixcEeSGW6Ah5GpKAg" Set="3" Value="-1"/>
                        <Payoff xmi:id="_9mTsEyxcEeSGW6Ah5GpKAg" Set="4" Value="1"/>
                        <Payoff xmi:id="_9mTsFCxcEeSGW6Ah5GpKAg" Set="5" Value="-.75*cInfxPerYearSmearNeg_HIV"/>
                        <Payoff xmi:id="_9mTsFSxcEeSGW6Ah5GpKAg" Set="6" Value="0"/>
                      </Node>
                    </Node>
                  </Node>
                  <Node xmi:id="_9mTsFixcEeSGW6Ah6FpKAg" NameID="Node819" Label="Empiric -" NodeType="ChanceNode">
                    <Prob xmi:id="_9mTsFyxcEeSGW6Ah6FpKAg" Value="#"/>
                    <Node xmi:id="_9mTsGCxcEeSGW6Ah6FpKAg" NameID="Node820" Label="Die" NodeType="TerminalNode">
                      <Prob xmi:id="_9mTsGSxcEeSGW6Ah6FpKAg" Value="pDieNoTreatmentSmearNegARV"/>
                      <Payoff xmi:id="_9mTsGixcEeSGW6Ah6FpKAg" Set="1" Value="0.5*eDALY_TB+(eLE_NoHIVDisc-0.5)"/>
                      <Payoff xmi:id="_9mTsGyxcEeSGW6Ah7EpKAg" Set="2" Value="cNewTest"/>
                      <Payoff xmi:id="_9mTsHCxcEeSGW6Ah7EpKAg" Set="3" Value="-1"/>
                      <Payoff xmi:id="_9mTsHSxcEeSGW6Ah7EpKAg" Set="4" Value="0"/>
                      <Payoff xmi:id="_9mTsHixcEeSGW6Ah7EpKAg" Set="5" Value="-(.5)*cInfxPerYearSmearNeg_HIV"/>
                      <Payoff xmi:id="_9mTsHyxcEeSGW6Ah7EpKAg" Set="6" Value="0"/>
                    </Node>
                    <Node xmi:id="_9mTsICxcEeSGW6Ah8DpKAg" NameID="Node821" Label="Survive" NodeType="TerminalNode">
                      <Prob xmi:id="_9mTsISxcEeSGW6Ah8DpKAg" Value="#"/>
                      <Payoff xmi:id="_9mTsIixcEeSGW6Ah8DpKAg" Set="1" Value="eDALY_TB*(2-Discount_Rate)+eDALY_HIV_ARV*(eLE_HIV_ARVDisc-(2-Discount_Rate))+(eLE_NoHIVDisc-eLE_HIV_ARVDisc)"/>
                      <Payoff xmi:id="_9mTsIyxcEeSGW6Ah8DpKAg" Set="2" Value="cNewTest"/>
                      <Payoff xmi:id="_9mTsJCxcEeSGW6Ah8DpKAg" Set="3" Value="0"/>
                      <Payoff xmi:id="_9mTsJSxcEeSGW6Ah9CpKAg" Set="4" Value="0"/>
                      <Payoff xmi:id="_9mTsJixcEeSGW6Ah9CpKAg" Set="5" Value="-cInfxPerYearSmearNeg_HIV*(2-Discount_Rate)"/>
                      <Payoff xmi:id="_9mTsJyxcEeSGW6Ah9CpKAg" Set="6" Value="0"/>
                    </Node>
                  </Node>
                </Node>
              </Node>
            </Node>
            <Node xmi:id="_9mTsKCxcEeSGW6Ah9CpKAg" NameID="Node822" Label="HIV+, no ARV" NodeType="ChanceNode">
              <Prob xmi:id="_9mTsKSxcEeSGW6Ah9CpKAg" Value="pHIVTB*(1-propARV)"/>
              <Node xmi:id="_9mTsKixcEeSGW6Ah-BpKAg" NameID="Node823" Label="Smear+" NodeType="ChanceNode">
                <Prob xmi:id="_9mTsKyxcEeSGW6Ah-BpKAg" Value="pSens_Smear_HIV"/>
                <Node xmi:id="_9mTsLCxcEeSGW6Ah-BpKAg" NameID="Node824" Label="New Test+" NodeType="ChanceNode">
                  <Prob xmi:id="_9mTsLSxcEeSGW6Ah-BpKAg" Value="pSens_NewTest"/>
                  <Node xmi:id="_9mTsLixcEeSGW6Ah-BpKAg" NameID="Node825" Label="Die" NodeType="TerminalNode">
                    <Prob xmi:id="_9mTsLyxcEeSGW6Ah_ApKAg" Value="pDieDuringTreatmentHIV"/>
                    <Payoff xmi:id="_9mTsMCxcEeSGW6Ah_ApKAg" Set="1" Value="0.25*eDALY_TBAIDS+(eLE_NoHIVDisc-0.25)"/>
                    <Payoff xmi:id="_9mTsMSxcEeSGW6Ah_ApKAg" Set="2" Value="(.25*cTB_txcost+cNewTest)"/>
                    <Payoff xmi:id="_9mTsMixcEeSGW6Ah_ApKAg" Set="3" Value="-1"/>
                    <Payoff xmi:id="_9mTsMyxcEeSGW6Ah_ApKAg" Set="4" Value="1"/>
                    <Payoff xmi:id="_9mTsNCxcEeSGW6AhA_pKAg" Set="5" Value="-0.25*cInfxPerYearSmearPos_HIV"/>
                    <Payoff xmi:id="_9mTsNSxcEeSGW6AhA_pKAg" Set="6" Value="0"/>
                  </Node>
                  <Node xmi:id="_9mTsNixcEeSGW6AhA_pKAg" NameID="Node826" Label="Treatment Successful" NodeType="ChanceNode">
                    <Prob xmi:id="_9mTsNyxcEeSGW6AhA_pKAg" Value="#"/>
                    <Node xmi:id="_9mTsOCxcEeSGW6AhA_pKAg" NameID="Node827" Label="Survive" NodeType="TerminalNode">
                      <Prob xmi:id="_9mTsOSxcEeSGW6AhB-pKAg" Value="#"/>
                      <Payoff xmi:id="_9mTsOixcEeSGW6AhB-pKAg" Set="1" Value="eDALY_TBAIDS*cTime_NewTest_Delay+(eDALY_AIDS*(eLE_AIDSDisc-cTime_NewTest_Delay))+(eLE_NoHIVDisc-eLE_AIDSDisc)"/>
                      <Payoff xmi:id="_9mTsOyxcEeSGW6AhB-pKAg" Set="2" Value="(cTB_txcost+cNewTest)"/>
                      <Payoff xmi:id="_9mTsPCxcEeSGW6AhB-pKAg" Set="3" Value="0"/>
                      <Payoff xmi:id="_9mUS8CxcEeSGW6AhB-pKAg" Set="4" Value="1"/>
                      <Payoff xmi:id="_9mUS8SxcEeSGW6AhC9pKAg" Set="5" Value="-cTime_NewTest_Delay*cInfxPerYearSmearPos_HIV"/>
                      <Payoff xmi:id="_9mUS8ixcEeSGW6AhC9pKAg" Set="6" Value="0"/>
                    </Node>
                    <Node xmi:id="_9mUS8yxcEeSGW6AhC9pKAg" NameID="Node828" Label="Die" NodeType="TerminalNode">
                      <Prob xmi:id="_9mUS9CxcEeSGW6AhC9pKAg" Value="pDieHIV6Mos"/>
                      <Payoff xmi:id="_9mUS9SxcEeSGW6AhC9pKAg" Set="1" Value="cTime_NewTest_Delay*eDALY_TBAIDS+(0.75-cTime_NewTest_Delay)*eDALY_AIDS+(eLE_NoHIVDisc-0.75)"/>
                      <Payoff xmi:id="_9mUS9ixcEeSGW6AhD8pKAg" Set="2" Value="(cTB_txcost+cNewTest)"/>
                      <Payoff xmi:id="_9mUS9yxcEeSGW6AhD8pKAg" Set="3" Value="-1"/>
                      <Payoff xmi:id="_9mUS-CxcEeSGW6AhD8pKAg" Set="4" Value="1"/>
                      <Payoff xmi:id="_9mUS-SxcEeSGW6AhD8pKAg" Set="5" Value="-cTime_NewTest_Delay*cInfxPerYearSmearPos_HIV"/>
                      <Payoff xmi:id="_9mUS-ixcEeSGW6AhD8pKAg" Set="6" Value="0"/>
                    </Node>
                  </Node>
                  <Node xmi:id="_9mUS-yxcEeSGW6AhE7pKAg" NameID="Node829" Label="Treatment Unsuccessful" NodeType="ChanceNode">
                    <Prob xmi:id="_9mUS_CxcEeSGW6AhE7pKAg" Value="pDOTS_Unsuccessful_DR"/>
                    <Node xmi:id="_9mUS_SxcEeSGW6AhE7pKAg" NameID="Node830" Label="Survive" NodeType="TerminalNode">
                      <Prob xmi:id="_9mUS_ixcEeSGW6AhE7pKAg" Value="#"/>
                      <Payoff xmi:id="_9mUS_yxcEeSGW6AhE7pKAg" Set="1" Value="eDALY_TBAIDS*(2-Discount_Rate)+eDALY_AIDS*(eLE_AIDSDisc-(2-Discount_Rate))+(eLE_NoHIVDisc-eLE_AIDSDisc)"/>
                      <Payoff xmi:id="_9mUTACxcEeSGW6AhF6pKAg" Set="2" Value="(cTB_txcost+cNewTest)"/>
                      <Payoff xmi:id="_9mUTASxcEeSGW6AhF6pKAg" Set="3" Value="0"/>
                      <Payoff xmi:id="_9mUTAixcEeSGW6AhF6pKAg" Set="4" Value="1"/>
                      <Payoff xmi:id="_9mUTAyxcEeSGW6AhF6pKAg" Set="5" Value="-(cInfxPerYearSmearPos_HIV)*(2-Discount_Rate)"/>
                      <Payoff xmi:id="_9mUTBCxcEeSGW6AhF6pKAg" Set="6" Value="0"/>
                    </Node>
                    <Node xmi:id="_9mUTBSxcEeSGW6AhG5pKAg" NameID="Node831" Label="Die" NodeType="TerminalNode">
                      <Prob xmi:id="_9mUTBixcEeSGW6AhG5pKAg" Value="pDieNoTreatmentHIV6MosSmearPos"/>
                      <Payoff xmi:id="_9mUTByxcEeSGW6AhG5pKAg" Set="1" Value="0.75*eDALY_TBAIDS+(eLE_NoHIVDisc-0.75)"/>
                      <Payoff xmi:id="_9mUTCCxcEeSGW6AhG5pKAg" Set="2" Value="(cTB_txcost+cNewTest)"/>
                      <Payoff xmi:id="_9mUTCSxcEeSGW6AhG5pKAg" Set="3" Value="-1"/>
                      <Payoff xmi:id="_9mUTCixcEeSGW6AhH4pKAg" Set="4" Value="1"/>
                      <Payoff xmi:id="_9mUTCyxcEeSGW6AhH4pKAg" Set="5" Value="-.75*cInfxPerYearSmearPos_HIV"/>
                      <Payoff xmi:id="_9mUTDCxcEeSGW6AhH4pKAg" Set="6" Value="0"/>
                    </Node>
                  </Node>
                </Node>
                <Node xmi:id="_9mUTDSxcEeSGW6AhH4pKAg" NameID="Node832" Label="New Test -" NodeType="ChanceNode">
                  <Prob xmi:id="_9mUTDixcEeSGW6AhH4pKAg" Value="#"/>
                  <Node xmi:id="_9mUTDyxcEeSGW6AhI3pKAg" NameID="Node833" Label="Empiric +" NodeType="ChanceNode">
                    <Prob xmi:id="_9mUTECxcEeSGW6AhI3pKAg" Value="pSens_Empiric"/>
                    <Node xmi:id="_9mUTESxcEeSGW6AhI3pKAg" NameID="Node834" Label="Die" NodeType="TerminalNode">
                      <Prob xmi:id="_9mUTEixcEeSGW6AhI3pKAg" Value="pDieDuringTreatmentHIV"/>
                      <Payoff xmi:id="_9mUTEyxcEeSGW6AhI3pKAg" Set="1" Value="0.25*eDALY_TBAIDS+(eLE_NoHIVDisc-0.25)"/>
                      <Payoff xmi:id="_9mUTFCxcEeSGW6AhJ2pKAg" Set="2" Value="(.25*cTB_txcost+cNewTest)"/>
                      <Payoff xmi:id="_9mUTFSxcEeSGW6AhJ2pKAg" Set="3" Value="-1"/>
                      <Payoff xmi:id="_9mUTFixcEeSGW6AhJ2pKAg" Set="4" Value="1"/>
                      <Payoff xmi:id="_9mUTFyxcEeSGW6AhJ2pKAg" Set="5" Value="-0.25*cInfxPerYearSmearPos_HIV"/>
                      <Payoff xmi:id="_9mUTGCxcEeSGW6AhJ2pKAg" Set="6" Value="0"/>
                    </Node>
                    <Node xmi:id="_9mUTGSxcEeSGW6AhK1pKAg" NameID="Node835" Label="Treatment Successful" NodeType="ChanceNode">
                      <Prob xmi:id="_9mUTGixcEeSGW6AhK1pKAg" Value="#"/>
                      <Node xmi:id="_9mUTGyxcEeSGW6AhK1pKAg" NameID="Node836" Label="Survive" NodeType="TerminalNode">
                        <Prob xmi:id="_9mUTHCxcEeSGW6AhK1pKAg" Value="#"/>
                        <Payoff xmi:id="_9mUTHSxcEeSGW6AhK1pKAg" Set="1" Value="eDALY_TBAIDS*cTime_Empiric_Delay+(eDALY_AIDS*(eLE_AIDSDisc-cTime_Empiric_Delay))+(eLE_NoHIVDisc-eLE_AIDSDisc)"/>
                        <Payoff xmi:id="_9mUTHixcEeSGW6AhL0pKAg" Set="2" Value="(cTB_txcost+cNewTest)"/>
                        <Payoff xmi:id="_9mUTHyxcEeSGW6AhL0pKAg" Set="3" Value="0"/>
                        <Payoff xmi:id="_9mUTICxcEeSGW6AhL0pKAg" Set="4" Value="1"/>
                        <Payoff xmi:id="_9mUTISxcEeSGW6AhL0pKAg" Set="5" Value="-cTime_Empiric_Delay*cInfxPerYearSmearPos_HIV"/>
                        <Payoff xmi:id="_9mUTIixcEeSGW6AhL0pKAg" Set="6" Value="0"/>
                      </Node>
                      <Node xmi:id="_9mUTIyxcEeSGW6AhMzpKAg" NameID="Node837" Label="Die" NodeType="TerminalNode">
                        <Prob xmi:id="_9mUTJCxcEeSGW6AhMzpKAg" Value="pDieHIV6Mos"/>
                        <Payoff xmi:id="_9mUTJSxcEeSGW6AhMzpKAg" Set="1" Value="cTime_Empiric_Delay*eDALY_TBAIDS+(0.75-cTime_Empiric_Delay)*eDALY_AIDS+(eLE_NoHIVDisc-0.75)"/>
                        <Payoff xmi:id="_9mUTJixcEeSGW6AhMzpKAg" Set="2" Value="(cTB_txcost+cNewTest)"/>
                        <Payoff xmi:id="_9mUTJyxcEeSGW6AhMzpKAg" Set="3" Value="-1"/>
                        <Payoff xmi:id="_9mUTKCxcEeSGW6AhNypKAg" Set="4" Value="1"/>
                        <Payoff xmi:id="_9mUTKSxcEeSGW6AhNypKAg" Set="5" Value="-cTime_Empiric_Delay*cInfxPerYearSmearPos_HIV"/>
                        <Payoff xmi:id="_9mUTKixcEeSGW6AhNypKAg" Set="6" Value="0"/>
                      </Node>
                    </Node>
                    <Node xmi:id="_9mUTKyxcEeSGW6AhNypKAg" NameID="Node838" Label="Treatment Unsuccessful" NodeType="ChanceNode">
                      <Prob xmi:id="_9mUTLCxcEeSGW6AhNypKAg" Value="pDOTS_Unsuccessful_DR"/>
                      <Node xmi:id="_9mUTLSxcEeSGW6AhOxpKAg" NameID="Node839" Label="Survive" NodeType="TerminalNode">
                        <Prob xmi:id="_9mUTLixcEeSGW6AhOxpKAg" Value="#"/>
                        <Payoff xmi:id="_9mUTLyxcEeSGW6AhOxpKAg" Set="1" Value="eDALY_TBAIDS*(2-Discount_Rate)+eDALY_AIDS*(eLE_AIDSDisc-(2-Discount_Rate))+(eLE_NoHIVDisc-eLE_AIDSDisc)"/>
                        <Payoff xmi:id="_9mUTMCxcEeSGW6AhOxpKAg" Set="2" Value="(cTB_txcost+cNewTest)"/>
                        <Payoff xmi:id="_9mUTMSxcEeSGW6AhOxpKAg" Set="3" Value="0"/>
                        <Payoff xmi:id="_9mUTMixcEeSGW6AhPwpKAg" Set="4" Value="1"/>
                        <Payoff xmi:id="_9mUTMyxcEeSGW6AhPwpKAg" Set="5" Value="-(cInfxPerYearSmearPos_HIV)*(2-Discount_Rate)"/>
                        <Payoff xmi:id="_9mUTNCxcEeSGW6AhPwpKAg" Set="6" Value="0"/>
                      </Node>
                      <Node xmi:id="_9mUTNSxcEeSGW6AhPwpKAg" NameID="Node840" Label="Die" NodeType="TerminalNode">
                        <Prob xmi:id="_9mUTNixcEeSGW6AhPwpKAg" Value="pDieNoTreatmentHIV6MosSmearPos"/>
                        <Payoff xmi:id="_9mUTNyxcEeSGW6AhQvpKAg" Set="1" Value="0.75*eDALY_TBAIDS+(eLE_NoHIVDisc-0.75)"/>
                        <Payoff xmi:id="_9mUTOCxcEeSGW6AhQvpKAg" Set="2" Value="(cTB_txcost+cNewTest)"/>
                        <Payoff xmi:id="_9mUTOSxcEeSGW6AhQvpKAg" Set="3" Value="-1"/>
                        <Payoff xmi:id="_9mUTOixcEeSGW6AhQvpKAg" Set="4" Value="1"/>
                        <Payoff xmi:id="_9mUTOyxcEeSGW6AhQvpKAg" Set="5" Value="-.75*cInfxPerYearSmearPos_HIV"/>
                        <Payoff xmi:id="_9mUTPCxcEeSGW6AhRupKAg" Set="6" Value="0"/>
                      </Node>
                    </Node>
                  </Node>
                  <Node xmi:id="_9mUTPSxcEeSGW6AhRupKAg" NameID="Node841" Label="Empiric -" NodeType="ChanceNode">
                    <Prob xmi:id="_9mUTPixcEeSGW6AhRupKAg" Value="#"/>
                    <Node xmi:id="_9mUTPyxcEeSGW6AhRupKAg" NameID="Node842" Label="Die" NodeType="TerminalNode">
                      <Prob xmi:id="_9mUTQCxcEeSGW6AhRupKAg" Value="pDieNoTreatmentSmearPosHIV"/>
                      <Payoff xmi:id="_9mUTQSxcEeSGW6AhStpKAg" Set="1" Value="0.5*eDALY_TBAIDS+(eLE_NoHIVDisc-0.5)"/>
                      <Payoff xmi:id="_9mUTQixcEeSGW6AhStpKAg" Set="2" Value="cNewTest"/>
                      <Payoff xmi:id="_9mUTQyxcEeSGW6AhStpKAg" Set="3" Value="-1"/>
                      <Payoff xmi:id="_9mUTRCxcEeSGW6AhStpKAg" Set="4" Value="0"/>
                      <Payoff xmi:id="_9mUTRSxcEeSGW6AhStpKAg" Set="5" Value="-(.5)*cInfxPerYearSmearPos_HIV"/>
                      <Payoff xmi:id="_9mUTRixcEeSGW6AhTspKAg" Set="6" Value="0"/>
                    </Node>
                    <Node xmi:id="_9mUTRyxcEeSGW6AhTspKAg" NameID="Node843" Label="Survive" NodeType="TerminalNode">
                      <Prob xmi:id="_9mUTSCxcEeSGW6AhTspKAg" Value="#"/>
                      <Payoff xmi:id="_9mUTSSxcEeSGW6AhTspKAg" Set="1" Value="eDALY_TBAIDS*(2-Discount_Rate)+eDALY_AIDS*(eLE_AIDSDisc-(2-Discount_Rate))+(eLE_NoHIVDisc-eLE_AIDSDisc)"/>
                      <Payoff xmi:id="_9mUTSixcEeSGW6AhTspKAg" Set="2" Value="cNewTest"/>
                      <Payoff xmi:id="_9mUTSyxcEeSGW6AhUrpKAg" Set="3" Value="0"/>
                      <Payoff xmi:id="_9mUTTCxcEeSGW6AhUrpKAg" Set="4" Value="0"/>
                      <Payoff xmi:id="_9mUTTSxcEeSGW6AhUrpKAg" Set="5" Value="-cInfxPerYearSmearPos_HIV*(2-Discount_Rate)"/>
                      <Payoff xmi:id="_9mUTTixcEeSGW6AhUrpKAg" Set="6" Value="0"/>
                    </Node>
                  </Node>
                </Node>
              </Node>
              <Node xmi:id="_9mUTTyxcEeSGW6AhUrpKAg" NameID="Node844" Label="Smear-" NodeType="ChanceNode">
                <Prob xmi:id="_9mUTUCxcEeSGW6AhVqpKAg" Value="#"/>
                <Node xmi:id="_9mUTUSxcEeSGW6AhVqpKAg" NameID="Node845" Label="New Test+" NodeType="ChanceNode">
                  <Prob xmi:id="_9mUTUixcEeSGW6AhVqpKAg" Value="pSens_NewTest"/>
                  <Node xmi:id="_9mU6ACxcEeSGW6AhVqpKAg" NameID="Node846" Label="Die" NodeType="TerminalNode">
                    <Prob xmi:id="_9mU6ASxcEeSGW6AhVqpKAg" Value="pDieDuringTreatmentHIV"/>
                    <Payoff xmi:id="_9mU6AixcEeSGW6AhWppKAg" Set="1" Value="0.25*eDALY_TBAIDS+(eLE_NoHIVDisc-0.25)"/>
                    <Payoff xmi:id="_9mU6AyxcEeSGW6AhWppKAg" Set="2" Value="(.25*cTB_txcost+cNewTest) "/>
                    <Payoff xmi:id="_9mU6BCxcEeSGW6AhWppKAg" Set="3" Value="-1"/>
                    <Payoff xmi:id="_9mU6BSxcEeSGW6AhWppKAg" Set="4" Value="1"/>
                    <Payoff xmi:id="_9mU6BixcEeSGW6AhWppKAg" Set="5" Value="-.25*cInfxPerYearSmearNeg_HIV"/>
                    <Payoff xmi:id="_9mU6ByxcEeSGW6AhXopKAg" Set="6" Value="0"/>
                  </Node>
                  <Node xmi:id="_9mU6CCxcEeSGW6AhXopKAg" NameID="Node847" Label="Treatment Successful" NodeType="ChanceNode">
                    <Prob xmi:id="_9mU6CSxcEeSGW6AhXopKAg" Value="#"/>
                    <Node xmi:id="_9mU6CixcEeSGW6AhXopKAg" NameID="Node848" Label="Survive" NodeType="TerminalNode">
                      <Prob xmi:id="_9mU6CyxcEeSGW6AhXopKAg" Value="#"/>
                      <Payoff xmi:id="_9mU6DCxcEeSGW6AhYnpKAg" Set="1" Value="eDALY_TBAIDS*cTime_NewTest_Delay+(eDALY_AIDS*(eLE_AIDSDisc-cTime_NewTest_Delay))+(eLE_NoHIVDisc-eLE_AIDSDisc)"/>
                      <Payoff xmi:id="_9mU6DSxcEeSGW6AhYnpKAg" Set="2" Value="(cTB_txcost+cNewTest)"/>
                      <Payoff xmi:id="_9mU6DixcEeSGW6AhYnpKAg" Set="3" Value="0"/>
                      <Payoff xmi:id="_9mU6DyxcEeSGW6AhYnpKAg" Set="4" Value="1"/>
                      <Payoff xmi:id="_9mU6ECxcEeSGW6AhYnpKAg" Set="5" Value="-cTime_NewTest_Delay*cInfxPerYearSmearNeg_HIV"/>
                      <Payoff xmi:id="_9mU6ESxcEeSGW6AhZmpKAg" Set="6" Value="0"/>
                    </Node>
                    <Node xmi:id="_9mU6EixcEeSGW6AhZmpKAg" NameID="Node849" Label="Die" NodeType="TerminalNode">
                      <Prob xmi:id="_9mU6EyxcEeSGW6AhZmpKAg" Value="pDieHIV6Mos"/>
                      <Payoff xmi:id="_9mU6FCxcEeSGW6AhZmpKAg" Set="1" Value="cTime_NewTest_Delay*eDALY_TBAIDS+(0.75-cTime_NewTest_Delay)*eDALY_AIDS+(eLE_NoHIVDisc-0.75)"/>
                      <Payoff xmi:id="_9mU6FSxcEeSGW6AhZmpKAg" Set="2" Value="(cTB_txcost+cNewTest)"/>
                      <Payoff xmi:id="_9mU6FixcEeSGW6AhalpKAg" Set="3" Value="-1"/>
                      <Payoff xmi:id="_9mU6FyxcEeSGW6AhalpKAg" Set="4" Value="1"/>
                      <Payoff xmi:id="_9mU6GCxcEeSGW6AhalpKAg" Set="5" Value="-cTime_NewTest_Delay*cInfxPerYearSmearNeg_HIV"/>
                      <Payoff xmi:id="_9mU6GSxcEeSGW6AhalpKAg" Set="6" Value="0"/>
                    </Node>
                  </Node>
                  <Node xmi:id="_9mU6GixcEeSGW6AhalpKAg" NameID="Node850" Label="Treatment Unsuccessful" NodeType="ChanceNode">
                    <Prob xmi:id="_9mU6GyxcEeSGW6AhbkpKAg" Value="pDOTS_Unsuccessful_DR"/>
                    <Node xmi:id="_9mU6HCxcEeSGW6AhbkpKAg" NameID="Node851" Label="Survive" NodeType="TerminalNode">
                      <Prob xmi:id="_9mU6HSxcEeSGW6AhbkpKAg" Value="#"/>
                      <Payoff xmi:id="_9mU6HixcEeSGW6AhbkpKAg" Set="1" Value="eDALY_TBAIDS*(2-Discount_Rate)+eDALY_AIDS*(eLE_AIDSDisc-(2-Discount_Rate))+(eLE_NoHIVDisc-eLE_AIDSDisc)"/>
                      <Payoff xmi:id="_9mU6HyxcEeSGW6AhbkpKAg" Set="2" Value="(cTB_txcost+cNewTest)"/>
                      <Payoff xmi:id="_9mU6ICxcEeSGW6AhcjpKAg" Set="3" Value="0"/>
                      <Payoff xmi:id="_9mU6ISxcEeSGW6AhcjpKAg" Set="4" Value="1"/>
                      <Payoff xmi:id="_9mU6IixcEeSGW6AhcjpKAg" Set="5" Value="-(cInfxPerYearSmearNeg_HIV)*(2-Discount_Rate)"/>
                      <Payoff xmi:id="_9mU6IyxcEeSGW6AhcjpKAg" Set="6" Value="0"/>
                    </Node>
                    <Node xmi:id="_9mU6JCxcEeSGW6AhcjpKAg" NameID="Node852" Label="Die" NodeType="TerminalNode">
                      <Prob xmi:id="_9mU6JSxcEeSGW6AhdipKAg" Value="pDieNoTreatmentHIV6MosSmearNeg"/>
                      <Payoff xmi:id="_9mU6JixcEeSGW6AhdipKAg" Set="1" Value="0.75*eDALY_TBAIDS+(eLE_NoHIVDisc-0.75)"/>
                      <Payoff xmi:id="_9mU6JyxcEeSGW6AhdipKAg" Set="2" Value="(cTB_txcost+cNewTest)"/>
                      <Payoff xmi:id="_9mU6KCxcEeSGW6AhdipKAg" Set="3" Value="-1"/>
                      <Payoff xmi:id="_9mU6KSxcEeSGW6AhdipKAg" Set="4" Value="1"/>
                      <Payoff xmi:id="_9mU6KixcEeSGW6AhehpKAg" Set="5" Value="-.75*cInfxPerYearSmearNeg_HIV"/>
                      <Payoff xmi:id="_9mU6KyxcEeSGW6AhehpKAg" Set="6" Value="0"/>
                    </Node>
                  </Node>
                </Node>
                <Node xmi:id="_9mU6LCxcEeSGW6AhehpKAg" NameID="Node853" Label="New Test -" NodeType="ChanceNode">
                  <Prob xmi:id="_9mU6LSxcEeSGW6AhehpKAg" Value="#"/>
                  <Node xmi:id="_9mU6LixcEeSGW6AhehpKAg" NameID="Node854" Label="Empiric +" NodeType="ChanceNode">
                    <Prob xmi:id="_9mU6LyxcEeSGW6AhfgpKAg" Value="pSens_Empiric"/>
                    <Node xmi:id="_9mU6MCxcEeSGW6AhfgpKAg" NameID="Node855" Label="Die" NodeType="TerminalNode">
                      <Prob xmi:id="_9mU6MSxcEeSGW6AhfgpKAg" Value="pDieDuringTreatmentHIV"/>
                      <Payoff xmi:id="_9mU6MixcEeSGW6AhfgpKAg" Set="1" Value="0.25*eDALY_TBAIDS+(eLE_NoHIVDisc-0.25)"/>
                      <Payoff xmi:id="_9mU6MyxcEeSGW6AhfgpKAg" Set="2" Value="(.25*cTB_txcost+cNewTest) "/>
                      <Payoff xmi:id="_9mU6NCxcEeSGW6AhgfpKAg" Set="3" Value="-1"/>
                      <Payoff xmi:id="_9mU6NSxcEeSGW6AhgfpKAg" Set="4" Value="1"/>
                      <Payoff xmi:id="_9mU6NixcEeSGW6AhgfpKAg" Set="5" Value="-.25*cInfxPerYearSmearNeg_HIV"/>
                      <Payoff xmi:id="_9mU6NyxcEeSGW6AhgfpKAg" Set="6" Value="0"/>
                    </Node>
                    <Node xmi:id="_9mU6OCxcEeSGW6AhgfpKAg" NameID="Node856" Label="Treatment Successful" NodeType="ChanceNode">
                      <Prob xmi:id="_9mU6OSxcEeSGW6AhhepKAg" Value="#"/>
                      <Node xmi:id="_9mU6OixcEeSGW6AhhepKAg" NameID="Node857" Label="Survive" NodeType="TerminalNode">
                        <Prob xmi:id="_9mU6OyxcEeSGW6AhhepKAg" Value="#"/>
                        <Payoff xmi:id="_9mU6PCxcEeSGW6AhhepKAg" Set="1" Value="eDALY_TBAIDS*cTime_Empiric_Delay+(eDALY_AIDS*(eLE_AIDSDisc-cTime_Empiric_Delay))+(eLE_NoHIVDisc-eLE_AIDSDisc)"/>
                        <Payoff xmi:id="_9mU6PSxcEeSGW6AhhepKAg" Set="2" Value="(cTB_txcost+cNewTest)"/>
                        <Payoff xmi:id="_9mU6PixcEeSGW6AhidpKAg" Set="3" Value="0"/>
                        <Payoff xmi:id="_9mU6PyxcEeSGW6AhidpKAg" Set="4" Value="1"/>
                        <Payoff xmi:id="_9mU6QCxcEeSGW6AhidpKAg" Set="5" Value="-cTime_Empiric_Delay*cInfxPerYearSmearNeg_HIV"/>
                        <Payoff xmi:id="_9mU6QSxcEeSGW6AhidpKAg" Set="6" Value="0"/>
                      </Node>
                      <Node xmi:id="_9mU6QixcEeSGW6AhidpKAg" NameID="Node858" Label="Die" NodeType="TerminalNode">
                        <Prob xmi:id="_9mU6QyxcEeSGW6AhjcpKAg" Value="pDieHIV6Mos"/>
                        <Payoff xmi:id="_9mU6RCxcEeSGW6AhjcpKAg" Set="1" Value="cTime_Empiric_Delay*eDALY_TBAIDS+(0.75-cTime_Empiric_Delay)*eDALY_AIDS+(eLE_NoHIVDisc-0.75)"/>
                        <Payoff xmi:id="_9mU6RSxcEeSGW6AhjcpKAg" Set="2" Value="(cTB_txcost+cNewTest)"/>
                        <Payoff xmi:id="_9mU6RixcEeSGW6AhjcpKAg" Set="3" Value="-1"/>
                        <Payoff xmi:id="_9mU6RyxcEeSGW6AhjcpKAg" Set="4" Value="1"/>
                        <Payoff xmi:id="_9mU6SCxcEeSGW6AhkbpKAg" Set="5" Value="-cTime_Empiric_Delay*cInfxPerYearSmearNeg_HIV"/>
                        <Payoff xmi:id="_9mU6SSxcEeSGW6AhkbpKAg" Set="6" Value="0"/>
                      </Node>
                    </Node>
                    <Node xmi:id="_9mU6SixcEeSGW6AhkbpKAg" NameID="Node859" Label="Treatment Unsuccessful" NodeType="ChanceNode">
                      <Prob xmi:id="_9mU6SyxcEeSGW6AhkbpKAg" Value="pDOTS_Unsuccessful_DR"/>
                      <Node xmi:id="_9mU6TCxcEeSGW6AhkbpKAg" NameID="Node860" Label="Survive" NodeType="TerminalNode">
                        <Prob xmi:id="_9mU6TSxcEeSGW6AhlapKAg" Value="#"/>
                        <Payoff xmi:id="_9mU6TixcEeSGW6AhlapKAg" Set="1" Value="eDALY_TBAIDS*(2-Discount_Rate)+eDALY_AIDS*(eLE_AIDSDisc-(2-Discount_Rate))+(eLE_NoHIVDisc-eLE_AIDSDisc)"/>
                        <Payoff xmi:id="_9mU6TyxcEeSGW6AhlapKAg" Set="2" Value="(cTB_txcost+cNewTest)"/>
                        <Payoff xmi:id="_9mU6UCxcEeSGW6AhlapKAg" Set="3" Value="0"/>
                        <Payoff xmi:id="_9mU6USxcEeSGW6AhlapKAg" Set="4" Value="1"/>
                        <Payoff xmi:id="_9mU6UixcEeSGW6AhmZpKAg" Set="5" Value="-(cInfxPerYearSmearNeg_HIV)*(2-Discount_Rate)"/>
                        <Payoff xmi:id="_9mU6UyxcEeSGW6AhmZpKAg" Set="6" Value="0"/>
                      </Node>
                      <Node xmi:id="_9mU6VCxcEeSGW6AhmZpKAg" NameID="Node861" Label="Die" NodeType="TerminalNode">
                        <Prob xmi:id="_9mU6VSxcEeSGW6AhmZpKAg" Value="pDieNoTreatmentHIV6MosSmearNeg"/>
                        <Payoff xmi:id="_9mU6VixcEeSGW6AhmZpKAg" Set="1" Value="0.75*eDALY_TBAIDS+(eLE_NoHIVDisc-0.75)"/>
                        <Payoff xmi:id="_9mU6VyxcEeSGW6AhnYpKAg" Set="2" Value="(cTB_txcost+cNewTest)"/>
                        <Payoff xmi:id="_9mU6WCxcEeSGW6AhnYpKAg" Set="3" Value="-1"/>
                        <Payoff xmi:id="_9mU6WSxcEeSGW6AhnYpKAg" Set="4" Value="1"/>
                        <Payoff xmi:id="_9mU6WixcEeSGW6AhnYpKAg" Set="5" Value="-.75*cInfxPerYearSmearNeg_HIV"/>
                        <Payoff xmi:id="_9mVhECxcEeSGW6AhnYpKAg" Set="6" Value="0"/>
                      </Node>
                    </Node>
                  </Node>
                  <Node xmi:id="_9mVhESxcEeSGW6AhoXpKAg" NameID="Node862" Label="Empiric -" NodeType="ChanceNode">
                    <Prob xmi:id="_9mVhEixcEeSGW6AhoXpKAg" Value="#"/>
                    <Node xmi:id="_9mVhEyxcEeSGW6AhoXpKAg" NameID="Node863" Label="Die" NodeType="TerminalNode">
                      <Prob xmi:id="_9mVhFCxcEeSGW6AhoXpKAg" Value="pDieNoTreatmentSmearNegHIV"/>
                      <Payoff xmi:id="_9mVhFSxcEeSGW6AhoXpKAg" Set="1" Value="0.5*eDALY_TBAIDS+(eLE_NoHIVDisc-0.5)"/>
                      <Payoff xmi:id="_9mVhFixcEeSGW6AhpWpKAg" Set="2" Value="cNewTest"/>
                      <Payoff xmi:id="_9mVhFyxcEeSGW6AhpWpKAg" Set="3" Value="-1"/>
                      <Payoff xmi:id="_9mVhGCxcEeSGW6AhpWpKAg" Set="4" Value="0"/>
                      <Payoff xmi:id="_9mVhGSxcEeSGW6AhpWpKAg" Set="5" Value="-(.5)*cInfxPerYearSmearNeg_HIV"/>
                      <Payoff xmi:id="_9mVhGixcEeSGW6AhpWpKAg" Set="6" Value="0"/>
                    </Node>
                    <Node xmi:id="_9mVhGyxcEeSGW6AhqVpKAg" NameID="Node864" Label="Survive" NodeType="TerminalNode">
                      <Prob xmi:id="_9mVhHCxcEeSGW6AhqVpKAg" Value="#"/>
                      <Payoff xmi:id="_9mVhHSxcEeSGW6AhqVpKAg" Set="1" Value="eDALY_TBAIDS*(2-Discount_Rate)+eDALY_AIDS*(eLE_AIDSDisc-(2-Discount_Rate))+(eLE_NoHIVDisc-eLE_AIDSDisc)"/>
                      <Payoff xmi:id="_9mVhHixcEeSGW6AhqVpKAg" Set="2" Value="cNewTest"/>
                      <Payoff xmi:id="_9mVhHyxcEeSGW6AhqVpKAg" Set="3" Value="0"/>
                      <Payoff xmi:id="_9mVhICxcEeSGW6AhrUpKAg" Set="4" Value="0"/>
                      <Payoff xmi:id="_9mVhISxcEeSGW6AhrUpKAg" Set="5" Value="-cInfxPerYearSmearNeg_HIV*(2-Discount_Rate)"/>
                      <Payoff xmi:id="_9mVhIixcEeSGW6AhrUpKAg" Set="6" Value="0"/>
                    </Node>
                  </Node>
                </Node>
              </Node>
            </Node>
            <Node xmi:id="_9mWIICxcEeSGW6AhrUpKAg" NameID="Node865" Label="HIV-" NodeType="ChanceNode">
              <Prob xmi:id="_9mWIISxcEeSGW6AhrUpKAg" Value="#"/>
              <Node xmi:id="_9mWIIixcEeSGW6AhsTpKAg" NameID="Node866" Label="Smear +" NodeType="ChanceNode">
                <Prob xmi:id="_9mWIIyxcEeSGW6AhsTpKAg" Value="pSens_Smear"/>
                <Node xmi:id="_9mWIJCxcEeSGW6AhsTpKAg" NameID="Node867" Label="New Test +" NodeType="ChanceNode">
                  <Prob xmi:id="_9mWIJSxcEeSGW6AhsTpKAg" Value="pSens_NewTest"/>
                  <Node xmi:id="_9mWIJixcEeSGW6AhsTpKAg" NameID="Node868" Label="Die" NodeType="TerminalNode">
                    <Prob xmi:id="_9mWIJyxcEeSGW6AhtSpKAg" Value="pDieDuringTreatment"/>
                    <Payoff xmi:id="_9mWIKCxcEeSGW6AhtSpKAg" Set="1" Value="0.25*eDALY_TB+(eLE_NoHIVDisc-0.25)"/>
                    <Payoff xmi:id="_9mWIKSxcEeSGW6AhtSpKAg" Set="2" Value="cNewTest+(.25*cTB_txcost) "/>
                    <Payoff xmi:id="_9mWIKixcEeSGW6AhtSpKAg" Set="3" Value="-1"/>
                    <Payoff xmi:id="_9mWIKyxcEeSGW6AhtSpKAg" Set="4" Value="1"/>
                    <Payoff xmi:id="_9mWILCxcEeSGW6AhuRpKAg" Set="5" Value="-(.25)*cInfxPerYearSmearPos"/>
                    <Payoff xmi:id="_9mWILSxcEeSGW6AhuRpKAg" Set="6" Value="0"/>
                  </Node>
                  <Node xmi:id="_9mWILixcEeSGW6AhuRpKAg" NameID="Node869" Label="Treatment Successful" NodeType="LabelNode">
                    <Prob xmi:id="_9mWILyxcEeSGW6AhuRpKAg" Value="#"/>
                    <Node xmi:id="_9mWIMCxcEeSGW6AhuRpKAg" NameID="Node870" Label="Survive" NodeType="TerminalNode">
                      <Payoff xmi:id="_9mWIMSxcEeSGW6AhvQpKAg" Set="1" Value="cTime_NewTest_Delay*eDALY_TB+0.5*eDALY_DOTS"/>
                      <Payoff xmi:id="_9mWIMixcEeSGW6AhvQpKAg" Set="2" Value="(cTB_txcost+cNewTest)"/>
                      <Payoff xmi:id="_9mWIMyxcEeSGW6AhvQpKAg" Set="3" Value="0"/>
                      <Payoff xmi:id="_9mWINCxcEeSGW6AhvQpKAg" Set="4" Value="1"/>
                      <Payoff xmi:id="_9mWINSxcEeSGW6AhvQpKAg" Set="5" Value="-cTime_NewTest_Delay*cInfxPerYearSmearPos"/>
                      <Payoff xmi:id="_9mWINixcEeSGW6AhwPpKAg" Set="6" Value="0"/>
                    </Node>
                  </Node>
                  <Node xmi:id="_9mWINyxcEeSGW6AhwPpKAg" NameID="Node871" Label="Treatment Unsuccessful" NodeType="ChanceNode">
                    <Prob xmi:id="_9mWIOCxcEeSGW6AhwPpKAg" Value="pDOTS_Unsuccessful_DR"/>
                    <Node xmi:id="_9mWIOSxcEeSGW6AhwPpKAg" NameID="Node872" Label="Survive" NodeType="TerminalNode">
                      <Prob xmi:id="_9mWIOixcEeSGW6AhwPpKAg" Value="#"/>
                      <Payoff xmi:id="_9mWIOyxcEeSGW6AhxOpKAg" Set="1" Value="eDALY_TB*(2-Discount_Rate)"/>
                      <Payoff xmi:id="_9mWIPCxcEeSGW6AhxOpKAg" Set="2" Value="(cTB_txcost+cNewTest)"/>
                      <Payoff xmi:id="_9mWIPSxcEeSGW6AhxOpKAg" Set="3" Value="0"/>
                      <Payoff xmi:id="_9mWIPixcEeSGW6AhxOpKAg" Set="4" Value="1"/>
                      <Payoff xmi:id="_9mWIPyxcEeSGW6AhxOpKAg" Set="5" Value="-cInfxPerYearSmearPos*(2-Discount_Rate)"/>
                      <Payoff xmi:id="_9mWIQCxcEeSGW6AhyNpKAg" Set="6" Value="0"/>
                    </Node>
                    <Node xmi:id="_9mWIQSxcEeSGW6AhyNpKAg" NameID="Node873" Label="Die" NodeType="TerminalNode">
                      <Prob xmi:id="_9mWIQixcEeSGW6AhyNpKAg" Value="pDieNoTreatment6MosSmearPos"/>
                      <Payoff xmi:id="_9mWIQyxcEeSGW6AhyNpKAg" Set="1" Value="0.75*eDALY_TB+(eLE_NoHIVDisc-0.75)"/>
                      <Payoff xmi:id="_9mWIRCxcEeSGW6AhyNpKAg" Set="2" Value="(cTB_txcost+cNewTest)"/>
                      <Payoff xmi:id="_9mWIRSxcEeSGW6AhzMpKAg" Set="3" Value="-1"/>
                      <Payoff xmi:id="_9mWIRixcEeSGW6AhzMpKAg" Set="4" Value="1"/>
                      <Payoff xmi:id="_9mWIRyxcEeSGW6AhzMpKAg" Set="5" Value="-(.75)*cInfxPerYearSmearPos"/>
                      <Payoff xmi:id="_9mWISCxcEeSGW6AhzMpKAg" Set="6" Value="0"/>
                    </Node>
                  </Node>
                </Node>
                <Node xmi:id="_9mWISSxcEeSGW6AhzMpKAg" NameID="Node874" Label="New Test -" NodeType="ChanceNode">
                  <Prob xmi:id="_9mWISixcEeSGW6Ah0LpKAg" Value="#"/>
                  <Node xmi:id="_9mWISyxcEeSGW6Ah0LpKAg" NameID="Node875" Label="Empiric +" NodeType="ChanceNode">
                    <Prob xmi:id="_9mWITCxcEeSGW6Ah0LpKAg" Value="pSens_Empiric"/>
                    <Node xmi:id="_9mWITSxcEeSGW6Ah0LpKAg" NameID="Node876" Label="Die" NodeType="TerminalNode">
                      <Prob xmi:id="_9mWITixcEeSGW6Ah0LpKAg" Value="pDieDuringTreatment"/>
                      <Payoff xmi:id="_9mWITyxcEeSGW6Ah1KpKAg" Set="1" Value="0.25*eDALY_TB+(eLE_NoHIVDisc-0.25)"/>
                      <Payoff xmi:id="_9mWIUCxcEeSGW6Ah1KpKAg" Set="2" Value="(.25*cTB_txcost+cNewTest) "/>
                      <Payoff xmi:id="_9mWIUSxcEeSGW6Ah1KpKAg" Set="3" Value="-1"/>
                      <Payoff xmi:id="_9mWIUixcEeSGW6Ah1KpKAg" Set="4" Value="1"/>
                      <Payoff xmi:id="_9mWIUyxcEeSGW6Ah1KpKAg" Set="5" Value="-(.25)*cInfxPerYearSmearPos"/>
                      <Payoff xmi:id="_9mWIVCxcEeSGW6Ah2JpKAg" Set="6" Value="0"/>
                    </Node>
                    <Node xmi:id="_9mWIVSxcEeSGW6Ah2JpKAg" NameID="Node877" Label="Treatment Successful" NodeType="LabelNode">
                      <Prob xmi:id="_9mWIVixcEeSGW6Ah2JpKAg" Value="#"/>
                      <Node xmi:id="_9mWIVyxcEeSGW6Ah2JpKAg" NameID="Node878" Label="Survive" NodeType="TerminalNode">
                        <Payoff xmi:id="_9mWIWCxcEeSGW6Ah2JpKAg" Set="1" Value="cTime_Empiric_Delay*eDALY_TB+0.5*eDALY_DOTS"/>
                        <Payoff xmi:id="_9mWIWSxcEeSGW6Ah3IpKAg" Set="2" Value="(cTB_txcost+cNewTest)"/>
                        <Payoff xmi:id="_9mWIWixcEeSGW6Ah3IpKAg" Set="3" Value="0"/>
                        <Payoff xmi:id="_9mWIWyxcEeSGW6Ah3IpKAg" Set="4" Value="1"/>
                        <Payoff xmi:id="_9mWIXCxcEeSGW6Ah3IpKAg" Set="5" Value="-cTime_Empiric_Delay*cInfxPerYearSmearPos"/>
                        <Payoff xmi:id="_9mWIXSxcEeSGW6Ah3IpKAg" Set="6" Value="0"/>
                      </Node>
                    </Node>
                    <Node xmi:id="_9mWIXixcEeSGW6Ah4HpKAg" NameID="Node879" Label="Treatment Unsuccessful" NodeType="ChanceNode">
                      <Prob xmi:id="_9mWIXyxcEeSGW6Ah4HpKAg" Value="pDOTS_Unsuccessful_DR"/>
                      <Node xmi:id="_9mWIYCxcEeSGW6Ah4HpKAg" NameID="Node880" Label="Survive" NodeType="TerminalNode">
                        <Prob xmi:id="_9mWIYSxcEeSGW6Ah4HpKAg" Value="#"/>
                        <Payoff xmi:id="_9mWIYixcEeSGW6Ah4HpKAg" Set="1" Value="eDALY_TB*(2-Discount_Rate)"/>
                        <Payoff xmi:id="_9mWIYyxcEeSGW6Ah5GpKAg" Set="2" Value="(cTB_txcost+cNewTest)"/>
                        <Payoff xmi:id="_9mWIZCxcEeSGW6Ah5GpKAg" Set="3" Value="0"/>
                        <Payoff xmi:id="_9mWIZSxcEeSGW6Ah5GpKAg" Set="4" Value="1"/>
                        <Payoff xmi:id="_9mWIZixcEeSGW6Ah5GpKAg" Set="5" Value="-cInfxPerYearSmearPos*(2-Discount_Rate)"/>
                        <Payoff xmi:id="_9mWIZyxcEeSGW6Ah5GpKAg" Set="6" Value="0"/>
                      </Node>
                      <Node xmi:id="_9mWvMCxcEeSGW6Ah6FpKAg" NameID="Node881" Label="Die" NodeType="TerminalNode">
                        <Prob xmi:id="_9mWvMSxcEeSGW6Ah6FpKAg" Value="pDieNoTreatment6MosSmearPos"/>
                        <Payoff xmi:id="_9mWvMixcEeSGW6Ah6FpKAg" Set="1" Value="0.75*eDALY_TB+(eLE_NoHIVDisc-0.75)"/>
                        <Payoff xmi:id="_9mWvMyxcEeSGW6Ah6FpKAg" Set="2" Value="(cTB_txcost+cNewTest)"/>
                        <Payoff xmi:id="_9mWvNCxcEeSGW6Ah6FpKAg" Set="3" Value="-1"/>
                        <Payoff xmi:id="_9mWvNSxcEeSGW6Ah7EpKAg" Set="4" Value="1"/>
                        <Payoff xmi:id="_9mWvNixcEeSGW6Ah7EpKAg" Set="5" Value="-(.75)*cInfxPerYearSmearPos"/>
                        <Payoff xmi:id="_9mWvNyxcEeSGW6Ah7EpKAg" Set="6" Value="0"/>
                      </Node>
                    </Node>
                  </Node>
                  <Node xmi:id="_9mWvOCxcEeSGW6Ah7EpKAg" NameID="Node882" Label="Empiric -" NodeType="ChanceNode">
                    <Prob xmi:id="_9mWvOSxcEeSGW6Ah7EpKAg" Value="#"/>
                    <Node xmi:id="_9mWvOixcEeSGW6Ah8DpKAg" NameID="Node883" Label="Die" NodeType="TerminalNode">
                      <Prob xmi:id="_9mWvOyxcEeSGW6Ah8DpKAg" Value="pDieNoTreatmentSmearPos"/>
                      <Payoff xmi:id="_9mWvPCxcEeSGW6Ah8DpKAg" Set="1" Value="0.5*eDALY_TB+(eLE_NoHIVDisc-0.5)"/>
                      <Payoff xmi:id="_9mWvPSxcEeSGW6Ah8DpKAg" Set="2" Value="cNewTest"/>
                      <Payoff xmi:id="_9mWvPixcEeSGW6Ah8DpKAg" Set="3" Value="-1"/>
                      <Payoff xmi:id="_9mWvPyxcEeSGW6Ah9CpKAg" Set="4" Value="0"/>
                      <Payoff xmi:id="_9mWvQCxcEeSGW6Ah9CpKAg" Set="5" Value="-.5*cInfxPerYearSmearPos"/>
                      <Payoff xmi:id="_9mWvQSxcEeSGW6Ah9CpKAg" Set="6" Value="0"/>
                    </Node>
                    <Node xmi:id="_9mWvQixcEeSGW6Ah9CpKAg" NameID="Node884" Label="Survive" NodeType="TerminalNode">
                      <Prob xmi:id="_9mWvQyxcEeSGW6Ah9CpKAg" Value="#"/>
                      <Payoff xmi:id="_9mWvRCxcEeSGW6Ah-BpKAg" Set="1" Value="eDALY_TB*(2-Discount_Rate)"/>
                      <Payoff xmi:id="_9mWvRSxcEeSGW6Ah-BpKAg" Set="2" Value="cNewTest"/>
                      <Payoff xmi:id="_9mWvRixcEeSGW6Ah-BpKAg" Set="3" Value="0"/>
                      <Payoff xmi:id="_9mWvRyxcEeSGW6Ah-BpKAg" Set="4" Value="0"/>
                      <Payoff xmi:id="_9mWvSCxcEeSGW6Ah-BpKAg" Set="5" Value="-cInfxPerYearSmearPos*(2-Discount_Rate)"/>
                      <Payoff xmi:id="_9mWvSSxcEeSGW6Ah_ApKAg" Set="6" Value="0"/>
                    </Node>
                  </Node>
                </Node>
              </Node>
              <Node xmi:id="_9mWvSixcEeSGW6Ah_ApKAg" NameID="Node885" Label="Smear -" NodeType="ChanceNode">
                <Prob xmi:id="_9mWvSyxcEeSGW6Ah_ApKAg" Value="#"/>
                <Definition xmi:id="_9mWvTCxcEeSGW6Ah_ApKAg" Variable="_node_action" Value="Script(&quot;!UserInput(Enter name:, var1) !DisplayScriptVar(var1)&quot;)"/>
                <Node xmi:id="_9mWvTSxcEeSGW6Ah_ApKAg" NameID="Node886" Label="New Test +" NodeType="ChanceNode">
                  <Prob xmi:id="_9mWvTixcEeSGW6AhA_pKAg" Value="pSens_NewTest"/>
                  <Node xmi:id="_9mWvTyxcEeSGW6AhA_pKAg" NameID="Node887" Label="Die" NodeType="TerminalNode">
                    <Prob xmi:id="_9mWvUCxcEeSGW6AhA_pKAg" Value="pDieDuringTreatment"/>
                    <Payoff xmi:id="_9mWvUSxcEeSGW6AhA_pKAg" Set="1" Value="0.25*eDALY_TB+(eLE_NoHIVDisc-0.25)"/>
                    <Payoff xmi:id="_9mWvUixcEeSGW6AhA_pKAg" Set="2" Value="cNewTest+(.25*cTB_txcost)"/>
                    <Payoff xmi:id="_9mWvUyxcEeSGW6AhB-pKAg" Set="3" Value="-1"/>
                    <Payoff xmi:id="_9mWvVCxcEeSGW6AhB-pKAg" Set="4" Value="1"/>
                    <Payoff xmi:id="_9mWvVSxcEeSGW6AhB-pKAg" Set="5" Value="-(.25)*cInfxPerYearSmearNeg"/>
                    <Payoff xmi:id="_9mWvVixcEeSGW6AhB-pKAg" Set="6" Value="0"/>
                  </Node>
                  <Node xmi:id="_9mWvVyxcEeSGW6AhB-pKAg" NameID="Node888" Label="Treatment Successful" NodeType="LabelNode">
                    <Prob xmi:id="_9mWvWCxcEeSGW6AhC9pKAg" Value="#"/>
                    <Node xmi:id="_9mWvWSxcEeSGW6AhC9pKAg" NameID="Node889" Label="Survive" NodeType="TerminalNode">
                      <Payoff xmi:id="_9mWvWixcEeSGW6AhC9pKAg" Set="1" Value="cTime_NewTest_Delay*eDALY_TB+0.5*eDALY_DOTS"/>
                      <Payoff xmi:id="_9mWvWyxcEeSGW6AhC9pKAg" Set="2" Value="(cTB_txcost+cNewTest)"/>
                      <Payoff xmi:id="_9mWvXCxcEeSGW6AhC9pKAg" Set="3" Value="0"/>
                      <Payoff xmi:id="_9mWvXSxcEeSGW6AhD8pKAg" Set="4" Value="1"/>
                      <Payoff xmi:id="_9mWvXixcEeSGW6AhD8pKAg" Set="5" Value="-cTime_NewTest_Delay*cInfxPerYearSmearNeg"/>
                      <Payoff xmi:id="_9mWvXyxcEeSGW6AhD8pKAg" Set="6" Value="0"/>
                    </Node>
                  </Node>
                  <Node xmi:id="_9mWvYCxcEeSGW6AhD8pKAg" NameID="Node890" Label="Treatment Unsuccessful" NodeType="ChanceNode">
                    <Prob xmi:id="_9mWvYSxcEeSGW6AhD8pKAg" Value="pDOTS_Unsuccessful_DR"/>
                    <Node xmi:id="_9mWvYixcEeSGW6AhE7pKAg" NameID="Node891" Label="Survive" NodeType="TerminalNode">
                      <Prob xmi:id="_9mWvYyxcEeSGW6AhE7pKAg" Value="#"/>
                      <Payoff xmi:id="_9mWvZCxcEeSGW6AhE7pKAg" Set="1" Value="eDALY_TB*(2-Discount_Rate)"/>
                      <Payoff xmi:id="_9mWvZSxcEeSGW6AhE7pKAg" Set="2" Value="(cTB_txcost+cNewTest)"/>
                      <Payoff xmi:id="_9mWvZixcEeSGW6AhE7pKAg" Set="3" Value="0"/>
                      <Payoff xmi:id="_9mWvZyxcEeSGW6AhF6pKAg" Set="4" Value="1"/>
                      <Payoff xmi:id="_9mWvaCxcEeSGW6AhF6pKAg" Set="5" Value="-cInfxPerYearSmearNeg*(2-Discount_Rate)"/>
                      <Payoff xmi:id="_9mWvaSxcEeSGW6AhF6pKAg" Set="6" Value="0"/>
                    </Node>
                    <Node xmi:id="_9mWvaixcEeSGW6AhF6pKAg" NameID="Node892" Label="Die" NodeType="TerminalNode">
                      <Prob xmi:id="_9mWvayxcEeSGW6AhF6pKAg" Value="pDieNoTreatment6MosSmearNeg"/>
                      <Payoff xmi:id="_9mWvbCxcEeSGW6AhG5pKAg" Set="1" Value="0.75*eDALY_TB+(eLE_NoHIVDisc-0.75)"/>
                      <Payoff xmi:id="_9mWvbSxcEeSGW6AhG5pKAg" Set="2" Value="(cTB_txcost+cNewTest)"/>
                      <Payoff xmi:id="_9mWvbixcEeSGW6AhG5pKAg" Set="3" Value="-1"/>
                      <Payoff xmi:id="_9mWvbyxcEeSGW6AhG5pKAg" Set="4" Value="1"/>
                      <Payoff xmi:id="_9mWvcCxcEeSGW6AhG5pKAg" Set="5" Value="-(.75)*cInfxPerYearSmearNeg"/>
                      <Payoff xmi:id="_9mWvcSxcEeSGW6AhH4pKAg" Set="6" Value="0"/>
                    </Node>
                  </Node>
                </Node>
                <Node xmi:id="_9mWvcixcEeSGW6AhH4pKAg" NameID="Node893" Label="New Test -" NodeType="ChanceNode">
                  <Prob xmi:id="_9mWvcyxcEeSGW6AhH4pKAg" Value="#"/>
                  <Node xmi:id="_9mWvdCxcEeSGW6AhH4pKAg" NameID="Node894" Label="Empiric +" NodeType="ChanceNode">
                    <Prob xmi:id="_9mWvdSxcEeSGW6AhH4pKAg" Value="pSens_Empiric"/>
                    <Node xmi:id="_9mWvdixcEeSGW6AhI3pKAg" NameID="Node895" Label="Die" NodeType="TerminalNode">
                      <Prob xmi:id="_9mWvdyxcEeSGW6AhI3pKAg" Value="pDieDuringTreatment"/>
                      <Payoff xmi:id="_9mWveCxcEeSGW6AhI3pKAg" Set="1" Value="0.25*eDALY_TB+(eLE_NoHIVDisc-0.25)"/>
                      <Payoff xmi:id="_9mWveSxcEeSGW6AhI3pKAg" Set="2" Value="(.25*cTB_txcost+cNewTest)"/>
                      <Payoff xmi:id="_9mWveixcEeSGW6AhI3pKAg" Set="3" Value="-1"/>
                      <Payoff xmi:id="_9mWveyxcEeSGW6AhJ2pKAg" Set="4" Value="1"/>
                      <Payoff xmi:id="_9mWvfCxcEeSGW6AhJ2pKAg" Set="5" Value="-(.25)*cInfxPerYearSmearNeg"/>
                      <Payoff xmi:id="_9mWvfSxcEeSGW6AhJ2pKAg" Set="6" Value="0"/>
                    </Node>
                    <Node xmi:id="_9mWvfixcEeSGW6AhJ2pKAg" NameID="Node896" Label="Treatment Successful" NodeType="LabelNode">
                      <Prob xmi:id="_9mWvfyxcEeSGW6AhJ2pKAg" Value="#"/>
                      <Node xmi:id="_9mWvgCxcEeSGW6AhK1pKAg" NameID="Node897" Label="Survive" NodeType="TerminalNode">
                        <Payoff xmi:id="_9mWvgSxcEeSGW6AhK1pKAg" Set="1" Value="cTime_Empiric_Delay*eDALY_TB+0.5*eDALY_DOTS"/>
                        <Payoff xmi:id="_9mWvgixcEeSGW6AhK1pKAg" Set="2" Value="(cTB_txcost+cNewTest)"/>
                        <Payoff xmi:id="_9mWvgyxcEeSGW6AhK1pKAg" Set="3" Value="0"/>
                        <Payoff xmi:id="_9mWvhCxcEeSGW6AhK1pKAg" Set="4" Value="1"/>
                        <Payoff xmi:id="_9mWvhSxcEeSGW6AhL0pKAg" Set="5" Value="-cTime_Empiric_Delay*cInfxPerYearSmearNeg"/>
                        <Payoff xmi:id="_9mWvhixcEeSGW6AhL0pKAg" Set="6" Value="0"/>
                      </Node>
                    </Node>
                    <Node xmi:id="_9mWvhyxcEeSGW6AhL0pKAg" NameID="Node898" Label="Treatment Unsuccessful" NodeType="ChanceNode">
                      <Prob xmi:id="_9mWviCxcEeSGW6AhL0pKAg" Value="pDOTS_Unsuccessful_DR"/>
                      <Node xmi:id="_9mWviSxcEeSGW6AhL0pKAg" NameID="Node899" Label="Survive" NodeType="TerminalNode">
                        <Prob xmi:id="_9mWviixcEeSGW6AhMzpKAg" Value="#"/>
                        <Payoff xmi:id="_9mWviyxcEeSGW6AhMzpKAg" Set="1" Value="eDALY_TB*(2-Discount_Rate)"/>
                        <Payoff xmi:id="_9mWvjCxcEeSGW6AhMzpKAg" Set="2" Value="(cTB_txcost+cNewTest)"/>
                        <Payoff xmi:id="_9mWvjSxcEeSGW6AhMzpKAg" Set="3" Value="0"/>
                        <Payoff xmi:id="_9mWvjixcEeSGW6AhMzpKAg" Set="4" Value="1"/>
                        <Payoff xmi:id="_9mWvjyxcEeSGW6AhNypKAg" Set="5" Value="-cInfxPerYearSmearNeg*(2-Discount_Rate)"/>
                        <Payoff xmi:id="_9mXWQCxcEeSGW6AhNypKAg" Set="6" Value="0"/>
                      </Node>
                      <Node xmi:id="_9mXWQSxcEeSGW6AhNypKAg" NameID="Node900" Label="Die" NodeType="TerminalNode">
                        <Prob xmi:id="_9mXWQixcEeSGW6AhNypKAg" Value="pDieNoTreatment6MosSmearNeg"/>
                        <Payoff xmi:id="_9mXWQyxcEeSGW6AhNypKAg" Set="1" Value="0.75*eDALY_TB+(eLE_NoHIVDisc-0.75)"/>
                        <Payoff xmi:id="_9mXWRCxcEeSGW6AhOxpKAg" Set="2" Value="(cTB_txcost+cNewTest)"/>
                        <Payoff xmi:id="_9mXWRSxcEeSGW6AhOxpKAg" Set="3" Value="-1"/>
                        <Payoff xmi:id="_9mXWRixcEeSGW6AhOxpKAg" Set="4" Value="1"/>
                        <Payoff xmi:id="_9mXWRyxcEeSGW6AhOxpKAg" Set="5" Value="-(.75)*cInfxPerYearSmearNeg"/>
                        <Payoff xmi:id="_9mXWSCxcEeSGW6AhOxpKAg" Set="6" Value="0"/>
                      </Node>
                    </Node>
                  </Node>
                  <Node xmi:id="_9mXWSSxcEeSGW6AhPwpKAg" NameID="Node901" Label="Empiric -" NodeType="ChanceNode">
                    <Prob xmi:id="_9mXWSixcEeSGW6AhPwpKAg" Value="#"/>
                    <Node xmi:id="_9mXWSyxcEeSGW6AhPwpKAg" NameID="Node902" Label="Die" NodeType="TerminalNode">
                      <Prob xmi:id="_9mXWTCxcEeSGW6AhPwpKAg" Value="pDieNoTreatmentSmearNeg"/>
                      <Payoff xmi:id="_9mXWTSxcEeSGW6AhPwpKAg" Set="1" Value="0.5*eDALY_TB+(eLE_NoHIVDisc-0.5)"/>
                      <Payoff xmi:id="_9mXWTixcEeSGW6AhQvpKAg" Set="2" Value="cNewTest"/>
                      <Payoff xmi:id="_9mXWTyxcEeSGW6AhQvpKAg" Set="3" Value="-1"/>
                      <Payoff xmi:id="_9mXWUCxcEeSGW6AhQvpKAg" Set="4" Value="0"/>
                      <Payoff xmi:id="_9mXWUSxcEeSGW6AhQvpKAg" Set="5" Value="-.5*cInfxPerYearSmearNeg"/>
                      <Payoff xmi:id="_9mXWUixcEeSGW6AhQvpKAg" Set="6" Value="0"/>
                    </Node>
                    <Node xmi:id="_9mXWUyxcEeSGW6AhRupKAg" NameID="Node903" Label="Survive" NodeType="TerminalNode">
                      <Prob xmi:id="_9mXWVCxcEeSGW6AhRupKAg" Value="#"/>
                      <Payoff xmi:id="_9mXWVSxcEeSGW6AhRupKAg" Set="1" Value="eDALY_TB*(2-Discount_Rate)"/>
                      <Payoff xmi:id="_9mXWVixcEeSGW6AhRupKAg" Set="2" Value="cNewTest"/>
                      <Payoff xmi:id="_9mXWVyxcEeSGW6AhRupKAg" Set="3" Value="0"/>
                      <Payoff xmi:id="_9mXWWCxcEeSGW6AhStpKAg" Set="4" Value="0"/>
                      <Payoff xmi:id="_9mXWWSxcEeSGW6AhStpKAg" Set="5" Value="-cInfxPerYearSmearNeg*(2-Discount_Rate)"/>
                      <Payoff xmi:id="_9mXWWixcEeSGW6AhStpKAg" Set="6" Value="0"/>
                    </Node>
                  </Node>
                </Node>
              </Node>
            </Node>
          </Node>
        </Node>
        <Node xmi:id="_9mXWWyxcEeSGW6AhStpKAg" NameID="Node224" Label="TB-" NodeType="ChanceNode">
          <Prob xmi:id="_9mXWXCxcEeSGW6AhStpKAg" Value="#"/>
          <Node xmi:id="_9mXWXSxcEeSGW6AhTspKAg" NameID="Node225" Label="HIV+, ARV" NodeType="ChanceNode">
            <Prob xmi:id="_9mXWXixcEeSGW6AhTspKAg" Value="pHIV*propARV"/>
            <Node xmi:id="_9mXWXyxcEeSGW6AhTspKAg" NameID="Node226" Label="New Test +" NodeType="ChanceNode">
              <Prob xmi:id="_9mXWYCxcEeSGW6AhTspKAg" Value="#"/>
              <Node xmi:id="_9mXWYSxcEeSGW6AhTspKAg" NameID="Node227" Label="Survive" NodeType="TerminalNode">
                <Prob xmi:id="_9mXWYixcEeSGW6AhUrpKAg" Value="#"/>
                <Payoff xmi:id="_9mXWYyxcEeSGW6AhUrpKAg" Set="1" Value="eDALY_HIV_ARV*eLE_HIV_ARVDisc+(eLE_NoHIVDisc-eLE_HIV_ARVDisc)"/>
                <Payoff xmi:id="_9mXWZCxcEeSGW6AhUrpKAg" Set="2" Value="cTB_txcost+cNewTest"/>
                <Payoff xmi:id="_9mXWZSxcEeSGW6AhUrpKAg" Set="3" Value="0"/>
                <Payoff xmi:id="_9mXWZixcEeSGW6AhUrpKAg" Set="4" Value="0"/>
                <Payoff xmi:id="_9mXWZyxcEeSGW6AhVqpKAg" Set="5" Value="0"/>
                <Payoff xmi:id="_9mXWaCxcEeSGW6AhVqpKAg" Set="6" Value="1"/>
              </Node>
              <Node xmi:id="_9mXWaSxcEeSGW6AhVqpKAg" NameID="Node228" Label="Die" NodeType="TerminalNode">
                <Prob xmi:id="_9mXWaixcEeSGW6AhVqpKAg" Value="pDieARV12Mos"/>
                <Payoff xmi:id="_9mXWayxcEeSGW6AhVqpKAg" Set="1" Value="0.5*eDALY_HIV_ARV+(eLE_NoHIVDisc-0.5)"/>
                <Payoff xmi:id="_9mXWbCxcEeSGW6AhWppKAg" Set="2" Value="cTB_txcost+cNewTest"/>
                <Payoff xmi:id="_9mXWbSxcEeSGW6AhWppKAg" Set="3" Value="-1"/>
                <Payoff xmi:id="_9mXWbixcEeSGW6AhWppKAg" Set="4" Value="0"/>
                <Payoff xmi:id="_9mXWbyxcEeSGW6AhWppKAg" Set="5" Value="0"/>
                <Payoff xmi:id="_9mXWcCxcEeSGW6AhWppKAg" Set="6" Value="1"/>
              </Node>
            </Node>
            <Node xmi:id="_9mXWcSxcEeSGW6AhXopKAg" NameID="Node229" Label="New Test -" NodeType="ChanceNode">
              <Prob xmi:id="_9mXWcixcEeSGW6AhXopKAg" Value="pSpec_NewTest*pSpec_Empiric"/>
              <Node xmi:id="_9mXWcyxcEeSGW6AhXopKAg" NameID="Node230" Label="Survive" NodeType="TerminalNode">
                <Prob xmi:id="_9mXWdCxcEeSGW6AhXopKAg" Value="#"/>
                <Payoff xmi:id="_9mXWdSxcEeSGW6AhXopKAg" Set="1" Value="eDALY_HIV_ARV*eLE_HIV_ARVDisc+(eLE_NoHIVDisc-eLE_HIV_ARVDisc)"/>
                <Payoff xmi:id="_9mXWdixcEeSGW6AhYnpKAg" Set="2" Value="cNewTest"/>
                <Payoff xmi:id="_9mXWdyxcEeSGW6AhYnpKAg" Set="3" Value="0"/>
                <Payoff xmi:id="_9mXWeCxcEeSGW6AhYnpKAg" Set="4" Value="0"/>
                <Payoff xmi:id="_9mXWeSxcEeSGW6AhYnpKAg" Set="5" Value="0"/>
                <Payoff xmi:id="_9mXWeixcEeSGW6AhYnpKAg" Set="6" Value="0"/>
              </Node>
              <Node xmi:id="_9mXWeyxcEeSGW6AhZmpKAg" NameID="Node231" Label="Die" NodeType="TerminalNode">
                <Prob xmi:id="_9mXWfCxcEeSGW6AhZmpKAg" Value="pDieARV12Mos"/>
                <Payoff xmi:id="_9mXWfSxcEeSGW6AhZmpKAg" Set="1" Value="0.5*eDALY_HIV_ARV+(eLE_NoHIVDisc-0.5)"/>
                <Payoff xmi:id="_9mXWfixcEeSGW6AhZmpKAg" Set="2" Value="cNewTest"/>
                <Payoff xmi:id="_9mXWfyxcEeSGW6AhZmpKAg" Set="3" Value="-1"/>
                <Payoff xmi:id="_9mXWgCxcEeSGW6AhalpKAg" Set="4" Value="0"/>
                <Payoff xmi:id="_9mXWgSxcEeSGW6AhalpKAg" Set="5" Value="0"/>
                <Payoff xmi:id="_9mXWgixcEeSGW6AhalpKAg" Set="6" Value="0"/>
              </Node>
            </Node>
          </Node>
          <Node xmi:id="_9mXWgyxcEeSGW6AhalpKAg" NameID="Node232" Label="HIV+, no ARV" NodeType="ChanceNode">
            <Prob xmi:id="_9mXWhCxcEeSGW6AhalpKAg" Value="pHIV*(1-propARV)"/>
            <Node xmi:id="_9mXWhSxcEeSGW6AhbkpKAg" NameID="Node233" Label="New Test +" NodeType="ChanceNode">
              <Prob xmi:id="_9mXWhixcEeSGW6AhbkpKAg" Value="#"/>
              <Node xmi:id="_9mXWhyxcEeSGW6AhbkpKAg" NameID="Node234" Label="Survive" NodeType="TerminalNode">
                <Prob xmi:id="_9mXWiCxcEeSGW6AhbkpKAg" Value="#"/>
                <Payoff xmi:id="_9mXWiSxcEeSGW6AhbkpKAg" Set="1" Value="eDALY_AIDS*eLE_AIDSDisc+(eLE_NoHIVDisc-eLE_AIDSDisc)"/>
                <Payoff xmi:id="_9mXWiixcEeSGW6AhcjpKAg" Set="2" Value="cTB_txcost+cNewTest"/>
                <Payoff xmi:id="_9mXWiyxcEeSGW6AhcjpKAg" Set="3" Value="0"/>
                <Payoff xmi:id="_9mXWjCxcEeSGW6AhcjpKAg" Set="4" Value="0"/>
                <Payoff xmi:id="_9mXWjSxcEeSGW6AhcjpKAg" Set="5" Value="0"/>
                <Payoff xmi:id="_9mXWjixcEeSGW6AhcjpKAg" Set="6" Value="1"/>
              </Node>
              <Node xmi:id="_9mXWjyxcEeSGW6AhdipKAg" NameID="Node235" Label="Die" NodeType="TerminalNode">
                <Prob xmi:id="_9mXWkCxcEeSGW6AhdipKAg" Value="pDieHIV12Mos"/>
                <Payoff xmi:id="_9mXWkSxcEeSGW6AhdipKAg" Set="1" Value="0.5*eDALY_AIDS+(eLE_NoHIVDisc-0.5)"/>
                <Payoff xmi:id="_9mXWkixcEeSGW6AhdipKAg" Set="2" Value="cTB_txcost+cNewTest"/>
                <Payoff xmi:id="_9mXWkyxcEeSGW6AhdipKAg" Set="3" Value="-1"/>
                <Payoff xmi:id="_9mXWlCxcEeSGW6AhehpKAg" Set="4" Value="0"/>
                <Payoff xmi:id="_9mXWlSxcEeSGW6AhehpKAg" Set="5" Value="0"/>
                <Payoff xmi:id="_9mXWlixcEeSGW6AhehpKAg" Set="6" Value="1"/>
              </Node>
            </Node>
            <Node xmi:id="_9mXWlyxcEeSGW6AhehpKAg" NameID="Node236" Label="New Test -" NodeType="ChanceNode">
              <Prob xmi:id="_9mXWmCxcEeSGW6AhehpKAg" Value="pSpec_NewTest*pSpec_Empiric"/>
              <Node xmi:id="_9mX9UCxcEeSGW6AhfgpKAg" NameID="Node237" Label="Survive" NodeType="TerminalNode">
                <Prob xmi:id="_9mX9USxcEeSGW6AhfgpKAg" Value="#"/>
                <Payoff xmi:id="_9mX9UixcEeSGW6AhfgpKAg" Set="1" Value="eDALY_AIDS*eLE_AIDSDisc+(eLE_NoHIVDisc-eLE_AIDSDisc)"/>
                <Payoff xmi:id="_9mX9UyxcEeSGW6AhfgpKAg" Set="2" Value="cNewTest"/>
                <Payoff xmi:id="_9mX9VCxcEeSGW6AhfgpKAg" Set="3" Value="0"/>
                <Payoff xmi:id="_9mX9VSxcEeSGW6AhgfpKAg" Set="4" Value="0"/>
                <Payoff xmi:id="_9mX9VixcEeSGW6AhgfpKAg" Set="5" Value="0"/>
                <Payoff xmi:id="_9mX9VyxcEeSGW6AhgfpKAg" Set="6" Value="0"/>
              </Node>
              <Node xmi:id="_9mX9WCxcEeSGW6AhgfpKAg" NameID="Node238" Label="Die" NodeType="TerminalNode">
                <Prob xmi:id="_9mX9WSxcEeSGW6AhgfpKAg" Value="pDieHIV12Mos"/>
                <Payoff xmi:id="_9mX9WixcEeSGW6AhhepKAg" Set="1" Value="0.5*eDALY_AIDS+(eLE_NoHIVDisc-0.5)"/>
                <Payoff xmi:id="_9mX9WyxcEeSGW6AhhepKAg" Set="2" Value="cNewTest"/>
                <Payoff xmi:id="_9mX9XCxcEeSGW6AhhepKAg" Set="3" Value="-1"/>
                <Payoff xmi:id="_9mX9XSxcEeSGW6AhhepKAg" Set="4" Value="0"/>
                <Payoff xmi:id="_9mX9XixcEeSGW6AhhepKAg" Set="5" Value="0"/>
                <Payoff xmi:id="_9mX9XyxcEeSGW6AhidpKAg" Set="6" Value="0"/>
              </Node>
            </Node>
          </Node>
          <Node xmi:id="_9mX9YCxcEeSGW6AhidpKAg" NameID="Node239" Label="HIV-" NodeType="ChanceNode">
            <Prob xmi:id="_9mX9YSxcEeSGW6AhidpKAg" Value="#"/>
            <Node xmi:id="_9mX9YixcEeSGW6AhidpKAg" NameID="Node240" Label="New Test +" NodeType="LabelNode">
              <Prob xmi:id="_9mX9YyxcEeSGW6AhidpKAg" Value="#"/>
              <Node xmi:id="_9mX9ZCxcEeSGW6AhjcpKAg" NameID="Node241" Label="Survive" NodeType="TerminalNode">
                <Payoff xmi:id="_9mX9ZSxcEeSGW6AhjcpKAg" Set="1" Value="0.5*eDALY_DOTS"/>
                <Payoff xmi:id="_9mX9ZixcEeSGW6AhjcpKAg" Set="2" Value="cTB_txcost+cNewTest"/>
                <Payoff xmi:id="_9mX9ZyxcEeSGW6AhjcpKAg" Set="3" Value="0"/>
                <Payoff xmi:id="_9mX9aCxcEeSGW6AhjcpKAg" Set="4" Value="0"/>
                <Payoff xmi:id="_9mX9aSxcEeSGW6AhkbpKAg" Set="5" Value="0"/>
                <Payoff xmi:id="_9mX9aixcEeSGW6AhkbpKAg" Set="6" Value="1"/>
              </Node>
            </Node>
            <Node xmi:id="_9mX9ayxcEeSGW6AhkbpKAg" NameID="Node242" Label="New Test -" NodeType="LabelNode">
              <Prob xmi:id="_9mX9bCxcEeSGW6AhkbpKAg" Value="pSpec_NewTest*pSpec_Empiric"/>
              <Node xmi:id="_9mX9bSxcEeSGW6AhkbpKAg" NameID="Node243" Label="Survive" NodeType="TerminalNode">
                <Payoff xmi:id="_9mX9bixcEeSGW6AhlapKAg" Set="1" Value="0"/>
                <Payoff xmi:id="_9mX9byxcEeSGW6AhlapKAg" Set="2" Value="cNewTest"/>
                <Payoff xmi:id="_9mX9cCxcEeSGW6AhlapKAg" Set="3" Value="0"/>
                <Payoff xmi:id="_9mX9cSxcEeSGW6AhlapKAg" Set="4" Value="0"/>
                <Payoff xmi:id="_9mX9cixcEeSGW6AhlapKAg" Set="5" Value="0"/>
                <Payoff xmi:id="_9mX9cyxcEeSGW6AhmZpKAg" Set="6" Value="0"/>
              </Node>
            </Node>
          </Node>
        </Node>
      </Node>
      <Node xmi:id="_9mX9dCxcEeSGW6AhmZpKAg" NameID="Node244" Label="Smear Alone" NodeType="ChanceNode" StrategyExcluded="true">
        <Node xmi:id="_9mX9dSxcEeSGW6AhmZpKAg" NameID="Node245" Label="TB+" NodeType="ChanceNode">
          <Prob xmi:id="_9mX9dixcEeSGW6AhmZpKAg" Value="pPrevTB"/>
          <Node xmi:id="_9mX9dyxcEeSGW6AhmZpKAg" NameID="Node740" Label="Drug Susceptible" NodeType="ChanceNode">
            <Prob xmi:id="_9mX9eCxcEeSGW6AhnYpKAg" Value="#"/>
            <Node xmi:id="_9mX9eSxcEeSGW6AhnYpKAg" NameID="Node246" Label="HIV+, ARV" NodeType="ChanceNode">
              <Prob xmi:id="_9mX9eixcEeSGW6AhnYpKAg" Value="pHIVTB*propARV"/>
              <Node xmi:id="_9mX9eyxcEeSGW6AhnYpKAg" NameID="Node247" Label="Smear +" NodeType="ChanceNode">
                <Prob xmi:id="_9mX9fCxcEeSGW6AhnYpKAg" Value="pSens_Smear_HIV"/>
                <Node xmi:id="_9mX9fSxcEeSGW6AhoXpKAg" NameID="Node248" Label="Die" NodeType="TerminalNode">
                  <Prob xmi:id="_9mX9fixcEeSGW6AhoXpKAg" Value="pDieDuringTreatmentHIV"/>
                  <Payoff xmi:id="_9mX9fyxcEeSGW6AhoXpKAg" Set="1" Value="0.25*eDALY_TB+(eLE_NoHIVDisc-0.25)"/>
                  <Payoff xmi:id="_9mX9gCxcEeSGW6AhoXpKAg" Set="2" Value="(.25*(cTB_txcost)+cSmear)"/>
                  <Payoff xmi:id="_9mX9gSxcEeSGW6AhoXpKAg" Set="3" Value="-1"/>
                  <Payoff xmi:id="_9mX9gixcEeSGW6AhpWpKAg" Set="4" Value="1"/>
                  <Payoff xmi:id="_9mX9gyxcEeSGW6AhpWpKAg" Set="5" Value="-(.25)*cInfxPerYearSmearPos_HIV"/>
                  <Payoff xmi:id="_9mX9hCxcEeSGW6AhpWpKAg" Set="6" Value="0"/>
                </Node>
                <Node xmi:id="_9mX9hSxcEeSGW6AhpWpKAg" NameID="Node249" Label="Treatment Successful" NodeType="ChanceNode">
                  <Prob xmi:id="_9mX9hixcEeSGW6AhpWpKAg" Value="#"/>
                  <Node xmi:id="_9mX9hyxcEeSGW6AhqVpKAg" NameID="Node250" Label="Survive" NodeType="TerminalNode">
                    <Prob xmi:id="_9mX9iCxcEeSGW6AhqVpKAg" Value="#"/>
                    <Payoff xmi:id="_9mX9iSxcEeSGW6AhqVpKAg" Set="1" Value="eDALY_TB*cTime_Smear_Delay+(eDALY_HIV_ARV*(eLE_HIV_ARVDisc-cTime_Smear_Delay))+(eLE_NoHIVDisc-eLE_HIV_ARVDisc)"/>
                    <Payoff xmi:id="_9mX9iixcEeSGW6AhqVpKAg" Set="2" Value="(cTB_txcost+cSmear)"/>
                    <Payoff xmi:id="_9mX9iyxcEeSGW6AhqVpKAg" Set="3" Value="0"/>
                    <Payoff xmi:id="_9mX9jCxcEeSGW6AhrUpKAg" Set="4" Value="1"/>
                    <Payoff xmi:id="_9mX9jSxcEeSGW6AhrUpKAg" Set="5" Value="-cTime_Smear_Delay*cInfxPerYearSmearPos_HIV"/>
                    <Payoff xmi:id="_9mX9jixcEeSGW6AhrUpKAg" Set="6" Value="0"/>
                  </Node>
                  <Node xmi:id="_9mX9jyxcEeSGW6AhrUpKAg" NameID="Node251" Label="Die" NodeType="TerminalNode">
                    <Prob xmi:id="_9mX9kCxcEeSGW6AhrUpKAg" Value="pDieARV6Mos"/>
                    <Payoff xmi:id="_9mX9kSxcEeSGW6AhsTpKAg" Set="1" Value="cTime_Smear_Delay*eDALY_TB+(0.75-cTime_Smear_Delay)*eDALY_HIV_ARV+(eLE_NoHIVDisc-0.75)"/>
                    <Payoff xmi:id="_9mX9kixcEeSGW6AhsTpKAg" Set="2" Value="(cTB_txcost+cSmear)"/>
                    <Payoff xmi:id="_9mX9kyxcEeSGW6AhsTpKAg" Set="3" Value="-1"/>
                    <Payoff xmi:id="_9mX9lCxcEeSGW6AhsTpKAg" Set="4" Value="1"/>
                    <Payoff xmi:id="_9mX9lSxcEeSGW6AhsTpKAg" Set="5" Value="-cTime_Smear_Delay*cInfxPerYearSmearPos_HIV"/>
                    <Payoff xmi:id="_9mX9lixcEeSGW6AhtSpKAg" Set="6" Value="0"/>
                  </Node>
                </Node>
                <Node xmi:id="_9mX9lyxcEeSGW6AhtSpKAg" NameID="Node252" Label="Treatment Unsuccessful" NodeType="ChanceNode">
                  <Prob xmi:id="_9mX9mCxcEeSGW6AhtSpKAg" Value="pDOTS_Unsuccessful"/>
                  <Node xmi:id="_9mX9mSxcEeSGW6AhtSpKAg" NameID="Node253" Label="Survive" NodeType="TerminalNode">
                    <Prob xmi:id="_9mX9mixcEeSGW6AhtSpKAg" Value="#"/>
                    <Payoff xmi:id="_9mX9myxcEeSGW6AhuRpKAg" Set="1" Value="eDALY_TB*(2-Discount_Rate)+eDALY_HIV_ARV*(eLE_HIV_ARVDisc-(2-Discount_Rate))+(eLE_NoHIVDisc-eLE_HIV_ARVDisc)"/>
                    <Payoff xmi:id="_9mX9nCxcEeSGW6AhuRpKAg" Set="2" Value="(cTB_txcost+cSmear)"/>
                    <Payoff xmi:id="_9mX9nSxcEeSGW6AhuRpKAg" Set="3" Value="0"/>
                    <Payoff xmi:id="_9mX9nixcEeSGW6AhuRpKAg" Set="4" Value="1"/>
                    <Payoff xmi:id="_9mX9nyxcEeSGW6AhuRpKAg" Set="5" Value="-(cInfxPerYearSmearPos_HIV)*(2-Discount_Rate)"/>
                    <Payoff xmi:id="_9mX9oCxcEeSGW6AhvQpKAg" Set="6" Value="0"/>
                  </Node>
                  <Node xmi:id="_9mX9oSxcEeSGW6AhvQpKAg" NameID="Node254" Label="Die" NodeType="TerminalNode">
                    <Prob xmi:id="_9mX9oixcEeSGW6AhvQpKAg" Value="pDieNoTreatmentARV6MosSmearPos"/>
                    <Payoff xmi:id="_9mX9oyxcEeSGW6AhvQpKAg" Set="1" Value="0.75*eDALY_TB+(eLE_NoHIVDisc-0.75)"/>
                    <Payoff xmi:id="_9mX9pCxcEeSGW6AhvQpKAg" Set="2" Value="(cTB_txcost+cSmear)"/>
                    <Payoff xmi:id="_9mX9pSxcEeSGW6AhwPpKAg" Set="3" Value="-1"/>
                    <Payoff xmi:id="_9mX9pixcEeSGW6AhwPpKAg" Set="4" Value="1"/>
                    <Payoff xmi:id="_9mX9pyxcEeSGW6AhwPpKAg" Set="5" Value="-.75*cInfxPerYearSmearPos_HIV"/>
                    <Payoff xmi:id="_9mX9qCxcEeSGW6AhwPpKAg" Set="6" Value="0"/>
                  </Node>
                </Node>
              </Node>
              <Node xmi:id="_9mX9qSxcEeSGW6AhwPpKAg" NameID="Node255" Label="Smear -" NodeType="ChanceNode">
                <Prob xmi:id="_9mX9qixcEeSGW6AhxOpKAg" Value="#"/>
                <Node xmi:id="_9mX9qyxcEeSGW6AhxOpKAg" NameID="Node1647" Label="Empiric+" NodeType="ChanceNode">
                  <Prob xmi:id="_9mX9rCxcEeSGW6AhxOpKAg" Value="pSens_Empiric"/>
                  <Node xmi:id="_9mX9rSxcEeSGW6AhxOpKAg" NameID="Node256" Label="Die" NodeType="TerminalNode">
                    <Prob xmi:id="_9mX9rixcEeSGW6AhxOpKAg" Value="pDieDuringTreatmentHIV"/>
                    <Payoff xmi:id="_9mYkYCxcEeSGW6AhyNpKAg" Set="1" Value="0.25*eDALY_TB + (eLE_NoHIVDisc - 0.25)"/>
                    <Payoff xmi:id="_9mYkYSxcEeSGW6AhyNpKAg" Set="2" Value="(0.25*cTB_txcost + cSmear)"/>
                    <Payoff xmi:id="_9mYkYixcEeSGW6AhyNpKAg" Set="3" Value="-1"/>
                    <Payoff xmi:id="_9mYkYyxcEeSGW6AhyNpKAg" Set="4" Value="1"/>
                    <Payoff xmi:id="_9mYkZCxcEeSGW6AhyNpKAg" Set="5" Value="-0.25*cInfxPerYearSmearNeg_HIV"/>
                    <Payoff xmi:id="_9mYkZSxcEeSGW6AhzMpKAg" Set="6" Value="0"/>
                  </Node>
                  <Node xmi:id="_9mYkZixcEeSGW6AhzMpKAg" NameID="Node257" Label="Treatment Successful" NodeType="ChanceNode">
                    <Prob xmi:id="_9mYkZyxcEeSGW6AhzMpKAg" Value="#"/>
                    <Node xmi:id="_9mYkaCxcEeSGW6AhzMpKAg" NameID="Node1661" Label="Survive" NodeType="TerminalNode">
                      <Prob xmi:id="_9mYkaSxcEeSGW6AhzMpKAg" Value="#"/>
                      <Payoff xmi:id="_9mYkaixcEeSGW6Ah0LpKAg" Set="1" Value="eDALY_TB*cTime_Empiric_Delay+(eDALY_HIV_ARV*(eLE_HIV_ARVDisc-cTime_Empiric_Delay))+(eLE_NoHIVDisc-eLE_HIV_ARVDisc)"/>
                      <Payoff xmi:id="_9mYkayxcEeSGW6Ah0LpKAg" Set="2" Value="(cTB_txcost+cSmear)"/>
                      <Payoff xmi:id="_9mYkbCxcEeSGW6Ah0LpKAg" Set="3" Value="0"/>
                      <Payoff xmi:id="_9mYkbSxcEeSGW6Ah0LpKAg" Set="4" Value="1"/>
                      <Payoff xmi:id="_9mYkbixcEeSGW6Ah0LpKAg" Set="5" Value="-cTime_Empiric_Delay*cInfxPerYearSmearNeg_HIV"/>
                      <Payoff xmi:id="_9mYkbyxcEeSGW6Ah1KpKAg" Set="6" Value="0"/>
                    </Node>
                    <Node xmi:id="_9mYkcCxcEeSGW6Ah1KpKAg" NameID="Node1662" Label="Die" NodeType="TerminalNode">
                      <Prob xmi:id="_9mYkcSxcEeSGW6Ah1KpKAg" Value="pDieARV6Mos"/>
                      <Payoff xmi:id="_9mYkcixcEeSGW6Ah1KpKAg" Set="1" Value="cTime_Empiric_Delay*eDALY_TB+(0.75-cTime_Empiric_Delay)*eDALY_HIV_ARV+(eLE_NoHIVDisc-0.75)"/>
                      <Payoff xmi:id="_9mYkcyxcEeSGW6Ah1KpKAg" Set="2" Value="(cTB_txcost+cSmear)"/>
                      <Payoff xmi:id="_9mYkdCxcEeSGW6Ah2JpKAg" Set="3" Value="-1"/>
                      <Payoff xmi:id="_9mYkdSxcEeSGW6Ah2JpKAg" Set="4" Value="1"/>
                      <Payoff xmi:id="_9mYkdixcEeSGW6Ah2JpKAg" Set="5" Value="-cTime_Empiric_Delay*cInfxPerYearSmearNeg_HIV"/>
                      <Payoff xmi:id="_9mYkdyxcEeSGW6Ah2JpKAg" Set="6" Value="0"/>
                    </Node>
                    <Payoff xmi:id="_9mYkeCxcEeSGW6Ah2JpKAg" Set="1" Value="0.5*eDALY_TB+(eLE_NoHIVDisc-0.5)"/>
                    <Payoff xmi:id="_9mYkeSxcEeSGW6Ah3IpKAg" Set="2" Value="cSmear"/>
                    <Payoff xmi:id="_9mYkeixcEeSGW6Ah3IpKAg" Set="3" Value="-1"/>
                    <Payoff xmi:id="_9mYkeyxcEeSGW6Ah3IpKAg" Set="4" Value="0"/>
                    <Payoff xmi:id="_9mYkfCxcEeSGW6Ah3IpKAg" Set="5" Value="-(.5)*cInfxPerYearSmearNeg_HIV"/>
                    <Payoff xmi:id="_9mYkfSxcEeSGW6Ah3IpKAg" Set="6" Value="0"/>
                  </Node>
                  <Node xmi:id="_9mYkfixcEeSGW6Ah4HpKAg" NameID="Node1656" Label="Treatment Unsuccessful" NodeType="ChanceNode">
                    <Prob xmi:id="_9mYkfyxcEeSGW6Ah4HpKAg" Value="pDOTS_Unsuccessful"/>
                    <Node xmi:id="_9mYkgCxcEeSGW6Ah4HpKAg" NameID="Node1663" Label="Survive" NodeType="TerminalNode">
                      <Prob xmi:id="_9mYkgSxcEeSGW6Ah4HpKAg" Value="#"/>
                      <Payoff xmi:id="_9mYkgixcEeSGW6Ah4HpKAg" Set="1" Value="eDALY_TB*(2-Discount_Rate)+eDALY_HIV_ARV*(eLE_HIV_ARVDisc-(2-Discount_Rate))+(eLE_NoHIVDisc-eLE_HIV_ARVDisc)"/>
                      <Payoff xmi:id="_9mYkgyxcEeSGW6Ah5GpKAg" Set="2" Value="(cTB_txcost+cSmear)"/>
                      <Payoff xmi:id="_9mYkhCxcEeSGW6Ah5GpKAg" Set="3" Value="0"/>
                      <Payoff xmi:id="_9mYkhSxcEeSGW6Ah5GpKAg" Set="4" Value="1"/>
                      <Payoff xmi:id="_9mYkhixcEeSGW6Ah5GpKAg" Set="5" Value="-(cInfxPerYearSmearNeg_HIV)*(2-Discount_Rate)"/>
                      <Payoff xmi:id="_9mYkhyxcEeSGW6Ah5GpKAg" Set="6" Value="0"/>
                    </Node>
                    <Node xmi:id="_9mYkiCxcEeSGW6Ah6FpKAg" NameID="Node1664" Label="Die" NodeType="TerminalNode">
                      <Prob xmi:id="_9mYkiSxcEeSGW6Ah6FpKAg" Value="pDieNoTreatmentARV6MosSmearNeg"/>
                      <Payoff xmi:id="_9mYkiixcEeSGW6Ah6FpKAg" Set="1" Value="0.75*eDALY_TB+(eLE_NoHIVDisc-0.75)"/>
                      <Payoff xmi:id="_9mYkiyxcEeSGW6Ah6FpKAg" Set="2" Value="(cTB_txcost+cSmear)"/>
                      <Payoff xmi:id="_9mYkjCxcEeSGW6Ah6FpKAg" Set="3" Value="-1"/>
                      <Payoff xmi:id="_9mYkjSxcEeSGW6Ah7EpKAg" Set="4" Value="1"/>
                      <Payoff xmi:id="_9mYkjixcEeSGW6Ah7EpKAg" Set="5" Value="-.75*cInfxPerYearSmearNeg_HIV"/>
                      <Payoff xmi:id="_9mYkjyxcEeSGW6Ah7EpKAg" Set="6" Value="0"/>
                    </Node>
                  </Node>
                </Node>
                <Node xmi:id="_9mYkkCxcEeSGW6Ah7EpKAg" NameID="Node1648" Label="Empiric-" NodeType="ChanceNode">
                  <Prob xmi:id="_9mYkkSxcEeSGW6Ah7EpKAg" Value="#"/>
                  <Node xmi:id="_9mYkkixcEeSGW6Ah8DpKAg" NameID="Node1654" Label="Survive" NodeType="TerminalNode">
                    <Prob xmi:id="_9mYkkyxcEeSGW6Ah8DpKAg" Value="#"/>
                    <Payoff xmi:id="_9mYklCxcEeSGW6Ah8DpKAg" Set="1" Value="eDALY_TB*(2-Discount_Rate)+eDALY_HIV_ARV*(eLE_HIV_ARVDisc-(2-Discount_Rate))+(eLE_NoHIVDisc-eLE_HIV_ARVDisc)"/>
                    <Payoff xmi:id="_9mYklSxcEeSGW6Ah8DpKAg" Set="2" Value="cSmear"/>
                    <Payoff xmi:id="_9mYklixcEeSGW6Ah8DpKAg" Set="3" Value="0"/>
                    <Payoff xmi:id="_9mYklyxcEeSGW6Ah9CpKAg" Set="4" Value="0"/>
                    <Payoff xmi:id="_9mYkmCxcEeSGW6Ah9CpKAg" Set="5" Value="-cInfxPerYearSmearNeg_HIV*(2-Discount_Rate)"/>
                    <Payoff xmi:id="_9mYkmSxcEeSGW6Ah9CpKAg" Set="6" Value="0"/>
                  </Node>
                  <Node xmi:id="_9mYkmixcEeSGW6Ah9CpKAg" NameID="Node1655" Label="Die" NodeType="TerminalNode">
                    <Prob xmi:id="_9mYkmyxcEeSGW6Ah9CpKAg" Value="pDieNoTreatmentSmearNegARV"/>
                    <Payoff xmi:id="_9mYknCxcEeSGW6Ah-BpKAg" Set="1" Value="0.5*eDALY_TB+(eLE_NoHIVDisc-0.5)"/>
                    <Payoff xmi:id="_9mYknSxcEeSGW6Ah-BpKAg" Set="2" Value="cSmear"/>
                    <Payoff xmi:id="_9mYknixcEeSGW6Ah-BpKAg" Set="3" Value="-1"/>
                    <Payoff xmi:id="_9mYknyxcEeSGW6Ah-BpKAg" Set="4" Value="0"/>
                    <Payoff xmi:id="_9mYkoCxcEeSGW6Ah-BpKAg" Set="5" Value="-(.5)*cInfxPerYearSmearNeg_HIV"/>
                    <Payoff xmi:id="_9mYkoSxcEeSGW6Ah_ApKAg" Set="6" Value="0"/>
                  </Node>
                </Node>
              </Node>
            </Node>
            <Node xmi:id="_9mYkoixcEeSGW6Ah_ApKAg" NameID="Node258" Label="HIV+, no ARV" NodeType="ChanceNode">
              <Prob xmi:id="_9mYkoyxcEeSGW6Ah_ApKAg" Value="pHIVTB*(1-propARV)"/>
              <Node xmi:id="_9mYkpCxcEeSGW6Ah_ApKAg" NameID="Node259" Label="Smear +" NodeType="ChanceNode">
                <Prob xmi:id="_9mYkpSxcEeSGW6Ah_ApKAg" Value="pSens_Smear_HIV"/>
                <Node xmi:id="_9mYkpixcEeSGW6AhA_pKAg" NameID="Node260" Label="Die" NodeType="TerminalNode">
                  <Prob xmi:id="_9mYkpyxcEeSGW6AhA_pKAg" Value="pDieDuringTreatmentHIV"/>
                  <Payoff xmi:id="_9mYkqCxcEeSGW6AhA_pKAg" Set="1" Value="0.25*eDALY_TBAIDS+(eLE_NoHIVDisc-0.25)"/>
                  <Payoff xmi:id="_9mYkqSxcEeSGW6AhA_pKAg" Set="2" Value="(.25*cTB_txcost+cSmear)"/>
                  <Payoff xmi:id="_9mYkqixcEeSGW6AhA_pKAg" Set="3" Value="-1"/>
                  <Payoff xmi:id="_9mYkqyxcEeSGW6AhB-pKAg" Set="4" Value="1"/>
                  <Payoff xmi:id="_9mYkrCxcEeSGW6AhB-pKAg" Set="5" Value="-(.25)*cInfxPerYearSmearPos_HIV"/>
                  <Payoff xmi:id="_9mYkrSxcEeSGW6AhB-pKAg" Set="6" Value="0"/>
                </Node>
                <Node xmi:id="_9mYkrixcEeSGW6AhB-pKAg" NameID="Node261" Label="Treatment Successful" NodeType="ChanceNode">
                  <Prob xmi:id="_9mYkryxcEeSGW6AhB-pKAg" Value="#"/>
                  <Node xmi:id="_9mYksCxcEeSGW6AhC9pKAg" NameID="Node262" Label="Survive" NodeType="TerminalNode">
                    <Prob xmi:id="_9mYksSxcEeSGW6AhC9pKAg" Value="#"/>
                    <Payoff xmi:id="_9mYksixcEeSGW6AhC9pKAg" Set="1" Value="eDALY_TBAIDS*cTime_Smear_Delay+(eDALY_AIDS*(eLE_AIDSDisc-cTime_Smear_Delay))+(eLE_NoHIVDisc-eLE_AIDSDisc)"/>
                    <Payoff xmi:id="_9mYksyxcEeSGW6AhC9pKAg" Set="2" Value="(cTB_txcost+cSmear)"/>
                    <Payoff xmi:id="_9mYktCxcEeSGW6AhC9pKAg" Set="3" Value="0"/>
                    <Payoff xmi:id="_9mYktSxcEeSGW6AhD8pKAg" Set="4" Value="1"/>
                    <Payoff xmi:id="_9mYktixcEeSGW6AhD8pKAg" Set="5" Value="-cTime_Smear_Delay*cInfxPerYearSmearPos_HIV"/>
                    <Payoff xmi:id="_9mYktyxcEeSGW6AhD8pKAg" Set="6" Value="0"/>
                  </Node>
                  <Node xmi:id="_9mYkuCxcEeSGW6AhD8pKAg" NameID="Node263" Label="Die" NodeType="TerminalNode">
                    <Prob xmi:id="_9mYkuSxcEeSGW6AhD8pKAg" Value="pDieHIV6Mos"/>
                    <Payoff xmi:id="_9mYkuixcEeSGW6AhE7pKAg" Set="1" Value="cTime_Smear_Delay*eDALY_TBAIDS+(0.75-cTime_Smear_Delay)*eDALY_AIDS+(eLE_NoHIVDisc-0.75)"/>
                    <Payoff xmi:id="_9mYkuyxcEeSGW6AhE7pKAg" Set="2" Value="(cTB_txcost+cSmear)"/>
                    <Payoff xmi:id="_9mYkvCxcEeSGW6AhE7pKAg" Set="3" Value="-1"/>
                    <Payoff xmi:id="_9mYkvSxcEeSGW6AhE7pKAg" Set="4" Value="1"/>
                    <Payoff xmi:id="_9mYkvixcEeSGW6AhE7pKAg" Set="5" Value="-cTime_Smear_Delay*cInfxPerYearSmearPos_HIV"/>
                    <Payoff xmi:id="_9mZLcCxcEeSGW6AhF6pKAg" Set="6" Value="0"/>
                  </Node>
                </Node>
                <Node xmi:id="_9mZLcSxcEeSGW6AhF6pKAg" NameID="Node264" Label="Treatment Unsuccessful" NodeType="ChanceNode">
                  <Prob xmi:id="_9mZLcixcEeSGW6AhF6pKAg" Value="pDOTS_Unsuccessful"/>
                  <Node xmi:id="_9mZLcyxcEeSGW6AhF6pKAg" NameID="Node265" Label="Survive" NodeType="TerminalNode">
                    <Prob xmi:id="_9mZLdCxcEeSGW6AhF6pKAg" Value="#"/>
                    <Payoff xmi:id="_9mZLdSxcEeSGW6AhG5pKAg" Set="1" Value="eDALY_TBAIDS*(2-Discount_Rate)+eDALY_AIDS*(eLE_AIDSDisc-(2-Discount_Rate))+(eLE_NoHIVDisc-eLE_AIDSDisc)"/>
                    <Payoff xmi:id="_9mZLdixcEeSGW6AhG5pKAg" Set="2" Value="(cTB_txcost+cSmear)"/>
                    <Payoff xmi:id="_9mZLdyxcEeSGW6AhG5pKAg" Set="3" Value="0"/>
                    <Payoff xmi:id="_9mZLeCxcEeSGW6AhG5pKAg" Set="4" Value="1"/>
                    <Payoff xmi:id="_9mZLeSxcEeSGW6AhG5pKAg" Set="5" Value="-(cInfxPerYearSmearPos_HIV)*(2-Discount_Rate)"/>
                    <Payoff xmi:id="_9mZLeixcEeSGW6AhH4pKAg" Set="6" Value="0"/>
                  </Node>
                  <Node xmi:id="_9mZLeyxcEeSGW6AhH4pKAg" NameID="Node266" Label="Die" NodeType="TerminalNode">
                    <Prob xmi:id="_9mZLfCxcEeSGW6AhH4pKAg" Value="pDieNoTreatmentHIV6MosSmearPos"/>
                    <Payoff xmi:id="_9mZLfSxcEeSGW6AhH4pKAg" Set="1" Value="0.75*eDALY_TBAIDS+(eLE_NoHIVDisc-0.75)"/>
                    <Payoff xmi:id="_9mZLfixcEeSGW6AhH4pKAg" Set="2" Value="(cTB_txcost+cSmear)"/>
                    <Payoff xmi:id="_9mZLfyxcEeSGW6AhI3pKAg" Set="3" Value="-1"/>
                    <Payoff xmi:id="_9mZLgCxcEeSGW6AhI3pKAg" Set="4" Value="1"/>
                    <Payoff xmi:id="_9mZLgSxcEeSGW6AhI3pKAg" Set="5" Value="-.75*cInfxPerYearSmearPos_HIV"/>
                    <Payoff xmi:id="_9mZLgixcEeSGW6AhI3pKAg" Set="6" Value="0"/>
                  </Node>
                </Node>
              </Node>
              <Node xmi:id="_9mZLgyxcEeSGW6AhI3pKAg" NameID="Node267" Label="Smear -" NodeType="ChanceNode">
                <Prob xmi:id="_9mZLhCxcEeSGW6AhJ2pKAg" Value="#"/>
                <Node xmi:id="_9mZLhSxcEeSGW6AhJ2pKAg" NameID="Node1665" Label="Empiric +" NodeType="ChanceNode">
                  <Prob xmi:id="_9mZLhixcEeSGW6AhJ2pKAg" Value="pSens_Empiric"/>
                  <Node xmi:id="_9mZLhyxcEeSGW6AhJ2pKAg" NameID="Node1673" Label="Die" NodeType="TerminalNode">
                    <Prob xmi:id="_9mZLiCxcEeSGW6AhJ2pKAg" Value="pDieDuringTreatmentHIV"/>
                    <Payoff xmi:id="_9mZLiSxcEeSGW6AhK1pKAg" Set="1" Value="0.25*eDALY_TBAIDS+(eLE_NoHIVDisc-0.25)"/>
                    <Payoff xmi:id="_9mZLiixcEeSGW6AhK1pKAg" Set="2" Value="(.25*cTB_txcost+cSmear) "/>
                    <Payoff xmi:id="_9mZLiyxcEeSGW6AhK1pKAg" Set="3" Value="-1"/>
                    <Payoff xmi:id="_9mZLjCxcEeSGW6AhK1pKAg" Set="4" Value="1"/>
                    <Payoff xmi:id="_9mZLjSxcEeSGW6AhK1pKAg" Set="5" Value="-.25*cInfxPerYearSmearNeg_HIV"/>
                    <Payoff xmi:id="_9mZLjixcEeSGW6AhL0pKAg" Set="6" Value="0"/>
                  </Node>
                  <Node xmi:id="_9mZLjyxcEeSGW6AhL0pKAg" NameID="Node1670" Label="Treatment Successful" NodeType="ChanceNode">
                    <Prob xmi:id="_9mZLkCxcEeSGW6AhL0pKAg" Value="#"/>
                    <Node xmi:id="_9mZLkSxcEeSGW6AhL0pKAg" NameID="Node1674" Label="Survive" NodeType="TerminalNode">
                      <Prob xmi:id="_9mZLkixcEeSGW6AhL0pKAg" Value="#"/>
                      <Payoff xmi:id="_9mZLkyxcEeSGW6AhMzpKAg" Set="1" Value="eDALY_TBAIDS*cTime_Empiric_Delay+(eDALY_AIDS*(eLE_AIDSDisc-cTime_Empiric_Delay))+(eLE_NoHIVDisc-eLE_AIDSDisc)"/>
                      <Payoff xmi:id="_9mZLlCxcEeSGW6AhMzpKAg" Set="2" Value="(cTB_txcost+cSmear)"/>
                      <Payoff xmi:id="_9mZLlSxcEeSGW6AhMzpKAg" Set="3" Value="0"/>
                      <Payoff xmi:id="_9mZLlixcEeSGW6AhMzpKAg" Set="4" Value="1"/>
                      <Payoff xmi:id="_9mZLlyxcEeSGW6AhMzpKAg" Set="5" Value="-cTime_Empiric_Delay*cInfxPerYearSmearNeg_HIV"/>
                      <Payoff xmi:id="_9mZLmCxcEeSGW6AhNypKAg" Set="6" Value="0"/>
                    </Node>
                    <Node xmi:id="_9mZLmSxcEeSGW6AhNypKAg" NameID="Node1675" Label="Die" NodeType="TerminalNode">
                      <Prob xmi:id="_9mZLmixcEeSGW6AhNypKAg" Value="pDieHIV6Mos"/>
                      <Payoff xmi:id="_9mZLmyxcEeSGW6AhNypKAg" Set="1" Value="cTime_Empiric_Delay*eDALY_TBAIDS+(0.75-cTime_Empiric_Delay)*eDALY_AIDS+(eLE_NoHIVDisc-0.75)"/>
                      <Payoff xmi:id="_9mZLnCxcEeSGW6AhNypKAg" Set="2" Value="(cTB_txcost+cSmear)"/>
                      <Payoff xmi:id="_9mZLnSxcEeSGW6AhOxpKAg" Set="3" Value="-1"/>
                      <Payoff xmi:id="_9mZLnixcEeSGW6AhOxpKAg" Set="4" Value="1"/>
                      <Payoff xmi:id="_9mZLnyxcEeSGW6AhOxpKAg" Set="5" Value="-cTime_Empiric_Delay*cInfxPerYearSmearNeg_HIV"/>
                      <Payoff xmi:id="_9mZLoCxcEeSGW6AhOxpKAg" Set="6" Value="0"/>
                    </Node>
                  </Node>
                  <Node xmi:id="_9mZLoSxcEeSGW6AhOxpKAg" NameID="Node1672" Label="Treatment Unsuccessful" NodeType="ChanceNode">
                    <Prob xmi:id="_9mZLoixcEeSGW6AhPwpKAg" Value="pDOTS_Unsuccessful"/>
                    <Node xmi:id="_9mZLoyxcEeSGW6AhPwpKAg" NameID="Node1676" Label="Survive" NodeType="TerminalNode">
                      <Prob xmi:id="_9mZLpCxcEeSGW6AhPwpKAg" Value="#"/>
                      <Payoff xmi:id="_9mZLpSxcEeSGW6AhPwpKAg" Set="1" Value="eDALY_TBAIDS*(2-Discount_Rate)+eDALY_AIDS*(eLE_AIDSDisc-(2-Discount_Rate))+(eLE_NoHIVDisc-eLE_AIDSDisc)"/>
                      <Payoff xmi:id="_9mZLpixcEeSGW6AhPwpKAg" Set="2" Value="(cTB_txcost+cSmear)"/>
                      <Payoff xmi:id="_9mZLpyxcEeSGW6AhQvpKAg" Set="3" Value="0"/>
                      <Payoff xmi:id="_9mZLqCxcEeSGW6AhQvpKAg" Set="4" Value="1"/>
                      <Payoff xmi:id="_9mZLqSxcEeSGW6AhQvpKAg" Set="5" Value="-(cInfxPerYearSmearNeg_HIV)*(2-Discount_Rate)"/>
                      <Payoff xmi:id="_9mZLqixcEeSGW6AhQvpKAg" Set="6" Value="0"/>
                    </Node>
                    <Node xmi:id="_9mZLqyxcEeSGW6AhQvpKAg" NameID="Node1677" Label="Die" NodeType="TerminalNode">
                      <Prob xmi:id="_9mZLrCxcEeSGW6AhRupKAg" Value="pDieNoTreatmentHIV6MosSmearNeg"/>
                      <Payoff xmi:id="_9mZLrSxcEeSGW6AhRupKAg" Set="1" Value="0.75*eDALY_TBAIDS+(eLE_NoHIVDisc-0.75)"/>
                      <Payoff xmi:id="_9mZLrixcEeSGW6AhRupKAg" Set="2" Value="(cTB_txcost+cSmear)"/>
                      <Payoff xmi:id="_9mZLryxcEeSGW6AhRupKAg" Set="3" Value="-1"/>
                      <Payoff xmi:id="_9mZLsCxcEeSGW6AhRupKAg" Set="4" Value="1"/>
                      <Payoff xmi:id="_9mZLsSxcEeSGW6AhStpKAg" Set="5" Value="-.75*cInfxPerYearSmearNeg_HIV"/>
                      <Payoff xmi:id="_9mZLsixcEeSGW6AhStpKAg" Set="6" Value="0"/>
                    </Node>
                  </Node>
                </Node>
                <Node xmi:id="_9mZLsyxcEeSGW6AhStpKAg" NameID="Node1666" Label="Empiric -" NodeType="ChanceNode">
                  <Prob xmi:id="_9mZLtCxcEeSGW6AhStpKAg" Value="#"/>
                  <Node xmi:id="_9mZLtSxcEeSGW6AhStpKAg" NameID="Node1668" Label="Survive" NodeType="TerminalNode">
                    <Prob xmi:id="_9mZLtixcEeSGW6AhTspKAg" Value="#"/>
                    <Payoff xmi:id="_9mZLtyxcEeSGW6AhTspKAg" Set="1" Value="eDALY_TBAIDS*(2-Discount_Rate)+eDALY_AIDS*(eLE_AIDSDisc-(2-Discount_Rate))+(eLE_NoHIVDisc-eLE_AIDSDisc)"/>
                    <Payoff xmi:id="_9mZLuCxcEeSGW6AhTspKAg" Set="2" Value="cSmear"/>
                    <Payoff xmi:id="_9mZLuSxcEeSGW6AhTspKAg" Set="3" Value="0"/>
                    <Payoff xmi:id="_9mZLuixcEeSGW6AhTspKAg" Set="4" Value="0"/>
                    <Payoff xmi:id="_9mZLuyxcEeSGW6AhUrpKAg" Set="5" Value="-cInfxPerYearSmearNeg_HIV*(2-Discount_Rate)"/>
                    <Payoff xmi:id="_9mZLvCxcEeSGW6AhUrpKAg" Set="6" Value="0"/>
                  </Node>
                  <Node xmi:id="_9mZLvSxcEeSGW6AhUrpKAg" NameID="Node1669" Label="Die" NodeType="TerminalNode">
                    <Prob xmi:id="_9mZLvixcEeSGW6AhUrpKAg" Value="pDieNoTreatmentSmearNegHIV"/>
                    <Payoff xmi:id="_9mZLvyxcEeSGW6AhUrpKAg" Set="1" Value="0.5*eDALY_TBAIDS+(eLE_NoHIVDisc-0.5)"/>
                    <Payoff xmi:id="_9mZLwCxcEeSGW6AhVqpKAg" Set="2" Value="cSmear"/>
                    <Payoff xmi:id="_9mZLwSxcEeSGW6AhVqpKAg" Set="3" Value="-1"/>
                    <Payoff xmi:id="_9mZLwixcEeSGW6AhVqpKAg" Set="4" Value="0"/>
                    <Payoff xmi:id="_9mZLwyxcEeSGW6AhVqpKAg" Set="5" Value="-(.5)*cInfxPerYearSmearNeg_HIV"/>
                    <Payoff xmi:id="_9mZLxCxcEeSGW6AhVqpKAg" Set="6" Value="0"/>
                  </Node>
                </Node>
              </Node>
            </Node>
            <Node xmi:id="_9mZLxSxcEeSGW6AhWppKAg" NameID="Node270" Label="HIV-" NodeType="ChanceNode">
              <Prob xmi:id="_9mZLxixcEeSGW6AhWppKAg" Value="#"/>
              <Node xmi:id="_9mZLxyxcEeSGW6AhWppKAg" NameID="Node271" Label="Smear +" NodeType="ChanceNode">
                <Prob xmi:id="_9mZLyCxcEeSGW6AhWppKAg" Value="pSens_smear"/>
                <Node xmi:id="_9mZLySxcEeSGW6AhWppKAg" NameID="Node272" Label="Die" NodeType="TerminalNode">
                  <Prob xmi:id="_9mZLyixcEeSGW6AhXopKAg" Value="pDieDuringTreatment"/>
                  <Payoff xmi:id="_9mZLyyxcEeSGW6AhXopKAg" Set="1" Value="0.25*eDALY_TB+(eLE_NoHIVDisc-0.25)"/>
                  <Payoff xmi:id="_9mZLzCxcEeSGW6AhXopKAg" Set="2" Value="cSmear+(.25*cTB_txcost) "/>
                  <Payoff xmi:id="_9mZLzSxcEeSGW6AhXopKAg" Set="3" Value="-1"/>
                  <Payoff xmi:id="_9mZLzixcEeSGW6AhXopKAg" Set="4" Value="1"/>
                  <Payoff xmi:id="_9mZLzyxcEeSGW6AhYnpKAg" Set="5" Value="-(.25)*cInfxPerYearSmearPos"/>
                  <Payoff xmi:id="_9mZL0CxcEeSGW6AhYnpKAg" Set="6" Value="0"/>
                </Node>
                <Node xmi:id="_9mZL0SxcEeSGW6AhYnpKAg" NameID="Node273" Label="Treatment Successful" NodeType="LabelNode">
                  <Prob xmi:id="_9mZL0ixcEeSGW6AhYnpKAg" Value="#"/>
                  <Node xmi:id="_9mZL0yxcEeSGW6AhYnpKAg" NameID="Node274" Label="Survive" NodeType="TerminalNode">
                    <Payoff xmi:id="_9mZL1CxcEeSGW6AhZmpKAg" Set="1" Value="cTime_Smear_Delay*eDALY_TB+0.5*eDALY_DOTS"/>
                    <Payoff xmi:id="_9mZygCxcEeSGW6AhZmpKAg" Set="2" Value="(cTB_txcost+cSmear)"/>
                    <Payoff xmi:id="_9mZygSxcEeSGW6AhZmpKAg" Set="3" Value="0"/>
                    <Payoff xmi:id="_9mZygixcEeSGW6AhZmpKAg" Set="4" Value="1"/>
                    <Payoff xmi:id="_9mZygyxcEeSGW6AhZmpKAg" Set="5" Value="-cTime_Smear_Delay*cInfxPerYearSmearPos"/>
                    <Payoff xmi:id="_9mZyhCxcEeSGW6AhalpKAg" Set="6" Value="0"/>
                  </Node>
                </Node>
                <Node xmi:id="_9mZyhSxcEeSGW6AhalpKAg" NameID="Node275" Label="Treatment Unsuccessful" NodeType="ChanceNode">
                  <Prob xmi:id="_9mZyhixcEeSGW6AhalpKAg" Value="pDOTS_Unsuccessful"/>
                  <Node xmi:id="_9mZyhyxcEeSGW6AhalpKAg" NameID="Node276" Label="Survive" NodeType="TerminalNode">
                    <Prob xmi:id="_9mZyiCxcEeSGW6AhalpKAg" Value="#"/>
                    <Payoff xmi:id="_9mZyiSxcEeSGW6AhbkpKAg" Set="1" Value="eDALY_TB*(2-Discount_Rate)"/>
                    <Payoff xmi:id="_9mZyiixcEeSGW6AhbkpKAg" Set="2" Value="(cTB_txcost+cSmear)"/>
                    <Payoff xmi:id="_9mZyiyxcEeSGW6AhbkpKAg" Set="3" Value="0"/>
                    <Payoff xmi:id="_9mZyjCxcEeSGW6AhbkpKAg" Set="4" Value="1"/>
                    <Payoff xmi:id="_9mZyjSxcEeSGW6AhbkpKAg" Set="5" Value="-cInfxPerYearSmearPos*(2-Discount_Rate)"/>
                    <Payoff xmi:id="_9mZyjixcEeSGW6AhcjpKAg" Set="6" Value="0"/>
                  </Node>
                  <Node xmi:id="_9mZyjyxcEeSGW6AhcjpKAg" NameID="Node277" Label="Die" NodeType="TerminalNode">
                    <Prob xmi:id="_9mZykCxcEeSGW6AhcjpKAg" Value="pDieNoTreatment6MosSmearPos"/>
                    <Payoff xmi:id="_9mZykSxcEeSGW6AhcjpKAg" Set="1" Value="0.75*eDALY_TB+(eLE_NoHIVDisc-0.75)"/>
                    <Payoff xmi:id="_9mZykixcEeSGW6AhcjpKAg" Set="2" Value="(cTB_txcost+cSmear)"/>
                    <Payoff xmi:id="_9mZykyxcEeSGW6AhdipKAg" Set="3" Value="-1"/>
                    <Payoff xmi:id="_9mZylCxcEeSGW6AhdipKAg" Set="4" Value="1"/>
                    <Payoff xmi:id="_9mZylSxcEeSGW6AhdipKAg" Set="5" Value="-(.75)*cInfxPerYearSmearPos"/>
                    <Payoff xmi:id="_9mZylixcEeSGW6AhdipKAg" Set="6" Value="0"/>
                  </Node>
                </Node>
              </Node>
              <Node xmi:id="_9mZylyxcEeSGW6AhdipKAg" NameID="Node278" Label="Smear -" NodeType="ChanceNode">
                <Prob xmi:id="_9mZymCxcEeSGW6AhehpKAg" Value="#"/>
                <Node xmi:id="_9mZymSxcEeSGW6AhehpKAg" NameID="Node1678" Label="Empiric +" NodeType="ChanceNode">
                  <Prob xmi:id="_9mZymixcEeSGW6AhehpKAg" Value="pSens_Empiric"/>
                  <Node xmi:id="_9mZymyxcEeSGW6AhehpKAg" NameID="Node1682" Label="Die" NodeType="TerminalNode">
                    <Prob xmi:id="_9mZynCxcEeSGW6AhehpKAg" Value="pDieDuringTreatment"/>
                    <Payoff xmi:id="_9mZynSxcEeSGW6AhfgpKAg" Set="1" Value="0.25*eDALY_TB+(eLE_NoHIVDisc-0.25)"/>
                    <Payoff xmi:id="_9mZynixcEeSGW6AhfgpKAg" Set="2" Value="(.25*cTB_txcost+cSmear)"/>
                    <Payoff xmi:id="_9mZynyxcEeSGW6AhfgpKAg" Set="3" Value="-1"/>
                    <Payoff xmi:id="_9mZyoCxcEeSGW6AhfgpKAg" Set="4" Value="1"/>
                    <Payoff xmi:id="_9mZyoSxcEeSGW6AhfgpKAg" Set="5" Value="-(.25)*cInfxPerYearSmearNeg"/>
                    <Payoff xmi:id="_9mZyoixcEeSGW6AhgfpKAg" Set="6" Value="0"/>
                  </Node>
                  <Node xmi:id="_9mZyoyxcEeSGW6AhgfpKAg" NameID="Node1683" Label="Treatment Successful" NodeType="LabelNode">
                    <Prob xmi:id="_9mZypCxcEeSGW6AhgfpKAg" Value="#"/>
                    <Node xmi:id="_9mZypSxcEeSGW6AhgfpKAg" NameID="Node1684" Label="Survive" NodeType="TerminalNode">
                      <Payoff xmi:id="_9mZypixcEeSGW6AhgfpKAg" Set="1" Value="cTime_Empiric_Delay*eDALY_TB+0.5*eDALY_DOTS"/>
                      <Payoff xmi:id="_9mZypyxcEeSGW6AhhepKAg" Set="2" Value="(cTB_txcost+cSmear)"/>
                      <Payoff xmi:id="_9mZyqCxcEeSGW6AhhepKAg" Set="3" Value="0"/>
                      <Payoff xmi:id="_9mZyqSxcEeSGW6AhhepKAg" Set="4" Value="1"/>
                      <Payoff xmi:id="_9mZyqixcEeSGW6AhhepKAg" Set="5" Value="-cTime_Empiric_Delay*cInfxPerYearSmearNeg"/>
                      <Payoff xmi:id="_9mZyqyxcEeSGW6AhhepKAg" Set="6" Value="0"/>
                    </Node>
                  </Node>
                  <Node xmi:id="_9mZyrCxcEeSGW6AhidpKAg" NameID="Node1685" Label="Treatment Unsuccessful" NodeType="ChanceNode">
                    <Prob xmi:id="_9mZyrSxcEeSGW6AhidpKAg" Value="pDOTS_Unsuccessful"/>
                    <Node xmi:id="_9mZyrixcEeSGW6AhidpKAg" NameID="Node1686" Label="Survive" NodeType="TerminalNode">
                      <Prob xmi:id="_9mZyryxcEeSGW6AhidpKAg" Value="#"/>
                      <Payoff xmi:id="_9mZysCxcEeSGW6AhidpKAg" Set="1" Value="eDALY_TB*(2-Discount_Rate)"/>
                      <Payoff xmi:id="_9mZysSxcEeSGW6AhjcpKAg" Set="2" Value="(cTB_txcost+cSmear)"/>
                      <Payoff xmi:id="_9mZysixcEeSGW6AhjcpKAg" Set="3" Value="0"/>
                      <Payoff xmi:id="_9mZysyxcEeSGW6AhjcpKAg" Set="4" Value="1"/>
                      <Payoff xmi:id="_9mZytCxcEeSGW6AhjcpKAg" Set="5" Value="-cInfxPerYearSmearNeg*(2-Discount_Rate)"/>
                      <Payoff xmi:id="_9mZytSxcEeSGW6AhjcpKAg" Set="6" Value="0"/>
                    </Node>
                    <Node xmi:id="_9mZytixcEeSGW6AhkbpKAg" NameID="Node1687" Label="Die" NodeType="TerminalNode">
                      <Prob xmi:id="_9mZytyxcEeSGW6AhkbpKAg" Value="pDieNoTreatment6MosSmearNeg"/>
                      <Payoff xmi:id="_9mZyuCxcEeSGW6AhkbpKAg" Set="1" Value="0.75*eDALY_TB+(eLE_NoHIVDisc-0.75)"/>
                      <Payoff xmi:id="_9mZyuSxcEeSGW6AhkbpKAg" Set="2" Value="(cTB_txcost+cSmear)"/>
                      <Payoff xmi:id="_9mZyuixcEeSGW6AhkbpKAg" Set="3" Value="-1"/>
                      <Payoff xmi:id="_9mZyuyxcEeSGW6AhlapKAg" Set="4" Value="1"/>
                      <Payoff xmi:id="_9mZyvCxcEeSGW6AhlapKAg" Set="5" Value="-(.75)*cInfxPerYearSmearNeg"/>
                      <Payoff xmi:id="_9mZyvSxcEeSGW6AhlapKAg" Set="6" Value="0"/>
                    </Node>
                  </Node>
                </Node>
                <Node xmi:id="_9mZyvixcEeSGW6AhlapKAg" NameID="Node1679" Label="Empiric -" NodeType="ChanceNode">
                  <Prob xmi:id="_9mZyvyxcEeSGW6AhlapKAg" Value="#"/>
                  <Node xmi:id="_9mZywCxcEeSGW6AhmZpKAg" NameID="Node1688" Label="Die" NodeType="TerminalNode">
                    <Prob xmi:id="_9mZywSxcEeSGW6AhmZpKAg" Value="pDieNoTreatmentSmearNeg"/>
                    <Payoff xmi:id="_9mZywixcEeSGW6AhmZpKAg" Set="1" Value="0.5*eDALY_TB+(eLE_NoHIVDisc-0.5)"/>
                    <Payoff xmi:id="_9mZywyxcEeSGW6AhmZpKAg" Set="2" Value="cSmear"/>
                    <Payoff xmi:id="_9mZyxCxcEeSGW6AhmZpKAg" Set="3" Value="-1"/>
                    <Payoff xmi:id="_9mZyxSxcEeSGW6AhnYpKAg" Set="4" Value="0"/>
                    <Payoff xmi:id="_9mZyxixcEeSGW6AhnYpKAg" Set="5" Value="-.5*cInfxPerYearSmearNeg"/>
                    <Payoff xmi:id="_9mZyxyxcEeSGW6AhnYpKAg" Set="6" Value="0"/>
                  </Node>
                  <Node xmi:id="_9mZyyCxcEeSGW6AhnYpKAg" NameID="Node1689" Label="Survive" NodeType="TerminalNode">
                    <Prob xmi:id="_9mZyySxcEeSGW6AhnYpKAg" Value="#"/>
                    <Payoff xmi:id="_9mZyyixcEeSGW6AhoXpKAg" Set="1" Value="eDALY_TB*(2-Discount_Rate)"/>
                    <Payoff xmi:id="_9mZyyyxcEeSGW6AhoXpKAg" Set="2" Value="cSmear"/>
                    <Payoff xmi:id="_9mZyzCxcEeSGW6AhoXpKAg" Set="3" Value="0"/>
                    <Payoff xmi:id="_9mZyzSxcEeSGW6AhoXpKAg" Set="4" Value="0"/>
                    <Payoff xmi:id="_9mZyzixcEeSGW6AhoXpKAg" Set="5" Value="-cInfxPerYearSmearNeg*(2-Discount_Rate)"/>
                    <Payoff xmi:id="_9mZyzyxcEeSGW6AhpWpKAg" Set="6" Value="0"/>
                  </Node>
                </Node>
              </Node>
            </Node>
          </Node>
          <Node xmi:id="_9mZy0CxcEeSGW6AhpWpKAg" NameID="Node741" Label="Drug Resistant" NodeType="ChanceNode">
            <Prob xmi:id="_9mZy0SxcEeSGW6AhpWpKAg" Value="pDrugResistant"/>
            <Node xmi:id="_9mZy0ixcEeSGW6AhpWpKAg" NameID="Node742" Label="HIV+, ARV" NodeType="ChanceNode">
              <Prob xmi:id="_9maZkCxcEeSGW6AhpWpKAg" Value="pHIVTB*propARV"/>
              <Node xmi:id="_9maZkSxcEeSGW6AhqVpKAg" NameID="Node743" Label="Smear +" NodeType="ChanceNode">
                <Prob xmi:id="_9maZkixcEeSGW6AhqVpKAg" Value="pSens_Smear_HIV"/>
                <Node xmi:id="_9maZkyxcEeSGW6AhqVpKAg" NameID="Node744" Label="Die" NodeType="TerminalNode">
                  <Prob xmi:id="_9maZlCxcEeSGW6AhqVpKAg" Value="pDieDuringTreatmentHIV"/>
                  <Payoff xmi:id="_9maZlSxcEeSGW6AhqVpKAg" Set="1" Value="0.25*eDALY_TB+(eLE_NoHIVDisc-0.25)"/>
                  <Payoff xmi:id="_9maZlixcEeSGW6AhrUpKAg" Set="2" Value="(.25*(cTB_txcost)+cSmear)"/>
                  <Payoff xmi:id="_9maZlyxcEeSGW6AhrUpKAg" Set="3" Value="-1"/>
                  <Payoff xmi:id="_9maZmCxcEeSGW6AhrUpKAg" Set="4" Value="1"/>
                  <Payoff xmi:id="_9maZmSxcEeSGW6AhrUpKAg" Set="5" Value="-(.25)*cInfxPerYearSmearPos_HIV"/>
                  <Payoff xmi:id="_9maZmixcEeSGW6AhrUpKAg" Set="6" Value="0"/>
                </Node>
                <Node xmi:id="_9maZmyxcEeSGW6AhsTpKAg" NameID="Node745" Label="Treatment Successful" NodeType="ChanceNode">
                  <Prob xmi:id="_9maZnCxcEeSGW6AhsTpKAg" Value="#"/>
                  <Node xmi:id="_9maZnSxcEeSGW6AhsTpKAg" NameID="Node746" Label="Survive" NodeType="TerminalNode">
                    <Prob xmi:id="_9maZnixcEeSGW6AhsTpKAg" Value="#"/>
                    <Payoff xmi:id="_9maZnyxcEeSGW6AhsTpKAg" Set="1" Value="eDALY_TB*cTime_Smear_Delay+(eDALY_HIV_ARV*(eLE_HIV_ARVDisc-cTime_Smear_Delay))+(eLE_NoHIVDisc-eLE_HIV_ARVDisc)"/>
                    <Payoff xmi:id="_9maZoCxcEeSGW6AhtSpKAg" Set="2" Value="(cTB_txcost+cSmear)"/>
                    <Payoff xmi:id="_9maZoSxcEeSGW6AhtSpKAg" Set="3" Value="0"/>
                    <Payoff xmi:id="_9maZoixcEeSGW6AhtSpKAg" Set="4" Value="1"/>
                    <Payoff xmi:id="_9maZoyxcEeSGW6AhtSpKAg" Set="5" Value="-cTime_Smear_Delay*cInfxPerYearSmearPos_HIV"/>
                    <Payoff xmi:id="_9maZpCxcEeSGW6AhtSpKAg" Set="6" Value="0"/>
                  </Node>
                  <Node xmi:id="_9maZpSxcEeSGW6AhuRpKAg" NameID="Node747" Label="Die" NodeType="TerminalNode">
                    <Prob xmi:id="_9maZpixcEeSGW6AhuRpKAg" Value="pDieARV6Mos"/>
                    <Payoff xmi:id="_9maZpyxcEeSGW6AhuRpKAg" Set="1" Value="cTime_Smear_Delay*eDALY_TB+(0.75-cTime_Smear_Delay)*eDALY_HIV_ARV+(eLE_NoHIVDisc-0.75)"/>
                    <Payoff xmi:id="_9maZqCxcEeSGW6AhuRpKAg" Set="2" Value="(cTB_txcost+cSmear)"/>
                    <Payoff xmi:id="_9maZqSxcEeSGW6AhuRpKAg" Set="3" Value="-1"/>
                    <Payoff xmi:id="_9maZqixcEeSGW6AhvQpKAg" Set="4" Value="1"/>
                    <Payoff xmi:id="_9maZqyxcEeSGW6AhvQpKAg" Set="5" Value="-cTime_Smear_Delay*cInfxPerYearSmearPos_HIV"/>
                    <Payoff xmi:id="_9maZrCxcEeSGW6AhvQpKAg" Set="6" Value="0"/>
                  </Node>
                </Node>
                <Node xmi:id="_9maZrSxcEeSGW6AhvQpKAg" NameID="Node748" Label="Treatment Unsuccessful" NodeType="ChanceNode">
                  <Prob xmi:id="_9maZrixcEeSGW6AhvQpKAg" Value="pDOTS_Unsuccessful_DR"/>
                  <Node xmi:id="_9maZryxcEeSGW6AhwPpKAg" NameID="Node749" Label="Survive" NodeType="TerminalNode">
                    <Prob xmi:id="_9maZsCxcEeSGW6AhwPpKAg" Value="#"/>
                    <Payoff xmi:id="_9maZsSxcEeSGW6AhwPpKAg" Set="1" Value="eDALY_TB*(2-Discount_Rate)+eDALY_HIV_ARV*(eLE_HIV_ARVDisc-(2-Discount_Rate))+(eLE_NoHIVDisc-eLE_HIV_ARVDisc)"/>
                    <Payoff xmi:id="_9maZsixcEeSGW6AhwPpKAg" Set="2" Value="(cTB_txcost+cSmear)"/>
                    <Payoff xmi:id="_9maZsyxcEeSGW6AhwPpKAg" Set="3" Value="0"/>
                    <Payoff xmi:id="_9maZtCxcEeSGW6AhxOpKAg" Set="4" Value="1"/>
                    <Payoff xmi:id="_9maZtSxcEeSGW6AhxOpKAg" Set="5" Value="-(cInfxPerYearSmearPos_HIV)*(2-Discount_Rate)"/>
                    <Payoff xmi:id="_9maZtixcEeSGW6AhxOpKAg" Set="6" Value="0"/>
                  </Node>
                  <Node xmi:id="_9maZtyxcEeSGW6AhxOpKAg" NameID="Node750" Label="Die" NodeType="TerminalNode">
                    <Prob xmi:id="_9maZuCxcEeSGW6AhxOpKAg" Value="pDieNoTreatmentARV6MosSmearPos"/>
                    <Payoff xmi:id="_9maZuSxcEeSGW6AhyNpKAg" Set="1" Value="0.75*eDALY_TB+(eLE_NoHIVDisc-0.75)"/>
                    <Payoff xmi:id="_9maZuixcEeSGW6AhyNpKAg" Set="2" Value="(cTB_txcost+cSmear)"/>
                    <Payoff xmi:id="_9maZuyxcEeSGW6AhyNpKAg" Set="3" Value="-1"/>
                    <Payoff xmi:id="_9maZvCxcEeSGW6AhyNpKAg" Set="4" Value="1"/>
                    <Payoff xmi:id="_9maZvSxcEeSGW6AhyNpKAg" Set="5" Value="-.75*cInfxPerYearSmearPos_HIV"/>
                    <Payoff xmi:id="_9maZvixcEeSGW6AhzMpKAg" Set="6" Value="0"/>
                  </Node>
                </Node>
              </Node>
              <Node xmi:id="_9maZvyxcEeSGW6AhzMpKAg" NameID="Node751" Label="Smear -" NodeType="ChanceNode">
                <Prob xmi:id="_9maZwCxcEeSGW6AhzMpKAg" Value="#"/>
                <Node xmi:id="_9maZwSxcEeSGW6AhzMpKAg" NameID="Node1692" Label="Empiric+" NodeType="ChanceNode">
                  <Prob xmi:id="_9maZwixcEeSGW6AhzMpKAg" Value="pSens_Empiric"/>
                  <Node xmi:id="_9maZwyxcEeSGW6Ah0LpKAg" NameID="Node1693" Label="Die" NodeType="TerminalNode">
                    <Prob xmi:id="_9maZxCxcEeSGW6Ah0LpKAg" Value="pDieDuringTreatmentHIV"/>
                    <Payoff xmi:id="_9maZxSxcEeSGW6Ah0LpKAg" Set="1" Value="0.25*eDALY_TB+(eLE_NoHIVDisc-0.25)"/>
                    <Payoff xmi:id="_9maZxixcEeSGW6Ah0LpKAg" Set="2" Value="(.25*cTB_txcost+cSmear) "/>
                    <Payoff xmi:id="_9maZxyxcEeSGW6Ah0LpKAg" Set="3" Value="-1"/>
                    <Payoff xmi:id="_9maZyCxcEeSGW6Ah1KpKAg" Set="4" Value="1"/>
                    <Payoff xmi:id="_9maZySxcEeSGW6Ah1KpKAg" Set="5" Value="-.25*cInfxPerYearSmearNeg_HIV"/>
                    <Payoff xmi:id="_9maZyixcEeSGW6Ah1KpKAg" Set="6" Value="0"/>
                  </Node>
                  <Node xmi:id="_9maZyyxcEeSGW6Ah1KpKAg" NameID="Node1694" Label="Treatment Successful" NodeType="ChanceNode">
                    <Prob xmi:id="_9maZzCxcEeSGW6Ah1KpKAg" Value="#"/>
                    <Node xmi:id="_9maZzSxcEeSGW6Ah2JpKAg" NameID="Node1695" Label="Survive" NodeType="TerminalNode">
                      <Prob xmi:id="_9maZzixcEeSGW6Ah2JpKAg" Value="#"/>
                      <Payoff xmi:id="_9maZzyxcEeSGW6Ah2JpKAg" Set="1" Value="eDALY_TB*cTime_Empiric_Delay+(eDALY_HIV_ARV*(eLE_HIV_ARVDisc-cTime_Empiric_Delay))+(eLE_NoHIVDisc-eLE_HIV_ARVDisc)"/>
                      <Payoff xmi:id="_9maZ0CxcEeSGW6Ah2JpKAg" Set="2" Value="(cTB_txcost+cSmear)"/>
                      <Payoff xmi:id="_9maZ0SxcEeSGW6Ah2JpKAg" Set="3" Value="0"/>
                      <Payoff xmi:id="_9maZ0ixcEeSGW6Ah3IpKAg" Set="4" Value="1"/>
                      <Payoff xmi:id="_9maZ0yxcEeSGW6Ah3IpKAg" Set="5" Value="-cTime_Empiric_Delay*cInfxPerYearSmearNeg_HIV"/>
                      <Payoff xmi:id="_9maZ1CxcEeSGW6Ah3IpKAg" Set="6" Value="0"/>
                    </Node>
                    <Node xmi:id="_9maZ1SxcEeSGW6Ah3IpKAg" NameID="Node1696" Label="Die" NodeType="TerminalNode">
                      <Prob xmi:id="_9maZ1ixcEeSGW6Ah3IpKAg" Value="pDieARV6Mos"/>
                      <Payoff xmi:id="_9maZ1yxcEeSGW6Ah4HpKAg" Set="1" Value="cTime_Empiric_Delay*eDALY_TB+(0.75-cTime_Empiric_Delay)*eDALY_HIV_ARV+(eLE_NoHIVDisc-0.75)"/>
                      <Payoff xmi:id="_9maZ2CxcEeSGW6Ah4HpKAg" Set="2" Value="(cTB_txcost+cSmear)"/>
                      <Payoff xmi:id="_9maZ2SxcEeSGW6Ah4HpKAg" Set="3" Value="-1"/>
                      <Payoff xmi:id="_9maZ2ixcEeSGW6Ah4HpKAg" Set="4" Value="1"/>
                      <Payoff xmi:id="_9maZ2yxcEeSGW6Ah4HpKAg" Set="5" Value="-cTime_Empiric_Delay*cInfxPerYearSmearNeg_HIV"/>
                      <Payoff xmi:id="_9maZ3CxcEeSGW6Ah5GpKAg" Set="6" Value="0"/>
                    </Node>
                  </Node>
                  <Node xmi:id="_9maZ3SxcEeSGW6Ah5GpKAg" NameID="Node1697" Label="Treatment Unsuccessful" NodeType="ChanceNode">
                    <Prob xmi:id="_9maZ3ixcEeSGW6Ah5GpKAg" Value="pDOTS_Unsuccessful_DR"/>
                    <Node xmi:id="_9maZ3yxcEeSGW6Ah5GpKAg" NameID="Node1698" Label="Survive" NodeType="TerminalNode">
                      <Prob xmi:id="_9maZ4CxcEeSGW6Ah5GpKAg" Value="#"/>
                      <Payoff xmi:id="_9maZ4SxcEeSGW6Ah6FpKAg" Set="1" Value="eDALY_TB*(2-Discount_Rate)+eDALY_HIV_ARV*(eLE_HIV_ARVDisc-(2-Discount_Rate))+(eLE_NoHIVDisc-eLE_HIV_ARVDisc)"/>
                      <Payoff xmi:id="_9maZ4ixcEeSGW6Ah6FpKAg" Set="2" Value="(cTB_txcost+cSmear)"/>
                      <Payoff xmi:id="_9mbAoCxcEeSGW6Ah6FpKAg" Set="3" Value="0"/>
                      <Payoff xmi:id="_9mbAoSxcEeSGW6Ah6FpKAg" Set="4" Value="1"/>
                      <Payoff xmi:id="_9mbAoixcEeSGW6Ah6FpKAg" Set="5" Value="-(cInfxPerYearSmearNeg_HIV)*(2-Discount_Rate)"/>
                      <Payoff xmi:id="_9mbAoyxcEeSGW6Ah7EpKAg" Set="6" Value="0"/>
                    </Node>
                    <Node xmi:id="_9mbApCxcEeSGW6Ah7EpKAg" NameID="Node1699" Label="Die" NodeType="TerminalNode">
                      <Prob xmi:id="_9mbApSxcEeSGW6Ah7EpKAg" Value="pDieNoTreatmentARV6MosSmearNeg"/>
                      <Payoff xmi:id="_9mbApixcEeSGW6Ah7EpKAg" Set="1" Value="0.75*eDALY_TB+(eLE_NoHIVDisc-0.75)"/>
                      <Payoff xmi:id="_9mbApyxcEeSGW6Ah7EpKAg" Set="2" Value="(cTB_txcost+cSmear)"/>
                      <Payoff xmi:id="_9mbAqCxcEeSGW6Ah8DpKAg" Set="3" Value="-1"/>
                      <Payoff xmi:id="_9mbAqSxcEeSGW6Ah8DpKAg" Set="4" Value="1"/>
                      <Payoff xmi:id="_9mbAqixcEeSGW6Ah8DpKAg" Set="5" Value="-.75*cInfxPerYearSmearNeg_HIV"/>
                      <Payoff xmi:id="_9mbAqyxcEeSGW6Ah8DpKAg" Set="6" Value="0"/>
                    </Node>
                  </Node>
                </Node>
                <Node xmi:id="_9mbArCxcEeSGW6Ah8DpKAg" NameID="Node1700" Label="Empiric -" NodeType="ChanceNode">
                  <Prob xmi:id="_9mbArSxcEeSGW6Ah9CpKAg" Value="#"/>
                  <Node xmi:id="_9mbArixcEeSGW6Ah9CpKAg" NameID="Node1701" Label="Die" NodeType="TerminalNode">
                    <Prob xmi:id="_9mbAryxcEeSGW6Ah9CpKAg" Value="pDieNoTreatmentSmearNegARV"/>
                    <Payoff xmi:id="_9mbAsCxcEeSGW6Ah9CpKAg" Set="1" Value="0.5*eDALY_TB+(eLE_NoHIVDisc-0.5)"/>
                    <Payoff xmi:id="_9mbAsSxcEeSGW6Ah9CpKAg" Set="2" Value="cSmear"/>
                    <Payoff xmi:id="_9mbAsixcEeSGW6Ah-BpKAg" Set="3" Value="-1"/>
                    <Payoff xmi:id="_9mbAsyxcEeSGW6Ah-BpKAg" Set="4" Value="0"/>
                    <Payoff xmi:id="_9mbAtCxcEeSGW6Ah-BpKAg" Set="5" Value="-(.5)*cInfxPerYearSmearNeg_HIV"/>
                    <Payoff xmi:id="_9mbAtSxcEeSGW6Ah-BpKAg" Set="6" Value="0"/>
                  </Node>
                  <Node xmi:id="_9mbAtixcEeSGW6Ah-BpKAg" NameID="Node1702" Label="Survive" NodeType="TerminalNode">
                    <Prob xmi:id="_9mbAtyxcEeSGW6Ah_ApKAg" Value="#"/>
                    <Payoff xmi:id="_9mbAuCxcEeSGW6Ah_ApKAg" Set="1" Value="eDALY_TB*(2-Discount_Rate)+eDALY_HIV_ARV*(eLE_HIV_ARVDisc-(2-Discount_Rate))+(eLE_NoHIVDisc-eLE_HIV_ARVDisc)"/>
                    <Payoff xmi:id="_9mbAuSxcEeSGW6Ah_ApKAg" Set="2" Value="cSmear"/>
                    <Payoff xmi:id="_9mbAuixcEeSGW6Ah_ApKAg" Set="3" Value="0"/>
                    <Payoff xmi:id="_9mbAuyxcEeSGW6Ah_ApKAg" Set="4" Value="0"/>
                    <Payoff xmi:id="_9mbAvCxcEeSGW6AhA_pKAg" Set="5" Value="-cInfxPerYearSmearNeg_HIV*(2-Discount_Rate)"/>
                    <Payoff xmi:id="_9mbAvSxcEeSGW6AhA_pKAg" Set="6" Value="0"/>
                  </Node>
                </Node>
              </Node>
            </Node>
            <Node xmi:id="_9mbAvixcEeSGW6AhA_pKAg" NameID="Node754" Label="HIV+, no ARV" NodeType="ChanceNode">
              <Prob xmi:id="_9mbAvyxcEeSGW6AhA_pKAg" Value="pHIVTB*(1-propARV)"/>
              <Node xmi:id="_9mbAwCxcEeSGW6AhA_pKAg" NameID="Node755" Label="Smear +" NodeType="ChanceNode">
                <Prob xmi:id="_9mbAwSxcEeSGW6AhB-pKAg" Value="pSens_Smear_HIV"/>
                <Node xmi:id="_9mbAwixcEeSGW6AhB-pKAg" NameID="Node756" Label="Die" NodeType="TerminalNode">
                  <Prob xmi:id="_9mbAwyxcEeSGW6AhB-pKAg" Value="pDieDuringTreatmentHIV"/>
                  <Payoff xmi:id="_9mbAxCxcEeSGW6AhB-pKAg" Set="1" Value="0.25*eDALY_TBAIDS+(eLE_NoHIVDisc-0.25)"/>
                  <Payoff xmi:id="_9mbAxSxcEeSGW6AhB-pKAg" Set="2" Value="(.25*cTB_txcost+cSmear)"/>
                  <Payoff xmi:id="_9mbAxixcEeSGW6AhC9pKAg" Set="3" Value="-1"/>
                  <Payoff xmi:id="_9mbAxyxcEeSGW6AhC9pKAg" Set="4" Value="1"/>
                  <Payoff xmi:id="_9mbAyCxcEeSGW6AhC9pKAg" Set="5" Value="-(.25)*cInfxPerYearSmearPos_HIV"/>
                  <Payoff xmi:id="_9mbAySxcEeSGW6AhC9pKAg" Set="6" Value="0"/>
                </Node>
                <Node xmi:id="_9mbAyixcEeSGW6AhC9pKAg" NameID="Node757" Label="Treatment Successful" NodeType="ChanceNode">
                  <Prob xmi:id="_9mbAyyxcEeSGW6AhD8pKAg" Value="#"/>
                  <Node xmi:id="_9mbAzCxcEeSGW6AhD8pKAg" NameID="Node758" Label="Survive" NodeType="TerminalNode">
                    <Prob xmi:id="_9mbAzSxcEeSGW6AhD8pKAg" Value="#"/>
                    <Payoff xmi:id="_9mbAzixcEeSGW6AhD8pKAg" Set="1" Value="eDALY_TBAIDS*cTime_Smear_Delay+(eDALY_AIDS*(eLE_AIDSDisc-cTime_Smear_Delay))+(eLE_NoHIVDisc-eLE_AIDSDisc)"/>
                    <Payoff xmi:id="_9mbAzyxcEeSGW6AhD8pKAg" Set="2" Value="(cTB_txcost+cSmear)"/>
                    <Payoff xmi:id="_9mbA0CxcEeSGW6AhE7pKAg" Set="3" Value="0"/>
                    <Payoff xmi:id="_9mbA0SxcEeSGW6AhE7pKAg" Set="4" Value="1"/>
                    <Payoff xmi:id="_9mbA0ixcEeSGW6AhE7pKAg" Set="5" Value="-cTime_Smear_Delay*cInfxPerYearSmearPos_HIV"/>
                    <Payoff xmi:id="_9mbA0yxcEeSGW6AhE7pKAg" Set="6" Value="0"/>
                  </Node>
                  <Node xmi:id="_9mbA1CxcEeSGW6AhE7pKAg" NameID="Node759" Label="Die" NodeType="TerminalNode">
                    <Prob xmi:id="_9mbA1SxcEeSGW6AhF6pKAg" Value="pDieHIV6Mos"/>
                    <Payoff xmi:id="_9mbA1ixcEeSGW6AhF6pKAg" Set="1" Value="cTime_Smear_Delay*eDALY_TBAIDS+(0.75-cTime_Smear_Delay)*eDALY_AIDS+(eLE_NoHIVDisc-0.75)"/>
                    <Payoff xmi:id="_9mbA1yxcEeSGW6AhF6pKAg" Set="2" Value="(cTB_txcost+cSmear)"/>
                    <Payoff xmi:id="_9mbA2CxcEeSGW6AhF6pKAg" Set="3" Value="-1"/>
                    <Payoff xmi:id="_9mbA2SxcEeSGW6AhF6pKAg" Set="4" Value="1"/>
                    <Payoff xmi:id="_9mbA2ixcEeSGW6AhG5pKAg" Set="5" Value="-cTime_Smear_Delay*cInfxPerYearSmearPos_HIV"/>
                    <Payoff xmi:id="_9mbA2yxcEeSGW6AhG5pKAg" Set="6" Value="0"/>
                  </Node>
                </Node>
                <Node xmi:id="_9mbA3CxcEeSGW6AhG5pKAg" NameID="Node760" Label="Treatment Unsuccessful" NodeType="ChanceNode">
                  <Prob xmi:id="_9mbA3SxcEeSGW6AhG5pKAg" Value="pDOTS_Unsuccessful_DR"/>
                  <Node xmi:id="_9mbA3ixcEeSGW6AhG5pKAg" NameID="Node761" Label="Survive" NodeType="TerminalNode">
                    <Prob xmi:id="_9mbA3yxcEeSGW6AhH4pKAg" Value="#"/>
                    <Payoff xmi:id="_9mbA4CxcEeSGW6AhH4pKAg" Set="1" Value="eDALY_TBAIDS*(2-Discount_Rate)+eDALY_AIDS*(eLE_AIDSDisc-(2-Discount_Rate))+(eLE_NoHIVDisc-eLE_AIDSDisc)"/>
                    <Payoff xmi:id="_9mbA4SxcEeSGW6AhH4pKAg" Set="2" Value="(cTB_txcost+cSmear)"/>
                    <Payoff xmi:id="_9mbA4ixcEeSGW6AhH4pKAg" Set="3" Value="0"/>
                    <Payoff xmi:id="_9mbA4yxcEeSGW6AhH4pKAg" Set="4" Value="1"/>
                    <Payoff xmi:id="_9mbA5CxcEeSGW6AhI3pKAg" Set="5" Value="-(cInfxPerYearSmearPos_HIV)*(2-Discount_Rate)"/>
                    <Payoff xmi:id="_9mbA5SxcEeSGW6AhI3pKAg" Set="6" Value="0"/>
                  </Node>
                  <Node xmi:id="_9mbA5ixcEeSGW6AhI3pKAg" NameID="Node762" Label="Die" NodeType="TerminalNode">
                    <Prob xmi:id="_9mbA5yxcEeSGW6AhI3pKAg" Value="pDieNoTreatmentHIV6MosSmearPos"/>
                    <Payoff xmi:id="_9mbA6CxcEeSGW6AhI3pKAg" Set="1" Value="0.75*eDALY_TBAIDS+(eLE_NoHIVDisc-0.75)"/>
                    <Payoff xmi:id="_9mbA6SxcEeSGW6AhJ2pKAg" Set="2" Value="(cTB_txcost+cSmear)"/>
                    <Payoff xmi:id="_9mbA6ixcEeSGW6AhJ2pKAg" Set="3" Value="-1"/>
                    <Payoff xmi:id="_9mbA6yxcEeSGW6AhJ2pKAg" Set="4" Value="1"/>
                    <Payoff xmi:id="_9mbA7CxcEeSGW6AhJ2pKAg" Set="5" Value="-.75*cInfxPerYearSmearPos_HIV"/>
                    <Payoff xmi:id="_9mbA7SxcEeSGW6AhJ2pKAg" Set="6" Value="0"/>
                  </Node>
                </Node>
              </Node>
              <Node xmi:id="_9mbA7ixcEeSGW6AhK1pKAg" NameID="Node763" Label="Smear -" NodeType="ChanceNode">
                <Prob xmi:id="_9mbA7yxcEeSGW6AhK1pKAg" Value="#"/>
                <Node xmi:id="_9mbA8CxcEeSGW6AhK1pKAg" NameID="Node1703" Label="Empiric +" NodeType="ChanceNode">
                  <Prob xmi:id="_9mbA8SxcEeSGW6AhK1pKAg" Value="pSens_Empiric"/>
                  <Node xmi:id="_9mbA8ixcEeSGW6AhK1pKAg" NameID="Node1704" Label="Die" NodeType="TerminalNode">
                    <Prob xmi:id="_9mbA8yxcEeSGW6AhL0pKAg" Value="pDieDuringTreatmentHIV"/>
                    <Payoff xmi:id="_9mbnsCxcEeSGW6AhL0pKAg" Set="1" Value="0.25*eDALY_TBAIDS+(eLE_NoHIVDisc-0.25)"/>
                    <Payoff xmi:id="_9mbnsSxcEeSGW6AhL0pKAg" Set="2" Value="(.25*cTB_txcost+cSmear) "/>
                    <Payoff xmi:id="_9mbnsixcEeSGW6AhL0pKAg" Set="3" Value="-1"/>
                    <Payoff xmi:id="_9mbnsyxcEeSGW6AhL0pKAg" Set="4" Value="1"/>
                    <Payoff xmi:id="_9mbntCxcEeSGW6AhMzpKAg" Set="5" Value="-.25*cInfxPerYearSmearNeg_HIV"/>
                    <Payoff xmi:id="_9mbntSxcEeSGW6AhMzpKAg" Set="6" Value="0"/>
                  </Node>
                  <Node xmi:id="_9mbntixcEeSGW6AhMzpKAg" NameID="Node1705" Label="Treatment Successful" NodeType="ChanceNode">
                    <Prob xmi:id="_9mbntyxcEeSGW6AhMzpKAg" Value="#"/>
                    <Node xmi:id="_9mbnuCxcEeSGW6AhMzpKAg" NameID="Node1706" Label="Survive" NodeType="TerminalNode">
                      <Prob xmi:id="_9mbnuSxcEeSGW6AhNypKAg" Value="#"/>
                      <Payoff xmi:id="_9mbnuixcEeSGW6AhNypKAg" Set="1" Value="eDALY_TBAIDS*cTime_Empiric_Delay+(eDALY_AIDS*(eLE_AIDSDisc-cTime_Empiric_Delay))+(eLE_NoHIVDisc-eLE_AIDSDisc)"/>
                      <Payoff xmi:id="_9mbnuyxcEeSGW6AhNypKAg" Set="2" Value="(cTB_txcost+cSmear)"/>
                      <Payoff xmi:id="_9mbnvCxcEeSGW6AhNypKAg" Set="3" Value="0"/>
                      <Payoff xmi:id="_9mbnvSxcEeSGW6AhNypKAg" Set="4" Value="1"/>
                      <Payoff xmi:id="_9mbnvixcEeSGW6AhOxpKAg" Set="5" Value="-cTime_Empiric_Delay*cInfxPerYearSmearNeg_HIV"/>
                      <Payoff xmi:id="_9mbnvyxcEeSGW6AhOxpKAg" Set="6" Value="0"/>
                    </Node>
                    <Node xmi:id="_9mbnwCxcEeSGW6AhOxpKAg" NameID="Node1707" Label="Die" NodeType="TerminalNode">
                      <Prob xmi:id="_9mbnwSxcEeSGW6AhOxpKAg" Value="pDieHIV6Mos"/>
                      <Payoff xmi:id="_9mbnwixcEeSGW6AhOxpKAg" Set="1" Value="cTime_Empiric_Delay*eDALY_TBAIDS+(0.75-cTime_Empiric_Delay)*eDALY_AIDS+(eLE_NoHIVDisc-0.75)"/>
                      <Payoff xmi:id="_9mbnwyxcEeSGW6AhPwpKAg" Set="2" Value="(cTB_txcost+cSmear)"/>
                      <Payoff xmi:id="_9mbnxCxcEeSGW6AhPwpKAg" Set="3" Value="-1"/>
                      <Payoff xmi:id="_9mbnxSxcEeSGW6AhPwpKAg" Set="4" Value="1"/>
                      <Payoff xmi:id="_9mbnxixcEeSGW6AhPwpKAg" Set="5" Value="-cTime_Empiric_Delay*cInfxPerYearSmearNeg_HIV"/>
                      <Payoff xmi:id="_9mbnxyxcEeSGW6AhPwpKAg" Set="6" Value="0"/>
                    </Node>
                  </Node>
                  <Node xmi:id="_9mbnyCxcEeSGW6AhQvpKAg" NameID="Node1708" Label="Treatment Unsuccessful" NodeType="ChanceNode">
                    <Prob xmi:id="_9mbnySxcEeSGW6AhQvpKAg" Value="pDOTS_Unsuccessful_DR"/>
                    <Node xmi:id="_9mbnyixcEeSGW6AhQvpKAg" NameID="Node1709" Label="Survive" NodeType="TerminalNode">
                      <Prob xmi:id="_9mbnyyxcEeSGW6AhQvpKAg" Value="#"/>
                      <Payoff xmi:id="_9mbnzCxcEeSGW6AhQvpKAg" Set="1" Value="eDALY_TBAIDS*(2-Discount_Rate)+eDALY_AIDS*(eLE_AIDSDisc-(2-Discount_Rate))+(eLE_NoHIVDisc-eLE_AIDSDisc)"/>
                      <Payoff xmi:id="_9mbnzSxcEeSGW6AhRupKAg" Set="2" Value="(cTB_txcost+cSmear)"/>
                      <Payoff xmi:id="_9mbnzixcEeSGW6AhRupKAg" Set="3" Value="0"/>
                      <Payoff xmi:id="_9mbnzyxcEeSGW6AhRupKAg" Set="4" Value="1"/>
                      <Payoff xmi:id="_9mbn0CxcEeSGW6AhRupKAg" Set="5" Value="-(cInfxPerYearSmearNeg_HIV)*(2-Discount_Rate)"/>
                      <Payoff xmi:id="_9mbn0SxcEeSGW6AhRupKAg" Set="6" Value="0"/>
                    </Node>
                    <Node xmi:id="_9mbn0ixcEeSGW6AhStpKAg" NameID="Node1710" Label="Die" NodeType="TerminalNode">
                      <Prob xmi:id="_9mbn0yxcEeSGW6AhStpKAg" Value="pDieNoTreatmentHIV6MosSmearNeg"/>
                      <Payoff xmi:id="_9mbn1CxcEeSGW6AhStpKAg" Set="1" Value="0.75*eDALY_TBAIDS+(eLE_NoHIVDisc-0.75)"/>
                      <Payoff xmi:id="_9mbn1SxcEeSGW6AhStpKAg" Set="2" Value="(cTB_txcost+cSmear)"/>
                      <Payoff xmi:id="_9mbn1ixcEeSGW6AhStpKAg" Set="3" Value="-1"/>
                      <Payoff xmi:id="_9mbn1yxcEeSGW6AhTspKAg" Set="4" Value="1"/>
                      <Payoff xmi:id="_9mbn2CxcEeSGW6AhTspKAg" Set="5" Value="-.75*cInfxPerYearSmearNeg_HIV"/>
                      <Payoff xmi:id="_9mbn2SxcEeSGW6AhTspKAg" Set="6" Value="0"/>
                    </Node>
                  </Node>
                </Node>
                <Node xmi:id="_9mbn2ixcEeSGW6AhTspKAg" NameID="Node1711" Label="Empiric -" NodeType="ChanceNode">
                  <Prob xmi:id="_9mbn2yxcEeSGW6AhTspKAg" Value="#"/>
                  <Node xmi:id="_9mbn3CxcEeSGW6AhUrpKAg" NameID="Node1712" Label="Die" NodeType="TerminalNode">
                    <Prob xmi:id="_9mbn3SxcEeSGW6AhUrpKAg" Value="pDieNoTreatmentSmearNegHIV"/>
                    <Payoff xmi:id="_9mbn3ixcEeSGW6AhUrpKAg" Set="1" Value="0.5*eDALY_TBAIDS+(eLE_NoHIVDisc-0.5)"/>
                    <Payoff xmi:id="_9mbn3yxcEeSGW6AhUrpKAg" Set="2" Value="cSmear"/>
                    <Payoff xmi:id="_9mbn4CxcEeSGW6AhUrpKAg" Set="3" Value="-1"/>
                    <Payoff xmi:id="_9mbn4SxcEeSGW6AhVqpKAg" Set="4" Value="0"/>
                    <Payoff xmi:id="_9mbn4ixcEeSGW6AhVqpKAg" Set="5" Value="-(.5)*cInfxPerYearSmearNeg_HIV"/>
                    <Payoff xmi:id="_9mbn4yxcEeSGW6AhVqpKAg" Set="6" Value="0"/>
                  </Node>
                  <Node xmi:id="_9mbn5CxcEeSGW6AhVqpKAg" NameID="Node1713" Label="Survive" NodeType="TerminalNode">
                    <Prob xmi:id="_9mbn5SxcEeSGW6AhVqpKAg" Value="#"/>
                    <Payoff xmi:id="_9mbn5ixcEeSGW6AhWppKAg" Set="1" Value="eDALY_TBAIDS*(2-Discount_Rate)+eDALY_AIDS*(eLE_AIDSDisc-(2-Discount_Rate))+(eLE_NoHIVDisc-eLE_AIDSDisc)"/>
                    <Payoff xmi:id="_9mbn5yxcEeSGW6AhWppKAg" Set="2" Value="cSmear"/>
                    <Payoff xmi:id="_9mbn6CxcEeSGW6AhWppKAg" Set="3" Value="0"/>
                    <Payoff xmi:id="_9mbn6SxcEeSGW6AhWppKAg" Set="4" Value="0"/>
                    <Payoff xmi:id="_9mbn6ixcEeSGW6AhWppKAg" Set="5" Value="-cInfxPerYearSmearNeg_HIV*(2-Discount_Rate)"/>
                    <Payoff xmi:id="_9mbn6yxcEeSGW6AhXopKAg" Set="6" Value="0"/>
                  </Node>
                </Node>
              </Node>
            </Node>
            <Node xmi:id="_9mbn7CxcEeSGW6AhXopKAg" NameID="Node766" Label="HIV-" NodeType="ChanceNode">
              <Prob xmi:id="_9mbn7SxcEeSGW6AhXopKAg" Value="#"/>
              <Node xmi:id="_9mbn7ixcEeSGW6AhXopKAg" NameID="Node767" Label="Smear +" NodeType="ChanceNode">
                <Prob xmi:id="_9mbn7yxcEeSGW6AhXopKAg" Value="pSens_smear"/>
                <Node xmi:id="_9mbn8CxcEeSGW6AhYnpKAg" NameID="Node768" Label="Die" NodeType="TerminalNode">
                  <Prob xmi:id="_9mbn8SxcEeSGW6AhYnpKAg" Value="pDieDuringTreatment"/>
                  <Payoff xmi:id="_9mbn8ixcEeSGW6AhYnpKAg" Set="1" Value="0.25*eDALY_TB+(eLE_NoHIVDisc-0.25)"/>
                  <Payoff xmi:id="_9mbn8yxcEeSGW6AhYnpKAg" Set="2" Value="cSmear+(.25*cTB_txcost) "/>
                  <Payoff xmi:id="_9mbn9CxcEeSGW6AhYnpKAg" Set="3" Value="-1"/>
                  <Payoff xmi:id="_9mbn9SxcEeSGW6AhZmpKAg" Set="4" Value="1"/>
                  <Payoff xmi:id="_9mbn9ixcEeSGW6AhZmpKAg" Set="5" Value="-(.25)*cInfxPerYearSmearPos"/>
                  <Payoff xmi:id="_9mbn9yxcEeSGW6AhZmpKAg" Set="6" Value="0"/>
                </Node>
                <Node xmi:id="_9mbn-CxcEeSGW6AhZmpKAg" NameID="Node769" Label="Treatment Successful" NodeType="LabelNode">
                  <Prob xmi:id="_9mbn-SxcEeSGW6AhZmpKAg" Value="#"/>
                  <Node xmi:id="_9mbn-ixcEeSGW6AhalpKAg" NameID="Node770" Label="Survive" NodeType="TerminalNode">
                    <Payoff xmi:id="_9mbn-yxcEeSGW6AhalpKAg" Set="1" Value="cTime_Smear_Delay*eDALY_TB+0.5*eDALY_DOTS"/>
                    <Payoff xmi:id="_9mbn_CxcEeSGW6AhalpKAg" Set="2" Value="(cTB_txcost+cSmear)"/>
                    <Payoff xmi:id="_9mbn_SxcEeSGW6AhalpKAg" Set="3" Value="0"/>
                    <Payoff xmi:id="_9mbn_ixcEeSGW6AhalpKAg" Set="4" Value="1"/>
                    <Payoff xmi:id="_9mbn_yxcEeSGW6AhbkpKAg" Set="5" Value="-cTime_Smear_Delay*cInfxPerYearSmearPos"/>
                    <Payoff xmi:id="_9mboACxcEeSGW6AhbkpKAg" Set="6" Value="0"/>
                  </Node>
                </Node>
                <Node xmi:id="_9mcOwCxcEeSGW6AhbkpKAg" NameID="Node771" Label="Treatment Unsuccessful" NodeType="ChanceNode">
                  <Prob xmi:id="_9mcOwSxcEeSGW6AhbkpKAg" Value="pDOTS_Unsuccessful_DR"/>
                  <Node xmi:id="_9mcOwixcEeSGW6AhbkpKAg" NameID="Node772" Label="Survive" NodeType="TerminalNode">
                    <Prob xmi:id="_9mcOwyxcEeSGW6AhcjpKAg" Value="#"/>
                    <Payoff xmi:id="_9mcOxCxcEeSGW6AhcjpKAg" Set="1" Value="eDALY_TB*(2-Discount_Rate)"/>
                    <Payoff xmi:id="_9mcOxSxcEeSGW6AhcjpKAg" Set="2" Value="(cTB_txcost+cSmear)"/>
                    <Payoff xmi:id="_9mcOxixcEeSGW6AhcjpKAg" Set="3" Value="0"/>
                    <Payoff xmi:id="_9mcOxyxcEeSGW6AhcjpKAg" Set="4" Value="1"/>
                    <Payoff xmi:id="_9mcOyCxcEeSGW6AhdipKAg" Set="5" Value="-cInfxPerYearSmearPos*(2-Discount_Rate)"/>
                    <Payoff xmi:id="_9mcOySxcEeSGW6AhdipKAg" Set="6" Value="0"/>
                  </Node>
                  <Node xmi:id="_9mcOyixcEeSGW6AhdipKAg" NameID="Node773" Label="Die" NodeType="TerminalNode">
                    <Prob xmi:id="_9mcOyyxcEeSGW6AhdipKAg" Value="pDieNoTreatment6MosSmearPos"/>
                    <Payoff xmi:id="_9mcOzCxcEeSGW6AhdipKAg" Set="1" Value="0.75*eDALY_TB+(eLE_NoHIVDisc-0.75)"/>
                    <Payoff xmi:id="_9mcOzSxcEeSGW6AhehpKAg" Set="2" Value="(cTB_txcost+cSmear)"/>
                    <Payoff xmi:id="_9mcOzixcEeSGW6AhehpKAg" Set="3" Value="-1"/>
                    <Payoff xmi:id="_9mcOzyxcEeSGW6AhehpKAg" Set="4" Value="1"/>
                    <Payoff xmi:id="_9mcO0CxcEeSGW6AhehpKAg" Set="5" Value="-(.75)*cInfxPerYearSmearPos"/>
                    <Payoff xmi:id="_9mcO0SxcEeSGW6AhehpKAg" Set="6" Value="0"/>
                  </Node>
                </Node>
              </Node>
              <Node xmi:id="_9mcO0ixcEeSGW6AhfgpKAg" NameID="Node774" Label="Smear -" NodeType="ChanceNode">
                <Prob xmi:id="_9mcO0yxcEeSGW6AhfgpKAg" Value="#"/>
                <Node xmi:id="_9mcO1CxcEeSGW6AhfgpKAg" NameID="Node1714" Label="Empiric +" NodeType="ChanceNode">
                  <Prob xmi:id="_9mcO1SxcEeSGW6AhfgpKAg" Value="pSens_Empiric"/>
                  <Node xmi:id="_9mcO1ixcEeSGW6AhfgpKAg" NameID="Node1715" Label="Die" NodeType="TerminalNode">
                    <Prob xmi:id="_9mcO1yxcEeSGW6AhgfpKAg" Value="pDieDuringTreatment"/>
                    <Payoff xmi:id="_9mcO2CxcEeSGW6AhgfpKAg" Set="1" Value="0.25*eDALY_TB+(eLE_NoHIVDisc-0.25)"/>
                    <Payoff xmi:id="_9mcO2SxcEeSGW6AhgfpKAg" Set="2" Value="(.25*cTB_txcost+cSmear)"/>
                    <Payoff xmi:id="_9mcO2ixcEeSGW6AhgfpKAg" Set="3" Value="-1"/>
                    <Payoff xmi:id="_9mcO2yxcEeSGW6AhgfpKAg" Set="4" Value="1"/>
                    <Payoff xmi:id="_9mcO3CxcEeSGW6AhhepKAg" Set="5" Value="-(.25)*cInfxPerYearSmearNeg"/>
                    <Payoff xmi:id="_9mcO3SxcEeSGW6AhhepKAg" Set="6" Value="0"/>
                  </Node>
                  <Node xmi:id="_9mcO3ixcEeSGW6AhhepKAg" NameID="Node1716" Label="Treatment Successful" NodeType="LabelNode">
                    <Prob xmi:id="_9mcO3yxcEeSGW6AhhepKAg" Value="#"/>
                    <Node xmi:id="_9mcO4CxcEeSGW6AhhepKAg" NameID="Node1717" Label="Survive" NodeType="TerminalNode">
                      <Payoff xmi:id="_9mcO4SxcEeSGW6AhidpKAg" Set="1" Value="cTime_Empiric_Delay*eDALY_TB+0.5*eDALY_DOTS"/>
                      <Payoff xmi:id="_9mcO4ixcEeSGW6AhidpKAg" Set="2" Value="(cTB_txcost+cSmear)"/>
                      <Payoff xmi:id="_9mcO4yxcEeSGW6AhidpKAg" Set="3" Value="0"/>
                      <Payoff xmi:id="_9mcO5CxcEeSGW6AhidpKAg" Set="4" Value="1"/>
                      <Payoff xmi:id="_9mcO5SxcEeSGW6AhidpKAg" Set="5" Value="-cTime_Empiric_Delay*cInfxPerYearSmearNeg"/>
                      <Payoff xmi:id="_9mcO5ixcEeSGW6AhjcpKAg" Set="6" Value="0"/>
                    </Node>
                  </Node>
                  <Node xmi:id="_9mcO5yxcEeSGW6AhjcpKAg" NameID="Node1718" Label="Treatment Unsuccessful" NodeType="ChanceNode">
                    <Prob xmi:id="_9mcO6CxcEeSGW6AhjcpKAg" Value="pDOTS_Unsuccessful_DR"/>
                    <Node xmi:id="_9mcO6SxcEeSGW6AhjcpKAg" NameID="Node1719" Label="Survive" NodeType="TerminalNode">
                      <Prob xmi:id="_9mcO6ixcEeSGW6AhjcpKAg" Value="#"/>
                      <Payoff xmi:id="_9mcO6yxcEeSGW6AhkbpKAg" Set="1" Value="eDALY_TB*(2-Discount_Rate)"/>
                      <Payoff xmi:id="_9mcO7CxcEeSGW6AhkbpKAg" Set="2" Value="(cTB_txcost+cSmear)"/>
                      <Payoff xmi:id="_9mcO7SxcEeSGW6AhkbpKAg" Set="3" Value="0"/>
                      <Payoff xmi:id="_9mcO7ixcEeSGW6AhkbpKAg" Set="4" Value="1"/>
                      <Payoff xmi:id="_9mcO7yxcEeSGW6AhkbpKAg" Set="5" Value="-cInfxPerYearSmearNeg*(2-Discount_Rate)"/>
                      <Payoff xmi:id="_9mcO8CxcEeSGW6AhlapKAg" Set="6" Value="0"/>
                    </Node>
                    <Node xmi:id="_9mcO8SxcEeSGW6AhlapKAg" NameID="Node1720" Label="Die" NodeType="TerminalNode">
                      <Prob xmi:id="_9mcO8ixcEeSGW6AhlapKAg" Value="pDieNoTreatment6MosSmearNeg"/>
                      <Payoff xmi:id="_9mcO8yxcEeSGW6AhlapKAg" Set="1" Value="0.75*eDALY_TB+(eLE_NoHIVDisc-0.75)"/>
                      <Payoff xmi:id="_9mcO9CxcEeSGW6AhlapKAg" Set="2" Value="(cTB_txcost+cSmear)"/>
                      <Payoff xmi:id="_9mcO9SxcEeSGW6AhmZpKAg" Set="3" Value="-1"/>
                      <Payoff xmi:id="_9mcO9ixcEeSGW6AhmZpKAg" Set="4" Value="1"/>
                      <Payoff xmi:id="_9mcO9yxcEeSGW6AhmZpKAg" Set="5" Value="-(.75)*cInfxPerYearSmearNeg"/>
                      <Payoff xmi:id="_9mcO-CxcEeSGW6AhmZpKAg" Set="6" Value="0"/>
                    </Node>
                  </Node>
                </Node>
                <Node xmi:id="_9mc10CxcEeSGW6AhmZpKAg" NameID="Node1721" Label="Empiric -" NodeType="ChanceNode">
                  <Prob xmi:id="_9mc10SxcEeSGW6AhnYpKAg" Value="#"/>
                  <Node xmi:id="_9mc10ixcEeSGW6AhnYpKAg" NameID="Node1722" Label="Die" NodeType="TerminalNode">
                    <Prob xmi:id="_9mc10yxcEeSGW6AhnYpKAg" Value="pDieNoTreatmentSmearNeg"/>
                    <Payoff xmi:id="_9mc11CxcEeSGW6AhnYpKAg" Set="1" Value="0.5*eDALY_TB+(eLE_NoHIVDisc-0.5)"/>
                    <Payoff xmi:id="_9mc11SxcEeSGW6AhnYpKAg" Set="2" Value="cSmear"/>
                    <Payoff xmi:id="_9mc11ixcEeSGW6AhoXpKAg" Set="3" Value="-1"/>
                    <Payoff xmi:id="_9mc11yxcEeSGW6AhoXpKAg" Set="4" Value="0"/>
                    <Payoff xmi:id="_9mc12CxcEeSGW6AhoXpKAg" Set="5" Value="-.5*cInfxPerYearSmearNeg"/>
                    <Payoff xmi:id="_9mc12SxcEeSGW6AhoXpKAg" Set="6" Value="0"/>
                  </Node>
                  <Node xmi:id="_9mc12ixcEeSGW6AhoXpKAg" NameID="Node1723" Label="Survive" NodeType="TerminalNode">
                    <Prob xmi:id="_9mc12yxcEeSGW6AhpWpKAg" Value="#"/>
                    <Payoff xmi:id="_9mc13CxcEeSGW6AhpWpKAg" Set="1" Value="eDALY_TB*(2-Discount_Rate)"/>
                    <Payoff xmi:id="_9mc13SxcEeSGW6AhpWpKAg" Set="2" Value="cSmear"/>
                    <Payoff xmi:id="_9mc13ixcEeSGW6AhpWpKAg" Set="3" Value="0"/>
                    <Payoff xmi:id="_9mc13yxcEeSGW6AhpWpKAg" Set="4" Value="0"/>
                    <Payoff xmi:id="_9mc14CxcEeSGW6AhqVpKAg" Set="5" Value="-cInfxPerYearSmearNeg*(2-Discount_Rate)"/>
                    <Payoff xmi:id="_9mc14SxcEeSGW6AhqVpKAg" Set="6" Value="0"/>
                  </Node>
                </Node>
              </Node>
            </Node>
          </Node>
        </Node>
        <Node xmi:id="_9mc14ixcEeSGW6AhqVpKAg" NameID="Node281" Label="TB-" NodeType="ChanceNode">
          <Prob xmi:id="_9mc14yxcEeSGW6AhqVpKAg" Value="#"/>
          <Node xmi:id="_9mc15CxcEeSGW6AhqVpKAg" NameID="Node282" Label="HIV+, ARV" NodeType="ChanceNode">
            <Prob xmi:id="_9mc15SxcEeSGW6AhrUpKAg" Value="pHIV*propARV"/>
            <Node xmi:id="_9mc15ixcEeSGW6AhrUpKAg" NameID="Node283" Label="Smear+" NodeType="ChanceNode">
              <Prob xmi:id="_9mc15yxcEeSGW6AhrUpKAg" Value="#"/>
              <Node xmi:id="_9mc16CxcEeSGW6AhrUpKAg" NameID="Node284" Label="Survive" NodeType="TerminalNode">
                <Prob xmi:id="_9mc16SxcEeSGW6AhrUpKAg" Value="#"/>
                <Payoff xmi:id="_9mc16ixcEeSGW6AhsTpKAg" Set="1" Value="eDALY_HIV_ARV*eLE_HIV_ARVDisc+(eLE_NoHIVDisc-eLE_HIV_ARVDisc)"/>
                <Payoff xmi:id="_9mc16yxcEeSGW6AhsTpKAg" Set="2" Value="cTB_txcost+cSmear"/>
                <Payoff xmi:id="_9mc17CxcEeSGW6AhsTpKAg" Set="3" Value="0"/>
                <Payoff xmi:id="_9mc17SxcEeSGW6AhsTpKAg" Set="4" Value="0"/>
                <Payoff xmi:id="_9mc17ixcEeSGW6AhsTpKAg" Set="5" Value="0"/>
                <Payoff xmi:id="_9mc17yxcEeSGW6AhtSpKAg" Set="6" Value="1"/>
              </Node>
              <Node xmi:id="_9mc18CxcEeSGW6AhtSpKAg" NameID="Node285" Label="Die" NodeType="TerminalNode">
                <Prob xmi:id="_9mc18SxcEeSGW6AhtSpKAg" Value="pDieARV12Mos"/>
                <Payoff xmi:id="_9mc18ixcEeSGW6AhtSpKAg" Set="1" Value="0.5*eDALY_HIV_ARV+(eLE_NoHIVDisc-0.5)"/>
                <Payoff xmi:id="_9mc18yxcEeSGW6AhtSpKAg" Set="2" Value="cTB_txcost+cSmear"/>
                <Payoff xmi:id="_9mc19CxcEeSGW6AhuRpKAg" Set="3" Value="-1"/>
                <Payoff xmi:id="_9mc19SxcEeSGW6AhuRpKAg" Set="4" Value="0"/>
                <Payoff xmi:id="_9mc19ixcEeSGW6AhuRpKAg" Set="5" Value="0"/>
                <Payoff xmi:id="_9mc19yxcEeSGW6AhuRpKAg" Set="6" Value="1"/>
              </Node>
            </Node>
            <Node xmi:id="_9mc1-CxcEeSGW6AhuRpKAg" NameID="Node286" Label="Smear-" NodeType="ChanceNode">
              <Prob xmi:id="_9mc1-SxcEeSGW6AhvQpKAg" Value="pSpec_Smear*pSpec_Empiric"/>
              <Node xmi:id="_9mc1-ixcEeSGW6AhvQpKAg" NameID="Node287" Label="Survive" NodeType="TerminalNode">
                <Prob xmi:id="_9mc1-yxcEeSGW6AhvQpKAg" Value="#"/>
                <Payoff xmi:id="_9mc1_CxcEeSGW6AhvQpKAg" Set="1" Value="eDALY_HIV_ARV*eLE_HIV_ARVDisc+(eLE_NoHIVDisc-eLE_HIV_ARVDisc)"/>
                <Payoff xmi:id="_9mc1_SxcEeSGW6AhvQpKAg" Set="2" Value="cSmear"/>
                <Payoff xmi:id="_9mc1_ixcEeSGW6AhwPpKAg" Set="3" Value="0"/>
                <Payoff xmi:id="_9mc1_yxcEeSGW6AhwPpKAg" Set="4" Value="0"/>
                <Payoff xmi:id="_9mc2ACxcEeSGW6AhwPpKAg" Set="5" Value="0"/>
                <Payoff xmi:id="_9mc2ASxcEeSGW6AhwPpKAg" Set="6" Value="0"/>
              </Node>
              <Node xmi:id="_9mc2AixcEeSGW6AhwPpKAg" NameID="Node288" Label="Die" NodeType="TerminalNode">
                <Prob xmi:id="_9mc2AyxcEeSGW6AhxOpKAg" Value="pDieARV12Mos"/>
                <Payoff xmi:id="_9mc2BCxcEeSGW6AhxOpKAg" Set="1" Value="0.5*eDALY_HIV_ARV+(eLE_NoHIVDisc-0.5)"/>
                <Payoff xmi:id="_9mc2BSxcEeSGW6AhxOpKAg" Set="2" Value="cSmear"/>
                <Payoff xmi:id="_9mc2BixcEeSGW6AhxOpKAg" Set="3" Value="-1"/>
                <Payoff xmi:id="_9mc2ByxcEeSGW6AhxOpKAg" Set="4" Value="0"/>
                <Payoff xmi:id="_9mc2CCxcEeSGW6AhyNpKAg" Set="5" Value="0"/>
                <Payoff xmi:id="_9mc2CSxcEeSGW6AhyNpKAg" Set="6" Value="0"/>
              </Node>
            </Node>
          </Node>
          <Node xmi:id="_9mc2CixcEeSGW6AhyNpKAg" NameID="Node289" Label="HIV+, no ARV" NodeType="ChanceNode">
            <Prob xmi:id="_9mc2CyxcEeSGW6AhyNpKAg" Value="pHIV*(1-propARV)"/>
            <Node xmi:id="_9mc2DCxcEeSGW6AhyNpKAg" NameID="Node290" Label="Smear+" NodeType="ChanceNode">
              <Prob xmi:id="_9mc2DSxcEeSGW6AhzMpKAg" Value="#"/>
              <Node xmi:id="_9mc2DixcEeSGW6AhzMpKAg" NameID="Node291" Label="Survive" NodeType="TerminalNode">
                <Prob xmi:id="_9mc2DyxcEeSGW6AhzMpKAg" Value="#"/>
                <Payoff xmi:id="_9mc2ECxcEeSGW6AhzMpKAg" Set="1" Value="eDALY_AIDS*eLE_AIDSDisc+(eLE_NoHIVDisc-eLE_AIDSDisc)"/>
                <Payoff xmi:id="_9mc2ESxcEeSGW6AhzMpKAg" Set="2" Value="cTB_txcost+cSmear"/>
                <Payoff xmi:id="_9mc2EixcEeSGW6Ah0LpKAg" Set="3" Value="0"/>
                <Payoff xmi:id="_9mc2EyxcEeSGW6Ah0LpKAg" Set="4" Value="0"/>
                <Payoff xmi:id="_9mc2FCxcEeSGW6Ah0LpKAg" Set="5" Value="0"/>
                <Payoff xmi:id="_9mc2FSxcEeSGW6Ah0LpKAg" Set="6" Value="1"/>
              </Node>
              <Node xmi:id="_9mc2FixcEeSGW6Ah0LpKAg" NameID="Node292" Label="Die" NodeType="TerminalNode">
                <Prob xmi:id="_9mc2FyxcEeSGW6Ah1KpKAg" Value="pDieHIV12Mos"/>
                <Payoff xmi:id="_9mc2GCxcEeSGW6Ah1KpKAg" Set="1" Value="0.5*eDALY_AIDS+(eLE_NoHIVDisc-0.5)"/>
                <Payoff xmi:id="_9mc2GSxcEeSGW6Ah1KpKAg" Set="2" Value="cTB_txcost+cSmear"/>
                <Payoff xmi:id="_9mc2GixcEeSGW6Ah1KpKAg" Set="3" Value="-1"/>
                <Payoff xmi:id="_9mdc4CxcEeSGW6Ah1KpKAg" Set="4" Value="0"/>
                <Payoff xmi:id="_9mdc4SxcEeSGW6Ah2JpKAg" Set="5" Value="0"/>
                <Payoff xmi:id="_9mdc4ixcEeSGW6Ah2JpKAg" Set="6" Value="1"/>
              </Node>
            </Node>
            <Node xmi:id="_9mdc4yxcEeSGW6Ah2JpKAg" NameID="Node293" Label="Smear-" NodeType="ChanceNode">
              <Prob xmi:id="_9mdc5CxcEeSGW6Ah2JpKAg" Value="pSpec_Smear*pSpec_Empiric"/>
              <Node xmi:id="_9mdc5SxcEeSGW6Ah2JpKAg" NameID="Node294" Label="Survive" NodeType="TerminalNode">
                <Prob xmi:id="_9mdc5ixcEeSGW6Ah3IpKAg" Value="#"/>
                <Payoff xmi:id="_9mdc5yxcEeSGW6Ah3IpKAg" Set="1" Value="eDALY_AIDS*eLE_AIDSDisc+(eLE_NoHIVDisc-eLE_AIDSDisc)"/>
                <Payoff xmi:id="_9mdc6CxcEeSGW6Ah3IpKAg" Set="2" Value="cSmear"/>
                <Payoff xmi:id="_9mdc6SxcEeSGW6Ah3IpKAg" Set="3" Value="0"/>
                <Payoff xmi:id="_9mdc6ixcEeSGW6Ah3IpKAg" Set="4" Value="0"/>
                <Payoff xmi:id="_9mdc6yxcEeSGW6Ah4HpKAg" Set="5" Value="0"/>
                <Payoff xmi:id="_9mdc7CxcEeSGW6Ah4HpKAg" Set="6" Value="0"/>
              </Node>
              <Node xmi:id="_9mdc7SxcEeSGW6Ah4HpKAg" NameID="Node295" Label="Die" NodeType="TerminalNode">
                <Prob xmi:id="_9mdc7ixcEeSGW6Ah4HpKAg" Value="pDieHIV12Mos"/>
                <Payoff xmi:id="_9mdc7yxcEeSGW6Ah4HpKAg" Set="1" Value="0.5*eDALY_AIDS+(eLE_NoHIVDisc-0.5)"/>
                <Payoff xmi:id="_9mdc8CxcEeSGW6Ah5GpKAg" Set="2" Value="cSmear"/>
                <Payoff xmi:id="_9mdc8SxcEeSGW6Ah5GpKAg" Set="3" Value="-1"/>
                <Payoff xmi:id="_9mdc8ixcEeSGW6Ah5GpKAg" Set="4" Value="0"/>
                <Payoff xmi:id="_9mdc8yxcEeSGW6Ah5GpKAg" Set="5" Value="0"/>
                <Payoff xmi:id="_9mdc9CxcEeSGW6Ah5GpKAg" Set="6" Value="0"/>
              </Node>
            </Node>
          </Node>
          <Node xmi:id="_9mdc9SxcEeSGW6Ah6FpKAg" NameID="Node296" Label="HIV-" NodeType="ChanceNode">
            <Prob xmi:id="_9mdc9ixcEeSGW6Ah6FpKAg" Value="#"/>
            <Node xmi:id="_9mdc9yxcEeSGW6Ah6FpKAg" NameID="Node297" Label="Smear +" NodeType="LabelNode">
              <Prob xmi:id="_9mdc-CxcEeSGW6Ah6FpKAg" Value="#"/>
              <Node xmi:id="_9mdc-SxcEeSGW6Ah6FpKAg" NameID="Node298" Label="Survive" NodeType="TerminalNode">
                <Payoff xmi:id="_9mdc-ixcEeSGW6Ah7EpKAg" Set="1" Value="0.5*eDALY_DOTS"/>
                <Payoff xmi:id="_9mdc-yxcEeSGW6Ah7EpKAg" Set="2" Value="cTB_txcost+cSmear"/>
                <Payoff xmi:id="_9mdc_CxcEeSGW6Ah7EpKAg" Set="3" Value="0"/>
                <Payoff xmi:id="_9mdc_SxcEeSGW6Ah7EpKAg" Set="4" Value="0"/>
                <Payoff xmi:id="_9mdc_ixcEeSGW6Ah7EpKAg" Set="5" Value="0"/>
                <Payoff xmi:id="_9mdc_yxcEeSGW6Ah8DpKAg" Set="6" Value="1"/>
              </Node>
            </Node>
            <Node xmi:id="_9mddACxcEeSGW6Ah8DpKAg" NameID="Node299" Label="Smear-" NodeType="LabelNode">
              <Prob xmi:id="_9mddASxcEeSGW6Ah8DpKAg" Value="pSpec_Smear*pSpec_Empiric"/>
              <Node xmi:id="_9mddAixcEeSGW6Ah8DpKAg" NameID="Node300" Label="Survive" NodeType="TerminalNode">
                <Payoff xmi:id="_9mddAyxcEeSGW6Ah8DpKAg" Set="1" Value="0"/>
                <Payoff xmi:id="_9mddBCxcEeSGW6Ah9CpKAg" Set="2" Value="cSmear"/>
                <Payoff xmi:id="_9mddBSxcEeSGW6Ah9CpKAg" Set="3" Value="0"/>
                <Payoff xmi:id="_9mddBixcEeSGW6Ah9CpKAg" Set="4" Value="0"/>
                <Payoff xmi:id="_9mddByxcEeSGW6Ah9CpKAg" Set="5" Value="0"/>
                <Payoff xmi:id="_9mddCCxcEeSGW6Ah9CpKAg" Set="6" Value="0"/>
              </Node>
            </Node>
          </Node>
        </Node>
      </Node>
      <Node xmi:id="_9mddCSxcEeSGW6Ah-BpKAg" NameID="Node398" Label="Gene Xpert" NodeType="ChanceNode" StrategyExcluded="true">
        <Node xmi:id="_9mddCixcEeSGW6Ah-BpKAg" NameID="Node401" Label="TB+" NodeType="ChanceNode">
          <Prob xmi:id="_9mddCyxcEeSGW6Ah-BpKAg" Value="pPrevTB"/>
          <Node xmi:id="_9mddDCxcEeSGW6Ah-BpKAg" NameID="Node550" Label="Drug Susceptible" NodeType="ChanceNode">
            <Prob xmi:id="_9mddDSxcEeSGW6Ah-BpKAg" Value="#"/>
            <Node xmi:id="_9mddDixcEeSGW6Ah_ApKAg" NameID="Node402" Label="HIV+, ARV" NodeType="ChanceNode">
              <Prob xmi:id="_9mddDyxcEeSGW6Ah_ApKAg" Value="pHIVTB*propARV"/>
              <Node xmi:id="_9mddECxcEeSGW6Ah_ApKAg" NameID="Node403" Label="Smear+" NodeType="ChanceNode">
                <Prob xmi:id="_9mddESxcEeSGW6Ah_ApKAg" Value="pSens_Smear_HIV"/>
                <Node xmi:id="_9mddEixcEeSGW6Ah_ApKAg" NameID="Node404" Label="Expert +" NodeType="ChanceNode">
                  <Prob xmi:id="_9mddEyxcEeSGW6AhA_pKAg" Value="pSens_Xpert_SmPos"/>
                  <Node xmi:id="_9mddFCxcEeSGW6AhA_pKAg" NameID="Node405" Label="Die" NodeType="TerminalNode">
                    <Prob xmi:id="_9mddFSxcEeSGW6AhA_pKAg" Value="pDieDuringTreatmentHIV"/>
                    <Payoff xmi:id="_9mddFixcEeSGW6AhA_pKAg" Set="1" Value="0.25*eDALY_TB+(eLE_NoHIVDisc-0.25)"/>
                    <Payoff xmi:id="_9mddFyxcEeSGW6AhA_pKAg" Set="2" Value="(.25*cTB_txcost+cXpert)"/>
                    <Payoff xmi:id="_9mddGCxcEeSGW6AhB-pKAg" Set="3" Value="-1"/>
                    <Payoff xmi:id="_9mddGSxcEeSGW6AhB-pKAg" Set="4" Value="1"/>
                    <Payoff xmi:id="_9mddGixcEeSGW6AhB-pKAg" Set="5" Value="-0.25*cInfxPerYearSmearPos_HIV"/>
                    <Payoff xmi:id="_9mddGyxcEeSGW6AhB-pKAg" Set="6" Value="0"/>
                  </Node>
                  <Node xmi:id="_9mddHCxcEeSGW6AhB-pKAg" NameID="Node406" Label="Treatment Successful" NodeType="ChanceNode">
                    <Prob xmi:id="_9mddHSxcEeSGW6AhC9pKAg" Value="#"/>
                    <Node xmi:id="_9mddHixcEeSGW6AhC9pKAg" NameID="Node407" Label="Survive" NodeType="TerminalNode">
                      <Prob xmi:id="_9mddHyxcEeSGW6AhC9pKAg" Value="#"/>
                      <Payoff xmi:id="_9mddICxcEeSGW6AhC9pKAg" Set="1" Value="eDALY_TB*cTime_Xpert_Delay+(eDALY_HIV_ARV*(eLE_HIV_ARVDisc-cTime_Xpert_Delay))+(eLE_NoHIVDisc-eLE_HIV_ARVDisc)"/>
                      <Payoff xmi:id="_9mddISxcEeSGW6AhC9pKAg" Set="2" Value="(cTB_txcost+cXpert)"/>
                      <Payoff xmi:id="_9mddIixcEeSGW6AhD8pKAg" Set="3" Value="0"/>
                      <Payoff xmi:id="_9mddIyxcEeSGW6AhD8pKAg" Set="4" Value="1"/>
                      <Payoff xmi:id="_9mddJCxcEeSGW6AhD8pKAg" Set="5" Value="-cTime_Xpert_Delay*cInfxPerYearSmearPos_HIV"/>
                      <Payoff xmi:id="_9mddJSxcEeSGW6AhD8pKAg" Set="6" Value="0"/>
                    </Node>
                    <Node xmi:id="_9mddJixcEeSGW6AhD8pKAg" NameID="Node408" Label="Die" NodeType="TerminalNode">
                      <Prob xmi:id="_9mddJyxcEeSGW6AhE7pKAg" Value="pDieARV6Mos"/>
                      <Payoff xmi:id="_9mddKCxcEeSGW6AhE7pKAg" Set="1" Value="cTime_Xpert_Delay*eDALY_TB+(0.75-cTime_Xpert_Delay)*eDALY_HIV_ARV+(eLE_NoHIVDisc-0.75)"/>
                      <Payoff xmi:id="_9mddKSxcEeSGW6AhE7pKAg" Set="2" Value="(cTB_txcost+cNewTest)"/>
                      <Payoff xmi:id="_9mddKixcEeSGW6AhE7pKAg" Set="3" Value="-1"/>
                      <Payoff xmi:id="_9mddKyxcEeSGW6AhE7pKAg" Set="4" Value="1"/>
                      <Payoff xmi:id="_9mddLCxcEeSGW6AhF6pKAg" Set="5" Value="-cTime_Xpert_Delay*cInfxPerYearSmearPos_HIV"/>
                      <Payoff xmi:id="_9mddLSxcEeSGW6AhF6pKAg" Set="6" Value="0"/>
                    </Node>
                  </Node>
                  <Node xmi:id="_9mddLixcEeSGW6AhF6pKAg" NameID="Node409" Label="Treatment Unsuccessful" NodeType="ChanceNode">
                    <Prob xmi:id="_9mddLyxcEeSGW6AhF6pKAg" Value="pDOTS_Unsuccessful"/>
                    <Node xmi:id="_9mddMCxcEeSGW6AhF6pKAg" NameID="Node410" Label="Survive" NodeType="TerminalNode">
                      <Prob xmi:id="_9mddMSxcEeSGW6AhG5pKAg" Value="#"/>
                      <Payoff xmi:id="_9mddMixcEeSGW6AhG5pKAg" Set="1" Value="eDALY_TB*(2-Discount_Rate)+eDALY_HIV_ARV*(eLE_HIV_ARVDisc-(2-Discount_Rate))+(eLE_NoHIVDisc-eLE_HIV_ARVDisc)"/>
                      <Payoff xmi:id="_9mddMyxcEeSGW6AhG5pKAg" Set="2" Value="(cTB_txcost+cXpert)"/>
                      <Payoff xmi:id="_9mddNCxcEeSGW6AhG5pKAg" Set="3" Value="0"/>
                      <Payoff xmi:id="_9mddNSxcEeSGW6AhG5pKAg" Set="4" Value="1"/>
                      <Payoff xmi:id="_9mddNixcEeSGW6AhH4pKAg" Set="5" Value="-(cInfxPerYearSmearPos_HIV)*(2-Discount_Rate)"/>
                      <Payoff xmi:id="_9mddNyxcEeSGW6AhH4pKAg" Set="6" Value="0"/>
                    </Node>
                    <Node xmi:id="_9mddOCxcEeSGW6AhH4pKAg" NameID="Node411" Label="Die" NodeType="TerminalNode">
                      <Prob xmi:id="_9mddOSxcEeSGW6AhH4pKAg" Value="pDieNoTreatmentARV6MosSmearPos"/>
                      <Payoff xmi:id="_9meD8CxcEeSGW6AhH4pKAg" Set="1" Value="0.75*eDALY_TB+(eLE_NoHIVDisc-0.75)"/>
                      <Payoff xmi:id="_9meD8SxcEeSGW6AhI3pKAg" Set="2" Value="(cTB_txcost+cXpert)"/>
                      <Payoff xmi:id="_9meD8ixcEeSGW6AhI3pKAg" Set="3" Value="-1"/>
                      <Payoff xmi:id="_9meD8yxcEeSGW6AhI3pKAg" Set="4" Value="1"/>
                      <Payoff xmi:id="_9meD9CxcEeSGW6AhI3pKAg" Set="5" Value="-.75*cInfxPerYearSmearPos_HIV"/>
                      <Payoff xmi:id="_9meD9SxcEeSGW6AhI3pKAg" Set="6" Value="0"/>
                    </Node>
                  </Node>
                </Node>
                <Node xmi:id="_9meD9ixcEeSGW6AhJ2pKAg" NameID="Node412" Label="Xpert -" NodeType="ChanceNode">
                  <Prob xmi:id="_9meD9yxcEeSGW6AhJ2pKAg" Value="#"/>
                  <Node xmi:id="_9meD-CxcEeSGW6AhJ2pKAg" NameID="Node413" Label="Empiric+" NodeType="ChanceNode">
                    <Prob xmi:id="_9meD-SxcEeSGW6AhJ2pKAg" Value="pSens_Empiric"/>
                    <Node xmi:id="_9meD-ixcEeSGW6AhJ2pKAg" NameID="Node414" Label="Die" NodeType="TerminalNode">
                      <Prob xmi:id="_9meD-yxcEeSGW6AhK1pKAg" Value="pDieDuringTreatmentHIV"/>
                      <Payoff xmi:id="_9meD_CxcEeSGW6AhK1pKAg" Set="1" Value="0.25*eDALY_TB+(eLE_NoHIVDisc-0.25)"/>
                      <Payoff xmi:id="_9meD_SxcEeSGW6AhK1pKAg" Set="2" Value="(.25*cTB_txcost+cXpert)"/>
                      <Payoff xmi:id="_9meD_ixcEeSGW6AhK1pKAg" Set="3" Value="-1"/>
                      <Payoff xmi:id="_9meD_yxcEeSGW6AhK1pKAg" Set="4" Value="1"/>
                      <Payoff xmi:id="_9meEACxcEeSGW6AhL0pKAg" Set="5" Value="-0.25*cInfxPerYearSmearPos_HIV"/>
                      <Payoff xmi:id="_9meEASxcEeSGW6AhL0pKAg" Set="6" Value="0"/>
                    </Node>
                    <Node xmi:id="_9meEAixcEeSGW6AhL0pKAg" NameID="Node415" Label="Treatment Successful" NodeType="ChanceNode">
                      <Prob xmi:id="_9meEAyxcEeSGW6AhL0pKAg" Value="#"/>
                      <Node xmi:id="_9meEBCxcEeSGW6AhL0pKAg" NameID="Node416" Label="Survive" NodeType="TerminalNode">
                        <Prob xmi:id="_9meEBSxcEeSGW6AhMzpKAg" Value="#"/>
                        <Payoff xmi:id="_9meEBixcEeSGW6AhMzpKAg" Set="1" Value="eDALY_TB*cTime_Empiric_Delay+(eDALY_HIV_ARV*(eLE_HIV_ARVDisc-cTime_Empiric_Delay))+(eLE_NoHIVDisc-eLE_HIV_ARVDisc)"/>
                        <Payoff xmi:id="_9meEByxcEeSGW6AhMzpKAg" Set="2" Value="(cTB_txcost+cXpert)"/>
                        <Payoff xmi:id="_9meECCxcEeSGW6AhMzpKAg" Set="3" Value="0"/>
                        <Payoff xmi:id="_9meECSxcEeSGW6AhMzpKAg" Set="4" Value="1"/>
                        <Payoff xmi:id="_9meECixcEeSGW6AhNypKAg" Set="5" Value="-cTime_Empiric_Delay*cInfxPerYearSmearPos_HIV"/>
                        <Payoff xmi:id="_9meECyxcEeSGW6AhNypKAg" Set="6" Value="0"/>
                      </Node>
                      <Node xmi:id="_9meEDCxcEeSGW6AhNypKAg" NameID="Node417" Label="Die" NodeType="TerminalNode">
                        <Prob xmi:id="_9meEDSxcEeSGW6AhNypKAg" Value="pDieARV6Mos"/>
                        <Payoff xmi:id="_9meEDixcEeSGW6AhNypKAg" Set="1" Value="cTime_Empiric_Delay*eDALY_TB+(0.75-cTime_Empiric_Delay)*eDALY_HIV_ARV+(eLE_NoHIVDisc-0.75)"/>
                        <Payoff xmi:id="_9meEDyxcEeSGW6AhOxpKAg" Set="2" Value="(cTB_txcost+cXpert)"/>
                        <Payoff xmi:id="_9meEECxcEeSGW6AhOxpKAg" Set="3" Value="-1"/>
                        <Payoff xmi:id="_9meEESxcEeSGW6AhOxpKAg" Set="4" Value="1"/>
                        <Payoff xmi:id="_9meEEixcEeSGW6AhOxpKAg" Set="5" Value="-cTime_Empiric_Delay*cInfxPerYearSmearPos_HIV"/>
                        <Payoff xmi:id="_9meEEyxcEeSGW6AhOxpKAg" Set="6" Value="0"/>
                      </Node>
                    </Node>
                    <Node xmi:id="_9meEFCxcEeSGW6AhPwpKAg" NameID="Node418" Label="Treatment Unsuccessful" NodeType="ChanceNode">
                      <Prob xmi:id="_9meEFSxcEeSGW6AhPwpKAg" Value="pDOTS_Unsuccessful"/>
                      <Node xmi:id="_9meEFixcEeSGW6AhPwpKAg" NameID="Node419" Label="Survive" NodeType="TerminalNode">
                        <Prob xmi:id="_9meEFyxcEeSGW6AhPwpKAg" Value="#"/>
                        <Payoff xmi:id="_9meEGCxcEeSGW6AhPwpKAg" Set="1" Value="eDALY_TB*(2-Discount_Rate)+eDALY_HIV_ARV*(eLE_HIV_ARVDisc-(2-Discount_Rate))+(eLE_NoHIVDisc-eLE_HIV_ARVDisc)"/>
                        <Payoff xmi:id="_9meEGSxcEeSGW6AhQvpKAg" Set="2" Value="(cTB_txcost+cXpert)"/>
                        <Payoff xmi:id="_9meEGixcEeSGW6AhQvpKAg" Set="3" Value="0"/>
                        <Payoff xmi:id="_9meEGyxcEeSGW6AhQvpKAg" Set="4" Value="1"/>
                        <Payoff xmi:id="_9meEHCxcEeSGW6AhQvpKAg" Set="5" Value="-(cInfxPerYearSmearPos_HIV)*(2-Discount_Rate)"/>
                        <Payoff xmi:id="_9meEHSxcEeSGW6AhQvpKAg" Set="6" Value="0"/>
                      </Node>
                      <Node xmi:id="_9meEHixcEeSGW6AhRupKAg" NameID="Node420" Label="Die" NodeType="TerminalNode">
                        <Prob xmi:id="_9meEHyxcEeSGW6AhRupKAg" Value="pDieNoTreatmentARV6MosSmearPos"/>
                        <Payoff xmi:id="_9meEICxcEeSGW6AhRupKAg" Set="1" Value="0.75*eDALY_TB+(eLE_NoHIVDisc-0.75)"/>
                        <Payoff xmi:id="_9meEISxcEeSGW6AhRupKAg" Set="2" Value="(cTB_txcost+cXpert)"/>
                        <Payoff xmi:id="_9meEIixcEeSGW6AhRupKAg" Set="3" Value="-1"/>
                        <Payoff xmi:id="_9meEIyxcEeSGW6AhStpKAg" Set="4" Value="1"/>
                        <Payoff xmi:id="_9meEJCxcEeSGW6AhStpKAg" Set="5" Value="-.75*cInfxPerYearSmearPos_HIV"/>
                        <Payoff xmi:id="_9meEJSxcEeSGW6AhStpKAg" Set="6" Value="0"/>
                      </Node>
                    </Node>
                  </Node>
                  <Node xmi:id="_9meEJixcEeSGW6AhStpKAg" NameID="Node421" Label="Empiric -" NodeType="ChanceNode">
                    <Prob xmi:id="_9meEJyxcEeSGW6AhStpKAg" Value="#"/>
                    <Node xmi:id="_9meEKCxcEeSGW6AhTspKAg" NameID="Node422" Label="Die" NodeType="TerminalNode">
                      <Prob xmi:id="_9meEKSxcEeSGW6AhTspKAg" Value="pDieNoTreatmentSmearPosARV"/>
                      <Payoff xmi:id="_9meEKixcEeSGW6AhTspKAg" Set="1" Value="0.5*eDALY_TB+(eLE_NoHIVDisc-0.5)"/>
                      <Payoff xmi:id="_9meEKyxcEeSGW6AhTspKAg" Set="2" Value="cXpert"/>
                      <Payoff xmi:id="_9meELCxcEeSGW6AhTspKAg" Set="3" Value="-1"/>
                      <Payoff xmi:id="_9meELSxcEeSGW6AhUrpKAg" Set="4" Value="0"/>
                      <Payoff xmi:id="_9meELixcEeSGW6AhUrpKAg" Set="5" Value="-(.5)*cInfxPerYearSmearPos_HIV"/>
                      <Payoff xmi:id="_9meELyxcEeSGW6AhUrpKAg" Set="6" Value="0"/>
                    </Node>
                    <Node xmi:id="_9meEMCxcEeSGW6AhUrpKAg" NameID="Node423" Label="Survive" NodeType="TerminalNode">
                      <Prob xmi:id="_9meEMSxcEeSGW6AhUrpKAg" Value="#"/>
                      <Payoff xmi:id="_9meEMixcEeSGW6AhVqpKAg" Set="1" Value="eDALY_TB*(2-Discount_Rate)+eDALY_HIV_ARV*(eLE_HIV_ARVDisc-(2-Discount_Rate))+(eLE_NoHIVDisc-eLE_HIV_ARVDisc)"/>
                      <Payoff xmi:id="_9meEMyxcEeSGW6AhVqpKAg" Set="2" Value="cXpert"/>
                      <Payoff xmi:id="_9meENCxcEeSGW6AhVqpKAg" Set="3" Value="0"/>
                      <Payoff xmi:id="_9meENSxcEeSGW6AhVqpKAg" Set="4" Value="0"/>
                      <Payoff xmi:id="_9meENixcEeSGW6AhVqpKAg" Set="5" Value="-cInfxPerYearSmearPos_HIV*(2-Discount_Rate)"/>
                      <Payoff xmi:id="_9meENyxcEeSGW6AhWppKAg" Set="6" Value="0"/>
                    </Node>
                  </Node>
                </Node>
              </Node>
              <Node xmi:id="_9meEOCxcEeSGW6AhWppKAg" NameID="Node424" Label="Smear-" NodeType="ChanceNode">
                <Prob xmi:id="_9meEOSxcEeSGW6AhWppKAg" Value="#"/>
                <Node xmi:id="_9meEOixcEeSGW6AhWppKAg" NameID="Node425" Label="Expert +" NodeType="ChanceNode">
                  <Prob xmi:id="_9meEOyxcEeSGW6AhWppKAg" Value="pSens_Xpert_SmNeg"/>
                  <Node xmi:id="_9meEPCxcEeSGW6AhXopKAg" NameID="Node426" Label="Die" NodeType="TerminalNode">
                    <Prob xmi:id="_9meEPSxcEeSGW6AhXopKAg" Value="pDieDuringTreatmentHIV"/>
                    <Payoff xmi:id="_9meEPixcEeSGW6AhXopKAg" Set="1" Value="0.25*eDALY_TB+(eLE_NoHIVDisc-0.25)"/>
                    <Payoff xmi:id="_9meEPyxcEeSGW6AhXopKAg" Set="2" Value="(.25*cTB_txcost+cXpert) "/>
                    <Payoff xmi:id="_9meEQCxcEeSGW6AhXopKAg" Set="3" Value="-1"/>
                    <Payoff xmi:id="_9meEQSxcEeSGW6AhYnpKAg" Set="4" Value="1"/>
                    <Payoff xmi:id="_9meEQixcEeSGW6AhYnpKAg" Set="5" Value="-.25*cInfxPerYearSmearNeg_HIV"/>
                    <Payoff xmi:id="_9meEQyxcEeSGW6AhYnpKAg" Set="6" Value="0"/>
                  </Node>
                  <Node xmi:id="_9meERCxcEeSGW6AhYnpKAg" NameID="Node427" Label="Treatment Successful" NodeType="ChanceNode">
                    <Prob xmi:id="_9merACxcEeSGW6AhYnpKAg" Value="#"/>
                    <Node xmi:id="_9merASxcEeSGW6AhZmpKAg" NameID="Node428" Label="Survive" NodeType="TerminalNode">
                      <Prob xmi:id="_9merAixcEeSGW6AhZmpKAg" Value="#"/>
                      <Payoff xmi:id="_9merAyxcEeSGW6AhZmpKAg" Set="1" Value="eDALY_TB*cTime_Xpert_Delay+(eDALY_HIV_ARV*(eLE_HIV_ARVDisc-cTime_Xpert_Delay))+(eLE_NoHIVDisc-eLE_HIV_ARVDisc)"/>
                      <Payoff xmi:id="_9merBCxcEeSGW6AhZmpKAg" Set="2" Value="(cTB_txcost+cXpert)"/>
                      <Payoff xmi:id="_9merBSxcEeSGW6AhZmpKAg" Set="3" Value="0"/>
                      <Payoff xmi:id="_9merBixcEeSGW6AhalpKAg" Set="4" Value="1"/>
                      <Payoff xmi:id="_9merByxcEeSGW6AhalpKAg" Set="5" Value="-cTime_Xpert_Delay*cInfxPerYearSmearNeg_HIV"/>
                      <Payoff xmi:id="_9merCCxcEeSGW6AhalpKAg" Set="6" Value="0"/>
                    </Node>
                    <Node xmi:id="_9merCSxcEeSGW6AhalpKAg" NameID="Node429" Label="Die" NodeType="TerminalNode">
                      <Prob xmi:id="_9merCixcEeSGW6AhalpKAg" Value="pDieARV6Mos"/>
                      <Payoff xmi:id="_9merCyxcEeSGW6AhbkpKAg" Set="1" Value="cTime_Xpert_Delay*eDALY_TB+(0.75-cTime_Xpert_Delay)*eDALY_HIV_ARV+(eLE_NoHIVDisc-0.75)"/>
                      <Payoff xmi:id="_9merDCxcEeSGW6AhbkpKAg" Set="2" Value="(cTB_txcost+cXpert)"/>
                      <Payoff xmi:id="_9merDSxcEeSGW6AhbkpKAg" Set="3" Value="-1"/>
                      <Payoff xmi:id="_9merDixcEeSGW6AhbkpKAg" Set="4" Value="1"/>
                      <Payoff xmi:id="_9merDyxcEeSGW6AhbkpKAg" Set="5" Value="-cTime_Xpert_Delay*cInfxPerYearSmearNeg_HIV"/>
                      <Payoff xmi:id="_9merECxcEeSGW6AhcjpKAg" Set="6" Value="0"/>
                    </Node>
                  </Node>
                  <Node xmi:id="_9merESxcEeSGW6AhcjpKAg" NameID="Node430" Label="Treatment Unsuccessful" NodeType="ChanceNode">
                    <Prob xmi:id="_9mfSECxcEeSGW6AhcjpKAg" Value="pDOTS_Unsuccessful"/>
                    <Node xmi:id="_9mfSESxcEeSGW6AhcjpKAg" NameID="Node431" Label="Survive" NodeType="TerminalNode">
                      <Prob xmi:id="_9mfSEixcEeSGW6AhcjpKAg" Value="#"/>
                      <Payoff xmi:id="_9mfSEyxcEeSGW6AhdipKAg" Set="1" Value="eDALY_TB*(2-Discount_Rate)+eDALY_HIV_ARV*(eLE_HIV_ARVDisc-(2-Discount_Rate))+(eLE_NoHIVDisc-eLE_HIV_ARVDisc)"/>
                      <Payoff xmi:id="_9mfSFCxcEeSGW6AhdipKAg" Set="2" Value="(cTB_txcost+cXpert)"/>
                      <Payoff xmi:id="_9mfSFSxcEeSGW6AhdipKAg" Set="3" Value="0"/>
                      <Payoff xmi:id="_9mfSFixcEeSGW6AhdipKAg" Set="4" Value="1"/>
                      <Payoff xmi:id="_9mfSFyxcEeSGW6AhdipKAg" Set="5" Value="-(cInfxPerYearSmearNeg_HIV)*(2-Discount_Rate)"/>
                      <Payoff xmi:id="_9mfSGCxcEeSGW6AhehpKAg" Set="6" Value="0"/>
                    </Node>
                    <Node xmi:id="_9mfSGSxcEeSGW6AhehpKAg" NameID="Node432" Label="Die" NodeType="TerminalNode">
                      <Prob xmi:id="_9mfSGixcEeSGW6AhehpKAg" Value="pDieNoTreatmentARV6MosSmearNeg"/>
                      <Payoff xmi:id="_9mfSGyxcEeSGW6AhehpKAg" Set="1" Value="0.75*eDALY_TB+(eLE_NoHIVDisc-0.75)"/>
                      <Payoff xmi:id="_9mfSHCxcEeSGW6AhehpKAg" Set="2" Value="(cTB_txcost+cXpert)"/>
                      <Payoff xmi:id="_9mfSHSxcEeSGW6AhfgpKAg" Set="3" Value="-1"/>
                      <Payoff xmi:id="_9mfSHixcEeSGW6AhfgpKAg" Set="4" Value="1"/>
                      <Payoff xmi:id="_9mfSHyxcEeSGW6AhfgpKAg" Set="5" Value="-.75*cInfxPerYearSmearNeg_HIV"/>
                      <Payoff xmi:id="_9mfSICxcEeSGW6AhfgpKAg" Set="6" Value="0"/>
                    </Node>
                  </Node>
                </Node>
                <Node xmi:id="_9mfSISxcEeSGW6AhfgpKAg" NameID="Node433" Label="Xpert -" NodeType="ChanceNode">
                  <Prob xmi:id="_9mfSIixcEeSGW6AhgfpKAg" Value="#"/>
                  <Node xmi:id="_9mfSIyxcEeSGW6AhgfpKAg" NameID="Node434" Label="Empiric+" NodeType="ChanceNode">
                    <Prob xmi:id="_9mfSJCxcEeSGW6AhgfpKAg" Value="pSens_Empiric"/>
                    <Node xmi:id="_9mfSJSxcEeSGW6AhgfpKAg" NameID="Node435" Label="Die" NodeType="TerminalNode">
                      <Prob xmi:id="_9mfSJixcEeSGW6AhgfpKAg" Value="pDieDuringTreatmentHIV"/>
                      <Payoff xmi:id="_9mfSJyxcEeSGW6AhhepKAg" Set="1" Value="0.25*eDALY_TB+(eLE_NoHIVDisc-0.25)"/>
                      <Payoff xmi:id="_9mfSKCxcEeSGW6AhhepKAg" Set="2" Value="(.25*cTB_txcost+cXpert) "/>
                      <Payoff xmi:id="_9mfSKSxcEeSGW6AhhepKAg" Set="3" Value="-1"/>
                      <Payoff xmi:id="_9mfSKixcEeSGW6AhhepKAg" Set="4" Value="1"/>
                      <Payoff xmi:id="_9mfSKyxcEeSGW6AhhepKAg" Set="5" Value="-.25*cInfxPerYearSmearNeg_HIV"/>
                      <Payoff xmi:id="_9mfSLCxcEeSGW6AhidpKAg" Set="6" Value="0"/>
                    </Node>
                    <Node xmi:id="_9mfSLSxcEeSGW6AhidpKAg" NameID="Node436" Label="Treatment Successful" NodeType="ChanceNode">
                      <Prob xmi:id="_9mfSLixcEeSGW6AhidpKAg" Value="#"/>
                      <Node xmi:id="_9mfSLyxcEeSGW6AhidpKAg" NameID="Node437" Label="Survive" NodeType="TerminalNode">
                        <Prob xmi:id="_9mfSMCxcEeSGW6AhidpKAg" Value="#"/>
                        <Payoff xmi:id="_9mfSMSxcEeSGW6AhjcpKAg" Set="1" Value="eDALY_TB*cTime_Empiric_Delay+(eDALY_HIV_ARV*(eLE_HIV_ARVDisc-cTime_Empiric_Delay))+(eLE_NoHIVDisc-eLE_HIV_ARVDisc)"/>
                        <Payoff xmi:id="_9mfSMixcEeSGW6AhjcpKAg" Set="2" Value="(cTB_txcost+cXpert)"/>
                        <Payoff xmi:id="_9mfSMyxcEeSGW6AhjcpKAg" Set="3" Value="0"/>
                        <Payoff xmi:id="_9mfSNCxcEeSGW6AhjcpKAg" Set="4" Value="1"/>
                        <Payoff xmi:id="_9mfSNSxcEeSGW6AhjcpKAg" Set="5" Value="-cTime_Empiric_Delay*cInfxPerYearSmearNeg_HIV"/>
                        <Payoff xmi:id="_9mfSNixcEeSGW6AhkbpKAg" Set="6" Value="0"/>
                      </Node>
                      <Node xmi:id="_9mfSNyxcEeSGW6AhkbpKAg" NameID="Node438" Label="Die" NodeType="TerminalNode">
                        <Prob xmi:id="_9mfSOCxcEeSGW6AhkbpKAg" Value="pDieARV6Mos"/>
                        <Payoff xmi:id="_9mfSOSxcEeSGW6AhkbpKAg" Set="1" Value="cTime_Empiric_Delay*eDALY_TB+(0.75-cTime_Empiric_Delay)*eDALY_HIV_ARV+(eLE_NoHIVDisc-0.75)"/>
                        <Payoff xmi:id="_9mfSOixcEeSGW6AhkbpKAg" Set="2" Value="(cTB_txcost+cXpert)"/>
                        <Payoff xmi:id="_9mfSOyxcEeSGW6AhlapKAg" Set="3" Value="-1"/>
                        <Payoff xmi:id="_9mfSPCxcEeSGW6AhlapKAg" Set="4" Value="1"/>
                        <Payoff xmi:id="_9mfSPSxcEeSGW6AhlapKAg" Set="5" Value="-cTime_Empiric_Delay*cInfxPerYearSmearNeg_HIV"/>
                        <Payoff xmi:id="_9mfSPixcEeSGW6AhlapKAg" Set="6" Value="0"/>
                      </Node>
                    </Node>
                    <Node xmi:id="_9mfSPyxcEeSGW6AhlapKAg" NameID="Node439" Label="Treatment Unsuccessful" NodeType="ChanceNode">
                      <Prob xmi:id="_9mfSQCxcEeSGW6AhmZpKAg" Value="pDOTS_Unsuccessful"/>
                      <Node xmi:id="_9mfSQSxcEeSGW6AhmZpKAg" NameID="Node440" Label="Survive" NodeType="TerminalNode">
                        <Prob xmi:id="_9mfSQixcEeSGW6AhmZpKAg" Value="#"/>
                        <Payoff xmi:id="_9mfSQyxcEeSGW6AhmZpKAg" Set="1" Value="eDALY_TB*(2-Discount_Rate)+eDALY_HIV_ARV*(eLE_HIV_ARVDisc-(2-Discount_Rate))+(eLE_NoHIVDisc-eLE_HIV_ARVDisc)"/>
                        <Payoff xmi:id="_9mfSRCxcEeSGW6AhmZpKAg" Set="2" Value="(cTB_txcost+cXpert)"/>
                        <Payoff xmi:id="_9mfSRSxcEeSGW6AhnYpKAg" Set="3" Value="0"/>
                        <Payoff xmi:id="_9mfSRixcEeSGW6AhnYpKAg" Set="4" Value="1"/>
                        <Payoff xmi:id="_9mfSRyxcEeSGW6AhnYpKAg" Set="5" Value="-(cInfxPerYearSmearNeg_HIV)*(2-Discount_Rate)"/>
                        <Payoff xmi:id="_9mfSSCxcEeSGW6AhnYpKAg" Set="6" Value="0"/>
                      </Node>
                      <Node xmi:id="_9mfSSSxcEeSGW6AhnYpKAg" NameID="Node441" Label="Die" NodeType="TerminalNode">
                        <Prob xmi:id="_9mfSSixcEeSGW6AhoXpKAg" Value="pDieNoTreatmentARV6MosSmearNeg"/>
                        <Payoff xmi:id="_9mfSSyxcEeSGW6AhoXpKAg" Set="1" Value="0.75*eDALY_TB+(eLE_NoHIVDisc-0.75)"/>
                        <Payoff xmi:id="_9mfSTCxcEeSGW6AhoXpKAg" Set="2" Value="(cTB_txcost+cXpert)"/>
                        <Payoff xmi:id="_9mfSTSxcEeSGW6AhoXpKAg" Set="3" Value="-1"/>
                        <Payoff xmi:id="_9mfSTixcEeSGW6AhoXpKAg" Set="4" Value="1"/>
                        <Payoff xmi:id="_9mfSTyxcEeSGW6AhpWpKAg" Set="5" Value="-.75*cInfxPerYearSmearNeg_HIV"/>
                        <Payoff xmi:id="_9mfSUCxcEeSGW6AhpWpKAg" Set="6" Value="0"/>
                      </Node>
                    </Node>
                  </Node>
                  <Node xmi:id="_9mfSUSxcEeSGW6AhpWpKAg" NameID="Node442" Label="Empiric -" NodeType="ChanceNode">
                    <Prob xmi:id="_9mfSUixcEeSGW6AhpWpKAg" Value="#"/>
                    <Node xmi:id="_9mfSUyxcEeSGW6AhpWpKAg" NameID="Node443" Label="Die" NodeType="TerminalNode">
                      <Prob xmi:id="_9mfSVCxcEeSGW6AhqVpKAg" Value="pDieNoTreatmentSmearNegARV"/>
                      <Payoff xmi:id="_9mfSVSxcEeSGW6AhqVpKAg" Set="1" Value="0.5*eDALY_TB+(eLE_NoHIVDisc-0.5)"/>
                      <Payoff xmi:id="_9mfSVixcEeSGW6AhqVpKAg" Set="2" Value="cXpert"/>
                      <Payoff xmi:id="_9mfSVyxcEeSGW6AhqVpKAg" Set="3" Value="-1"/>
                      <Payoff xmi:id="_9mfSWCxcEeSGW6AhqVpKAg" Set="4" Value="0"/>
                      <Payoff xmi:id="_9mfSWSxcEeSGW6AhrUpKAg" Set="5" Value="-(.5)*cInfxPerYearSmearNeg_HIV"/>
                      <Payoff xmi:id="_9mfSWixcEeSGW6AhrUpKAg" Set="6" Value="0"/>
                    </Node>
                    <Node xmi:id="_9mfSWyxcEeSGW6AhrUpKAg" NameID="Node444" Label="Survive" NodeType="TerminalNode">
                      <Prob xmi:id="_9mfSXCxcEeSGW6AhrUpKAg" Value="#"/>
                      <Payoff xmi:id="_9mfSXSxcEeSGW6AhrUpKAg" Set="1" Value="eDALY_TB*(2-Discount_Rate)+eDALY_HIV_ARV*(eLE_HIV_ARVDisc-(2-Discount_Rate))+(eLE_NoHIVDisc-eLE_HIV_ARVDisc)"/>
                      <Payoff xmi:id="_9mfSXixcEeSGW6AhsTpKAg" Set="2" Value="cXpert"/>
                      <Payoff xmi:id="_9mfSXyxcEeSGW6AhsTpKAg" Set="3" Value="0"/>
                      <Payoff xmi:id="_9mfSYCxcEeSGW6AhsTpKAg" Set="4" Value="0"/>
                      <Payoff xmi:id="_9mfSYSxcEeSGW6AhsTpKAg" Set="5" Value="-cInfxPerYearSmearNeg_HIV*(2-Discount_Rate)"/>
                      <Payoff xmi:id="_9mfSYixcEeSGW6AhsTpKAg" Set="6" Value="0"/>
                    </Node>
                  </Node>
                </Node>
              </Node>
            </Node>
            <Node xmi:id="_9mfSYyxcEeSGW6AhtSpKAg" NameID="Node445" Label="HIV+, no ARV" NodeType="ChanceNode">
              <Prob xmi:id="_9mfSZCxcEeSGW6AhtSpKAg" Value="pHIVTB*(1-propARV)"/>
              <Node xmi:id="_9mfSZSxcEeSGW6AhtSpKAg" NameID="Node446" Label="Smear+" NodeType="ChanceNode">
                <Prob xmi:id="_9mfSZixcEeSGW6AhtSpKAg" Value="pSens_Smear_HIV"/>
                <Node xmi:id="_9mfSZyxcEeSGW6AhtSpKAg" NameID="Node447" Label="Xpert +" NodeType="ChanceNode">
                  <Prob xmi:id="_9mfSaCxcEeSGW6AhuRpKAg" Value="pSens_Xpert_SmPos"/>
                  <Node xmi:id="_9mfSaSxcEeSGW6AhuRpKAg" NameID="Node448" Label="Die" NodeType="TerminalNode">
                    <Prob xmi:id="_9mfSaixcEeSGW6AhuRpKAg" Value="pDieDuringTreatmentHIV"/>
                    <Payoff xmi:id="_9mfSayxcEeSGW6AhuRpKAg" Set="1" Value="0.25*eDALY_TBAIDS+(eLE_NoHIVDisc-0.25)"/>
                    <Payoff xmi:id="_9mfSbCxcEeSGW6AhuRpKAg" Set="2" Value="(.25*cTB_txcost+cXpert)"/>
                    <Payoff xmi:id="_9mfSbSxcEeSGW6AhvQpKAg" Set="3" Value="-1"/>
                    <Payoff xmi:id="_9mfSbixcEeSGW6AhvQpKAg" Set="4" Value="1"/>
                    <Payoff xmi:id="_9mfSbyxcEeSGW6AhvQpKAg" Set="5" Value="-0.25*cInfxPerYearSmearPos_HIV"/>
                    <Payoff xmi:id="_9mfScCxcEeSGW6AhvQpKAg" Set="6" Value="0"/>
                  </Node>
                  <Node xmi:id="_9mfScSxcEeSGW6AhvQpKAg" NameID="Node449" Label="Treatment Successful" NodeType="ChanceNode">
                    <Prob xmi:id="_9mfScixcEeSGW6AhwPpKAg" Value="#"/>
                    <Node xmi:id="_9mfScyxcEeSGW6AhwPpKAg" NameID="Node450" Label="Survive" NodeType="TerminalNode">
                      <Prob xmi:id="_9mfSdCxcEeSGW6AhwPpKAg" Value="#"/>
                      <Payoff xmi:id="_9mfSdSxcEeSGW6AhwPpKAg" Set="1" Value="eDALY_TBAIDS*cTime_Xpert_Delay+(eDALY_AIDS*(eLE_AIDSDisc-cTime_Xpert_Delay))+(eLE_NoHIVDisc-eLE_AIDSDisc)"/>
                      <Payoff xmi:id="_9mfSdixcEeSGW6AhwPpKAg" Set="2" Value="(cTB_txcost+cXpert)"/>
                      <Payoff xmi:id="_9mfSdyxcEeSGW6AhxOpKAg" Set="3" Value="0"/>
                      <Payoff xmi:id="_9mfSeCxcEeSGW6AhxOpKAg" Set="4" Value="1"/>
                      <Payoff xmi:id="_9mfSeSxcEeSGW6AhxOpKAg" Set="5" Value="-cTime_Xpert_Delay*cInfxPerYearSmearPos_HIV"/>
                      <Payoff xmi:id="_9mfSeixcEeSGW6AhxOpKAg" Set="6" Value="0"/>
                    </Node>
                    <Node xmi:id="_9mfSeyxcEeSGW6AhxOpKAg" NameID="Node451" Label="Die" NodeType="TerminalNode">
                      <Prob xmi:id="_9mfSfCxcEeSGW6AhyNpKAg" Value="pDieHIV6Mos"/>
                      <Payoff xmi:id="_9mfSfSxcEeSGW6AhyNpKAg" Set="1" Value="cTime_Xpert_Delay*eDALY_TBAIDS+(0.75-cTime_Xpert_Delay)*eDALY_AIDS+(eLE_NoHIVDisc-0.75)"/>
                      <Payoff xmi:id="_9mfSfixcEeSGW6AhyNpKAg" Set="2" Value="(cTB_txcost+cXpert)"/>
                      <Payoff xmi:id="_9mfSfyxcEeSGW6AhyNpKAg" Set="3" Value="-1"/>
                      <Payoff xmi:id="_9mfSgCxcEeSGW6AhyNpKAg" Set="4" Value="1"/>
                      <Payoff xmi:id="_9mfSgSxcEeSGW6AhzMpKAg" Set="5" Value="-cTime_Xpert_Delay*cInfxPerYearSmearPos_HIV"/>
                      <Payoff xmi:id="_9mfSgixcEeSGW6AhzMpKAg" Set="6" Value="0"/>
                    </Node>
                  </Node>
                  <Node xmi:id="_9mfSgyxcEeSGW6AhzMpKAg" NameID="Node452" Label="Treatment Unsuccessful" NodeType="ChanceNode">
                    <Prob xmi:id="_9mfShCxcEeSGW6AhzMpKAg" Value="pDOTS_Unsuccessful"/>
                    <Node xmi:id="_9mfShSxcEeSGW6AhzMpKAg" NameID="Node453" Label="Survive" NodeType="TerminalNode">
                      <Prob xmi:id="_9mfShixcEeSGW6Ah0LpKAg" Value="#"/>
                      <Payoff xmi:id="_9mfShyxcEeSGW6Ah0LpKAg" Set="1" Value="eDALY_TBAIDS*(2-Discount_Rate)+eDALY_AIDS*(eLE_AIDSDisc-(2-Discount_Rate))+(eLE_NoHIVDisc-eLE_AIDSDisc)"/>
                      <Payoff xmi:id="_9mfSiCxcEeSGW6Ah0LpKAg" Set="2" Value="(cTB_txcost+cXpert)"/>
                      <Payoff xmi:id="_9mfSiSxcEeSGW6Ah0LpKAg" Set="3" Value="0"/>
                      <Payoff xmi:id="_9mfSiixcEeSGW6Ah0LpKAg" Set="4" Value="1"/>
                      <Payoff xmi:id="_9mfSiyxcEeSGW6Ah1KpKAg" Set="5" Value="-(cInfxPerYearSmearPos_HIV)*(2-Discount_Rate)"/>
                      <Payoff xmi:id="_9mfSjCxcEeSGW6Ah1KpKAg" Set="6" Value="0"/>
                    </Node>
                    <Node xmi:id="_9mf5ICxcEeSGW6Ah1KpKAg" NameID="Node454" Label="Die" NodeType="TerminalNode">
                      <Prob xmi:id="_9mf5ISxcEeSGW6Ah1KpKAg" Value="pDieNoTreatmentHIV6MosSmearPos"/>
                      <Payoff xmi:id="_9mf5IixcEeSGW6Ah1KpKAg" Set="1" Value="0.75*eDALY_TBAIDS+(eLE_NoHIVDisc-0.75)"/>
                      <Payoff xmi:id="_9mf5IyxcEeSGW6Ah2JpKAg" Set="2" Value="(cTB_txcost+cXpert)"/>
                      <Payoff xmi:id="_9mf5JCxcEeSGW6Ah2JpKAg" Set="3" Value="-1"/>
                      <Payoff xmi:id="_9mf5JSxcEeSGW6Ah2JpKAg" Set="4" Value="1"/>
                      <Payoff xmi:id="_9mf5JixcEeSGW6Ah2JpKAg" Set="5" Value="-.75*cInfxPerYearSmearPos_HIV"/>
                      <Payoff xmi:id="_9mf5JyxcEeSGW6Ah2JpKAg" Set="6" Value="0"/>
                    </Node>
                  </Node>
                </Node>
                <Node xmi:id="_9mf5KCxcEeSGW6Ah3IpKAg" NameID="Node455" Label="Xpert -" NodeType="ChanceNode">
                  <Prob xmi:id="_9mf5KSxcEeSGW6Ah3IpKAg" Value="#"/>
                  <Node xmi:id="_9mf5KixcEeSGW6Ah3IpKAg" NameID="Node456" Label="Empiric +" NodeType="ChanceNode">
                    <Prob xmi:id="_9mf5KyxcEeSGW6Ah3IpKAg" Value="pSens_Empiric"/>
                    <Node xmi:id="_9mf5LCxcEeSGW6Ah3IpKAg" NameID="Node457" Label="Die" NodeType="TerminalNode">
                      <Prob xmi:id="_9mf5LSxcEeSGW6Ah4HpKAg" Value="pDieDuringTreatmentHIV"/>
                      <Payoff xmi:id="_9mf5LixcEeSGW6Ah4HpKAg" Set="1" Value="0.25*eDALY_TBAIDS+(eLE_NoHIVDisc-0.25)"/>
                      <Payoff xmi:id="_9mf5LyxcEeSGW6Ah4HpKAg" Set="2" Value="(.25*cTB_txcost+cXpert)"/>
                      <Payoff xmi:id="_9mf5MCxcEeSGW6Ah4HpKAg" Set="3" Value="-1"/>
                      <Payoff xmi:id="_9mf5MSxcEeSGW6Ah4HpKAg" Set="4" Value="1"/>
                      <Payoff xmi:id="_9mf5MixcEeSGW6Ah5GpKAg" Set="5" Value="-0.25*cInfxPerYearSmearPos_HIV"/>
                      <Payoff xmi:id="_9mf5MyxcEeSGW6Ah5GpKAg" Set="6" Value="0"/>
                    </Node>
                    <Node xmi:id="_9mf5NCxcEeSGW6Ah5GpKAg" NameID="Node458" Label="Treatment Successful" NodeType="ChanceNode">
                      <Prob xmi:id="_9mf5NSxcEeSGW6Ah5GpKAg" Value="#"/>
                      <Node xmi:id="_9mf5NixcEeSGW6Ah5GpKAg" NameID="Node459" Label="Survive" NodeType="TerminalNode">
                        <Prob xmi:id="_9mf5NyxcEeSGW6Ah6FpKAg" Value="#"/>
                        <Payoff xmi:id="_9mf5OCxcEeSGW6Ah6FpKAg" Set="1" Value="eDALY_TBAIDS*cTime_Empiric_Delay+(eDALY_AIDS*(eLE_AIDSDisc-cTime_Empiric_Delay))+(eLE_NoHIVDisc-eLE_AIDSDisc)"/>
                        <Payoff xmi:id="_9mf5OSxcEeSGW6Ah6FpKAg" Set="2" Value="(cTB_txcost+cXpert)"/>
                        <Payoff xmi:id="_9mf5OixcEeSGW6Ah6FpKAg" Set="3" Value="0"/>
                        <Payoff xmi:id="_9mf5OyxcEeSGW6Ah6FpKAg" Set="4" Value="1"/>
                        <Payoff xmi:id="_9mf5PCxcEeSGW6Ah7EpKAg" Set="5" Value="-cTime_Empiric_Delay*cInfxPerYearSmearPos_HIV"/>
                        <Payoff xmi:id="_9mf5PSxcEeSGW6Ah7EpKAg" Set="6" Value="0"/>
                      </Node>
                      <Node xmi:id="_9mf5PixcEeSGW6Ah7EpKAg" NameID="Node460" Label="Die" NodeType="TerminalNode">
                        <Prob xmi:id="_9mf5PyxcEeSGW6Ah7EpKAg" Value="pDieHIV6Mos"/>
                        <Payoff xmi:id="_9mf5QCxcEeSGW6Ah7EpKAg" Set="1" Value="cTime_Empiric_Delay*eDALY_TBAIDS+(0.75-cTime_Empiric_Delay)*eDALY_AIDS+(eLE_NoHIVDisc-0.75)"/>
                        <Payoff xmi:id="_9mf5QSxcEeSGW6Ah8DpKAg" Set="2" Value="(cTB_txcost+cXpert)"/>
                        <Payoff xmi:id="_9mf5QixcEeSGW6Ah8DpKAg" Set="3" Value="-1"/>
                        <Payoff xmi:id="_9mf5QyxcEeSGW6Ah8DpKAg" Set="4" Value="1"/>
                        <Payoff xmi:id="_9mf5RCxcEeSGW6Ah8DpKAg" Set="5" Value="-cTime_Empiric_Delay*cInfxPerYearSmearPos_HIV"/>
                        <Payoff xmi:id="_9mf5RSxcEeSGW6Ah8DpKAg" Set="6" Value="0"/>
                      </Node>
                    </Node>
                    <Node xmi:id="_9mf5RixcEeSGW6Ah9CpKAg" NameID="Node461" Label="Treatment Unsuccessful" NodeType="ChanceNode">
                      <Prob xmi:id="_9mf5RyxcEeSGW6Ah9CpKAg" Value="pDOTS_Unsuccessful"/>
                      <Node xmi:id="_9mf5SCxcEeSGW6Ah9CpKAg" NameID="Node462" Label="Survive" NodeType="TerminalNode">
                        <Prob xmi:id="_9mf5SSxcEeSGW6Ah9CpKAg" Value="#"/>
                        <Payoff xmi:id="_9mf5SixcEeSGW6Ah9CpKAg" Set="1" Value="eDALY_TBAIDS*(2-Discount_Rate)+eDALY_AIDS*(eLE_AIDSDisc-(2-Discount_Rate))+(eLE_NoHIVDisc-eLE_AIDSDisc)"/>
                        <Payoff xmi:id="_9mf5SyxcEeSGW6Ah-BpKAg" Set="2" Value="(cTB_txcost+cXpert)"/>
                        <Payoff xmi:id="_9mf5TCxcEeSGW6Ah-BpKAg" Set="3" Value="0"/>
                        <Payoff xmi:id="_9mf5TSxcEeSGW6Ah-BpKAg" Set="4" Value="1"/>
                        <Payoff xmi:id="_9mf5TixcEeSGW6Ah-BpKAg" Set="5" Value="-(cInfxPerYearSmearPos_HIV)*(2-Discount_Rate)"/>
                        <Payoff xmi:id="_9mf5TyxcEeSGW6Ah-BpKAg" Set="6" Value="0"/>
                      </Node>
                      <Node xmi:id="_9mf5UCxcEeSGW6Ah_ApKAg" NameID="Node463" Label="Die" NodeType="TerminalNode">
                        <Prob xmi:id="_9mf5USxcEeSGW6Ah_ApKAg" Value="pDieNoTreatmentHIV6MosSmearPos"/>
                        <Payoff xmi:id="_9mf5UixcEeSGW6Ah_ApKAg" Set="1" Value="0.75*eDALY_TBAIDS+(eLE_NoHIVDisc-0.75)"/>
                        <Payoff xmi:id="_9mf5UyxcEeSGW6Ah_ApKAg" Set="2" Value="(cTB_txcost+cXpert)"/>
                        <Payoff xmi:id="_9mf5VCxcEeSGW6Ah_ApKAg" Set="3" Value="-1"/>
                        <Payoff xmi:id="_9mf5VSxcEeSGW6AhA_pKAg" Set="4" Value="1"/>
                        <Payoff xmi:id="_9mf5VixcEeSGW6AhA_pKAg" Set="5" Value="-.75*cInfxPerYearSmearPos_HIV"/>
                        <Payoff xmi:id="_9mf5VyxcEeSGW6AhA_pKAg" Set="6" Value="0"/>
                      </Node>
                    </Node>
                  </Node>
                  <Node xmi:id="_9mf5WCxcEeSGW6AhA_pKAg" NameID="Node464" Label="Empiric -" NodeType="ChanceNode">
                    <Prob xmi:id="_9mf5WSxcEeSGW6AhA_pKAg" Value="#"/>
                    <Node xmi:id="_9mf5WixcEeSGW6AhB-pKAg" NameID="Node465" Label="Die" NodeType="TerminalNode">
                      <Prob xmi:id="_9mf5WyxcEeSGW6AhB-pKAg" Value="pDieNoTreatmentSmearPosHIV"/>
                      <Payoff xmi:id="_9mf5XCxcEeSGW6AhB-pKAg" Set="1" Value="0.5*eDALY_TBAIDS+(eLE_NoHIVDisc-0.5)"/>
                      <Payoff xmi:id="_9mf5XSxcEeSGW6AhB-pKAg" Set="2" Value="cXpert"/>
                      <Payoff xmi:id="_9mf5XixcEeSGW6AhB-pKAg" Set="3" Value="-1"/>
                      <Payoff xmi:id="_9mf5XyxcEeSGW6AhC9pKAg" Set="4" Value="0"/>
                      <Payoff xmi:id="_9mf5YCxcEeSGW6AhC9pKAg" Set="5" Value="-(.5)*cInfxPerYearSmearPos_HIV"/>
                      <Payoff xmi:id="_9mf5YSxcEeSGW6AhC9pKAg" Set="6" Value="0"/>
                    </Node>
                    <Node xmi:id="_9mf5YixcEeSGW6AhC9pKAg" NameID="Node466" Label="Survive" NodeType="TerminalNode">
                      <Prob xmi:id="_9mf5YyxcEeSGW6AhC9pKAg" Value="#"/>
                      <Payoff xmi:id="_9mf5ZCxcEeSGW6AhD8pKAg" Set="1" Value="eDALY_TBAIDS*(2-Discount_Rate)+eDALY_AIDS*(eLE_AIDSDisc-(2-Discount_Rate))+(eLE_NoHIVDisc-eLE_AIDSDisc)"/>
                      <Payoff xmi:id="_9mf5ZSxcEeSGW6AhD8pKAg" Set="2" Value="cXpert"/>
                      <Payoff xmi:id="_9mf5ZixcEeSGW6AhD8pKAg" Set="3" Value="0"/>
                      <Payoff xmi:id="_9mf5ZyxcEeSGW6AhD8pKAg" Set="4" Value="0"/>
                      <Payoff xmi:id="_9mf5aCxcEeSGW6AhD8pKAg" Set="5" Value="-cInfxPerYearSmearPos_HIV*(2-Discount_Rate)"/>
                      <Payoff xmi:id="_9mf5aSxcEeSGW6AhE7pKAg" Set="6" Value="0"/>
                    </Node>
                  </Node>
                </Node>
              </Node>
              <Node xmi:id="_9mf5aixcEeSGW6AhE7pKAg" NameID="Node467" Label="Smear-" NodeType="ChanceNode">
                <Prob xmi:id="_9mf5ayxcEeSGW6AhE7pKAg" Value="#"/>
                <Node xmi:id="_9mf5bCxcEeSGW6AhE7pKAg" NameID="Node468" Label="Xpert +" NodeType="ChanceNode">
                  <Prob xmi:id="_9mf5bSxcEeSGW6AhE7pKAg" Value="pSens_Xpert_SmNeg"/>
                  <Node xmi:id="_9mf5bixcEeSGW6AhF6pKAg" NameID="Node469" Label="Die" NodeType="TerminalNode">
                    <Prob xmi:id="_9mf5byxcEeSGW6AhF6pKAg" Value="pDieDuringTreatmentHIV"/>
                    <Payoff xmi:id="_9mf5cCxcEeSGW6AhF6pKAg" Set="1" Value="0.25*eDALY_TBAIDS+(eLE_NoHIVDisc-0.25)"/>
                    <Payoff xmi:id="_9mf5cSxcEeSGW6AhF6pKAg" Set="2" Value="(.25*cTB_txcost+cXpert) "/>
                    <Payoff xmi:id="_9mf5cixcEeSGW6AhF6pKAg" Set="3" Value="-1"/>
                    <Payoff xmi:id="_9mf5cyxcEeSGW6AhG5pKAg" Set="4" Value="1"/>
                    <Payoff xmi:id="_9mf5dCxcEeSGW6AhG5pKAg" Set="5" Value="-.25*cInfxPerYearSmearNeg_HIV"/>
                    <Payoff xmi:id="_9mf5dSxcEeSGW6AhG5pKAg" Set="6" Value="0"/>
                  </Node>
                  <Node xmi:id="_9mf5dixcEeSGW6AhG5pKAg" NameID="Node470" Label="Treatment Successful" NodeType="ChanceNode">
                    <Prob xmi:id="_9mf5dyxcEeSGW6AhG5pKAg" Value="#"/>
                    <Node xmi:id="_9mf5eCxcEeSGW6AhH4pKAg" NameID="Node471" Label="Survive" NodeType="TerminalNode">
                      <Prob xmi:id="_9mf5eSxcEeSGW6AhH4pKAg" Value="#"/>
                      <Payoff xmi:id="_9mf5eixcEeSGW6AhH4pKAg" Set="1" Value="eDALY_TBAIDS*cTime_Xpert_Delay+(eDALY_AIDS*(eLE_AIDSDisc-cTime_Xpert_Delay))+(eLE_NoHIVDisc-eLE_AIDSDisc)"/>
                      <Payoff xmi:id="_9mf5eyxcEeSGW6AhH4pKAg" Set="2" Value="(cTB_txcost+cXpert)"/>
                      <Payoff xmi:id="_9mf5fCxcEeSGW6AhH4pKAg" Set="3" Value="0"/>
                      <Payoff xmi:id="_9mf5fSxcEeSGW6AhI3pKAg" Set="4" Value="1"/>
                      <Payoff xmi:id="_9mf5fixcEeSGW6AhI3pKAg" Set="5" Value="-cTime_Xpert_Delay*cInfxPerYearSmearNeg_HIV"/>
                      <Payoff xmi:id="_9mf5fyxcEeSGW6AhI3pKAg" Set="6" Value="0"/>
                    </Node>
                    <Node xmi:id="_9mf5gCxcEeSGW6AhI3pKAg" NameID="Node472" Label="Die" NodeType="TerminalNode">
                      <Prob xmi:id="_9mf5gSxcEeSGW6AhI3pKAg" Value="pDieHIV6Mos"/>
                      <Payoff xmi:id="_9mf5gixcEeSGW6AhJ2pKAg" Set="1" Value="cTime_Xpert_Delay*eDALY_TBAIDS+(0.75-cTime_Xpert_Delay)*eDALY_AIDS+(eLE_NoHIVDisc-0.75)"/>
                      <Payoff xmi:id="_9mf5gyxcEeSGW6AhJ2pKAg" Set="2" Value="(cTB_txcost+cXpert)"/>
                      <Payoff xmi:id="_9mf5hCxcEeSGW6AhJ2pKAg" Set="3" Value="-1"/>
                      <Payoff xmi:id="_9mf5hSxcEeSGW6AhJ2pKAg" Set="4" Value="1"/>
                      <Payoff xmi:id="_9mf5hixcEeSGW6AhJ2pKAg" Set="5" Value="-cTime_Xpert_Delay*cInfxPerYearSmearNeg_HIV"/>
                      <Payoff xmi:id="_9mf5hyxcEeSGW6AhK1pKAg" Set="6" Value="0"/>
                    </Node>
                  </Node>
                  <Node xmi:id="_9mf5iCxcEeSGW6AhK1pKAg" NameID="Node473" Label="Treatment Unsuccessful" NodeType="ChanceNode">
                    <Prob xmi:id="_9mf5iSxcEeSGW6AhK1pKAg" Value="pDOTS_Unsuccessful"/>
                    <Node xmi:id="_9mf5iixcEeSGW6AhK1pKAg" NameID="Node474" Label="Survive" NodeType="TerminalNode">
                      <Prob xmi:id="_9mf5iyxcEeSGW6AhK1pKAg" Value="#"/>
                      <Payoff xmi:id="_9mf5jCxcEeSGW6AhL0pKAg" Set="1" Value="eDALY_TBAIDS*(2-Discount_Rate)+eDALY_AIDS*(eLE_AIDSDisc-(2-Discount_Rate))+(eLE_NoHIVDisc-eLE_AIDSDisc)"/>
                      <Payoff xmi:id="_9mf5jSxcEeSGW6AhL0pKAg" Set="2" Value="(cTB_txcost+cXpert)"/>
                      <Payoff xmi:id="_9mf5jixcEeSGW6AhL0pKAg" Set="3" Value="0"/>
                      <Payoff xmi:id="_9mf5jyxcEeSGW6AhL0pKAg" Set="4" Value="1"/>
                      <Payoff xmi:id="_9mf5kCxcEeSGW6AhL0pKAg" Set="5" Value="-(cInfxPerYearSmearNeg_HIV)*(2-Discount_Rate)"/>
                      <Payoff xmi:id="_9mf5kSxcEeSGW6AhMzpKAg" Set="6" Value="0"/>
                    </Node>
                    <Node xmi:id="_9mf5kixcEeSGW6AhMzpKAg" NameID="Node475" Label="Die" NodeType="TerminalNode">
                      <Prob xmi:id="_9mf5kyxcEeSGW6AhMzpKAg" Value="pDieNoTreatmentHIV6MosSmearNeg"/>
                      <Payoff xmi:id="_9mf5lCxcEeSGW6AhMzpKAg" Set="1" Value="0.75*eDALY_TBAIDS+(eLE_NoHIVDisc-0.75)"/>
                      <Payoff xmi:id="_9mf5lSxcEeSGW6AhMzpKAg" Set="2" Value="(cTB_txcost+cXpert)"/>
                      <Payoff xmi:id="_9mf5lixcEeSGW6AhNypKAg" Set="3" Value="-1"/>
                      <Payoff xmi:id="_9mf5lyxcEeSGW6AhNypKAg" Set="4" Value="1"/>
                      <Payoff xmi:id="_9mf5mCxcEeSGW6AhNypKAg" Set="5" Value="-.75*cInfxPerYearSmearNeg_HIV"/>
                      <Payoff xmi:id="_9mf5mSxcEeSGW6AhNypKAg" Set="6" Value="0"/>
                    </Node>
                  </Node>
                </Node>
                <Node xmi:id="_9mf5mixcEeSGW6AhNypKAg" NameID="Node476" Label="Xpert -" NodeType="ChanceNode">
                  <Prob xmi:id="_9mf5myxcEeSGW6AhOxpKAg" Value="#"/>
                  <Node xmi:id="_9mf5nCxcEeSGW6AhOxpKAg" NameID="Node477" Label="Empiric +" NodeType="ChanceNode">
                    <Prob xmi:id="_9mf5nSxcEeSGW6AhOxpKAg" Value="pSens_Empiric"/>
                    <Node xmi:id="_9mf5nixcEeSGW6AhOxpKAg" NameID="Node478" Label="Die" NodeType="TerminalNode">
                      <Prob xmi:id="_9mggMCxcEeSGW6AhOxpKAg" Value="pDieDuringTreatmentHIV"/>
                      <Payoff xmi:id="_9mggMSxcEeSGW6AhPwpKAg" Set="1" Value="0.25*eDALY_TBAIDS+(eLE_NoHIVDisc-0.25)"/>
                      <Payoff xmi:id="_9mggMixcEeSGW6AhPwpKAg" Set="2" Value="(.25*cTB_txcost+cXpert) "/>
                      <Payoff xmi:id="_9mggMyxcEeSGW6AhPwpKAg" Set="3" Value="-1"/>
                      <Payoff xmi:id="_9mggNCxcEeSGW6AhPwpKAg" Set="4" Value="1"/>
                      <Payoff xmi:id="_9mggNSxcEeSGW6AhPwpKAg" Set="5" Value="-.25*cInfxPerYearSmearNeg_HIV"/>
                      <Payoff xmi:id="_9mggNixcEeSGW6AhQvpKAg" Set="6" Value="0"/>
                    </Node>
                    <Node xmi:id="_9mggNyxcEeSGW6AhQvpKAg" NameID="Node479" Label="Treatment Successful" NodeType="ChanceNode">
                      <Prob xmi:id="_9mggOCxcEeSGW6AhQvpKAg" Value="#"/>
                      <Node xmi:id="_9mggOSxcEeSGW6AhQvpKAg" NameID="Node480" Label="Survive" NodeType="TerminalNode">
                        <Prob xmi:id="_9mggOixcEeSGW6AhQvpKAg" Value="#"/>
                        <Payoff xmi:id="_9mggOyxcEeSGW6AhRupKAg" Set="1" Value="eDALY_TBAIDS*cTime_Empiric_Delay+(eDALY_AIDS*(eLE_AIDSDisc-cTime_Empiric_Delay))+(eLE_NoHIVDisc-eLE_AIDSDisc)"/>
                        <Payoff xmi:id="_9mggPCxcEeSGW6AhRupKAg" Set="2" Value="(cTB_txcost+cXpert)"/>
                        <Payoff xmi:id="_9mggPSxcEeSGW6AhRupKAg" Set="3" Value="0"/>
                        <Payoff xmi:id="_9mggPixcEeSGW6AhRupKAg" Set="4" Value="1"/>
                        <Payoff xmi:id="_9mggPyxcEeSGW6AhRupKAg" Set="5" Value="-cTime_Empiric_Delay*cInfxPerYearSmearNeg_HIV"/>
                        <Payoff xmi:id="_9mggQCxcEeSGW6AhStpKAg" Set="6" Value="0"/>
                      </Node>
                      <Node xmi:id="_9mggQSxcEeSGW6AhStpKAg" NameID="Node481" Label="Die" NodeType="TerminalNode">
                        <Prob xmi:id="_9mggQixcEeSGW6AhStpKAg" Value="pDieHIV6Mos"/>
                        <Payoff xmi:id="_9mggQyxcEeSGW6AhStpKAg" Set="1" Value="cTime_Empiric_Delay*eDALY_TBAIDS+(0.75-cTime_Empiric_Delay)*eDALY_AIDS+(eLE_NoHIVDisc-0.75)"/>
                        <Payoff xmi:id="_9mggRCxcEeSGW6AhStpKAg" Set="2" Value="(cTB_txcost+cXpert)"/>
                        <Payoff xmi:id="_9mggRSxcEeSGW6AhTspKAg" Set="3" Value="-1"/>
                        <Payoff xmi:id="_9mggRixcEeSGW6AhTspKAg" Set="4" Value="1"/>
                        <Payoff xmi:id="_9mggRyxcEeSGW6AhTspKAg" Set="5" Value="-cTime_Empiric_Delay*cInfxPerYearSmearNeg_HIV"/>
                        <Payoff xmi:id="_9mggSCxcEeSGW6AhTspKAg" Set="6" Value="0"/>
                      </Node>
                    </Node>
                    <Node xmi:id="_9mggSSxcEeSGW6AhTspKAg" NameID="Node482" Label="Treatment Unsuccessful" NodeType="ChanceNode">
                      <Prob xmi:id="_9mggSixcEeSGW6AhUrpKAg" Value="pDOTS_Unsuccessful"/>
                      <Node xmi:id="_9mggSyxcEeSGW6AhUrpKAg" NameID="Node483" Label="Survive" NodeType="TerminalNode">
                        <Prob xmi:id="_9mggTCxcEeSGW6AhUrpKAg" Value="#"/>
                        <Payoff xmi:id="_9mggTSxcEeSGW6AhUrpKAg" Set="1" Value="eDALY_TBAIDS*(2-Discount_Rate)+eDALY_AIDS*(eLE_AIDSDisc-(2-Discount_Rate))+(eLE_NoHIVDisc-eLE_AIDSDisc)"/>
                        <Payoff xmi:id="_9mggTixcEeSGW6AhUrpKAg" Set="2" Value="(cTB_txcost+cXpert)"/>
                        <Payoff xmi:id="_9mggTyxcEeSGW6AhVqpKAg" Set="3" Value="0"/>
                        <Payoff xmi:id="_9mggUCxcEeSGW6AhVqpKAg" Set="4" Value="1"/>
                        <Payoff xmi:id="_9mggUSxcEeSGW6AhVqpKAg" Set="5" Value="-(cInfxPerYearSmearNeg_HIV)*(2-Discount_Rate)"/>
                        <Payoff xmi:id="_9mggUixcEeSGW6AhVqpKAg" Set="6" Value="0"/>
                      </Node>
                      <Node xmi:id="_9mggUyxcEeSGW6AhVqpKAg" NameID="Node484" Label="Die" NodeType="TerminalNode">
                        <Prob xmi:id="_9mggVCxcEeSGW6AhWppKAg" Value="pDieNoTreatmentHIV6MosSmearNeg"/>
                        <Payoff xmi:id="_9mggVSxcEeSGW6AhWppKAg" Set="1" Value="0.75*eDALY_TBAIDS+(eLE_NoHIVDisc-0.75)"/>
                        <Payoff xmi:id="_9mggVixcEeSGW6AhWppKAg" Set="2" Value="(cTB_txcost+cXpert)"/>
                        <Payoff xmi:id="_9mggVyxcEeSGW6AhWppKAg" Set="3" Value="-1"/>
                        <Payoff xmi:id="_9mggWCxcEeSGW6AhWppKAg" Set="4" Value="1"/>
                        <Payoff xmi:id="_9mggWSxcEeSGW6AhXopKAg" Set="5" Value="-.75*cInfxPerYearSmearNeg_HIV"/>
                        <Payoff xmi:id="_9mggWixcEeSGW6AhXopKAg" Set="6" Value="0"/>
                      </Node>
                    </Node>
                  </Node>
                  <Node xmi:id="_9mggWyxcEeSGW6AhXopKAg" NameID="Node485" Label="Empiric -" NodeType="ChanceNode">
                    <Prob xmi:id="_9mggXCxcEeSGW6AhXopKAg" Value="#"/>
                    <Node xmi:id="_9mggXSxcEeSGW6AhXopKAg" NameID="Node486" Label="Die" NodeType="TerminalNode">
                      <Prob xmi:id="_9mggXixcEeSGW6AhYnpKAg" Value="pDieNoTreatmentSmearNegHIV"/>
                      <Payoff xmi:id="_9mggXyxcEeSGW6AhYnpKAg" Set="1" Value="0.5*eDALY_TBAIDS+(eLE_NoHIVDisc-0.5)"/>
                      <Payoff xmi:id="_9mggYCxcEeSGW6AhYnpKAg" Set="2" Value="cXpert"/>
                      <Payoff xmi:id="_9mggYSxcEeSGW6AhYnpKAg" Set="3" Value="-1"/>
                      <Payoff xmi:id="_9mggYixcEeSGW6AhYnpKAg" Set="4" Value="0"/>
                      <Payoff xmi:id="_9mggYyxcEeSGW6AhZmpKAg" Set="5" Value="-(.5)*cInfxPerYearSmearNeg_HIV"/>
                      <Payoff xmi:id="_9mggZCxcEeSGW6AhZmpKAg" Set="6" Value="0"/>
                    </Node>
                    <Node xmi:id="_9mggZSxcEeSGW6AhZmpKAg" NameID="Node487" Label="Survive" NodeType="TerminalNode">
                      <Prob xmi:id="_9mggZixcEeSGW6AhZmpKAg" Value="#"/>
                      <Payoff xmi:id="_9mggZyxcEeSGW6AhZmpKAg" Set="1" Value="eDALY_TBAIDS*(2-Discount_Rate)+eDALY_AIDS*(eLE_AIDSDisc-(2-Discount_Rate))+(eLE_NoHIVDisc-eLE_AIDSDisc)"/>
                      <Payoff xmi:id="_9mggaCxcEeSGW6AhalpKAg" Set="2" Value="cXpert"/>
                      <Payoff xmi:id="_9mggaSxcEeSGW6AhalpKAg" Set="3" Value="0"/>
                      <Payoff xmi:id="_9mggaixcEeSGW6AhalpKAg" Set="4" Value="0"/>
                      <Payoff xmi:id="_9mggayxcEeSGW6AhalpKAg" Set="5" Value="-cInfxPerYearSmearNeg_HIV*(2-Discount_Rate)"/>
                      <Payoff xmi:id="_9mggbCxcEeSGW6AhalpKAg" Set="6" Value="0"/>
                    </Node>
                  </Node>
                </Node>
              </Node>
            </Node>
            <Node xmi:id="_9mggbSxcEeSGW6AhbkpKAg" NameID="Node488" Label="HIV-" NodeType="ChanceNode">
              <Prob xmi:id="_9mggbixcEeSGW6AhbkpKAg" Value="#"/>
              <Node xmi:id="_9mggbyxcEeSGW6AhbkpKAg" NameID="Node489" Label="Smear +" NodeType="ChanceNode">
                <Prob xmi:id="_9mggcCxcEeSGW6AhbkpKAg" Value="pSens_Smear"/>
                <Node xmi:id="_9mggcSxcEeSGW6AhbkpKAg" NameID="Node490" Label="Xpert +" NodeType="ChanceNode">
                  <Prob xmi:id="_9mggcixcEeSGW6AhcjpKAg" Value="pSens_Xpert_SmPos"/>
                  <Node xmi:id="_9mggcyxcEeSGW6AhcjpKAg" NameID="Node491" Label="Die" NodeType="TerminalNode">
                    <Prob xmi:id="_9mggdCxcEeSGW6AhcjpKAg" Value="pDieDuringTreatment"/>
                    <Payoff xmi:id="_9mggdSxcEeSGW6AhcjpKAg" Set="1" Value="0.25*eDALY_TB+(eLE_NoHIVDisc-0.25)"/>
                    <Payoff xmi:id="_9mggdixcEeSGW6AhcjpKAg" Set="2" Value="cXpert+(.25*cTB_txcost) "/>
                    <Payoff xmi:id="_9mggdyxcEeSGW6AhdipKAg" Set="3" Value="-1"/>
                    <Payoff xmi:id="_9mggeCxcEeSGW6AhdipKAg" Set="4" Value="1"/>
                    <Payoff xmi:id="_9mggeSxcEeSGW6AhdipKAg" Set="5" Value="-(.25)*cInfxPerYearSmearPos"/>
                    <Payoff xmi:id="_9mggeixcEeSGW6AhdipKAg" Set="6" Value="0"/>
                  </Node>
                  <Node xmi:id="_9mggeyxcEeSGW6AhdipKAg" NameID="Node492" Label="Treatment Successful" NodeType="LabelNode">
                    <Prob xmi:id="_9mggfCxcEeSGW6AhehpKAg" Value="#"/>
                    <Node xmi:id="_9mggfSxcEeSGW6AhehpKAg" NameID="Node493" Label="Survive" NodeType="TerminalNode">
                      <Payoff xmi:id="_9mggfixcEeSGW6AhehpKAg" Set="1" Value="cTime_Xpert_Delay*eDALY_TB+0.5*eDALY_DOTS"/>
                      <Payoff xmi:id="_9mggfyxcEeSGW6AhehpKAg" Set="2" Value="(cTB_txcost+cXpert)"/>
                      <Payoff xmi:id="_9mgggCxcEeSGW6AhehpKAg" Set="3" Value="0"/>
                      <Payoff xmi:id="_9mgggSxcEeSGW6AhfgpKAg" Set="4" Value="1"/>
                      <Payoff xmi:id="_9mgggixcEeSGW6AhfgpKAg" Set="5" Value="-cTime_Xpert_Delay*cInfxPerYearSmearPos"/>
                      <Payoff xmi:id="_9mgggyxcEeSGW6AhfgpKAg" Set="6" Value="0"/>
                    </Node>
                  </Node>
                  <Node xmi:id="_9mgghCxcEeSGW6AhfgpKAg" NameID="Node494" Label="Treatment Unsuccessful" NodeType="ChanceNode">
                    <Prob xmi:id="_9mgghSxcEeSGW6AhfgpKAg" Value="pDOTS_Unsuccessful"/>
                    <Node xmi:id="_9mgghixcEeSGW6AhgfpKAg" NameID="Node495" Label="Survive" NodeType="TerminalNode">
                      <Prob xmi:id="_9mgghyxcEeSGW6AhgfpKAg" Value="#"/>
                      <Payoff xmi:id="_9mggiCxcEeSGW6AhgfpKAg" Set="1" Value="eDALY_TB*(2-Discount_Rate)"/>
                      <Payoff xmi:id="_9mggiSxcEeSGW6AhgfpKAg" Set="2" Value="(cTB_txcost+cXpert)"/>
                      <Payoff xmi:id="_9mggiixcEeSGW6AhgfpKAg" Set="3" Value="0"/>
                      <Payoff xmi:id="_9mggiyxcEeSGW6AhhepKAg" Set="4" Value="1"/>
                      <Payoff xmi:id="_9mggjCxcEeSGW6AhhepKAg" Set="5" Value="-cInfxPerYearSmearPos*(2-Discount_Rate)"/>
                      <Payoff xmi:id="_9mggjSxcEeSGW6AhhepKAg" Set="6" Value="0"/>
                    </Node>
                    <Node xmi:id="_9mggjixcEeSGW6AhhepKAg" NameID="Node496" Label="Die" NodeType="TerminalNode">
                      <Prob xmi:id="_9mggjyxcEeSGW6AhhepKAg" Value="pDieNoTreatment6MosSmearPos"/>
                      <Payoff xmi:id="_9mggkCxcEeSGW6AhidpKAg" Set="1" Value="0.75*eDALY_TB+(eLE_NoHIVDisc-0.75)"/>
                      <Payoff xmi:id="_9mggkSxcEeSGW6AhidpKAg" Set="2" Value="(cTB_txcost+cXpert)"/>
                      <Payoff xmi:id="_9mggkixcEeSGW6AhidpKAg" Set="3" Value="-1"/>
                      <Payoff xmi:id="_9mggkyxcEeSGW6AhidpKAg" Set="4" Value="1"/>
                      <Payoff xmi:id="_9mgglCxcEeSGW6AhidpKAg" Set="5" Value="-(.75)*cInfxPerYearSmearPos"/>
                      <Payoff xmi:id="_9mgglSxcEeSGW6AhjcpKAg" Set="6" Value="0"/>
                    </Node>
                  </Node>
                </Node>
                <Node xmi:id="_9mgglixcEeSGW6AhjcpKAg" NameID="Node497" Label="Xpert -" NodeType="ChanceNode">
                  <Prob xmi:id="_9mgglyxcEeSGW6AhjcpKAg" Value="#"/>
                  <Node xmi:id="_9mggmCxcEeSGW6AhjcpKAg" NameID="Node498" Label="Empiric +" NodeType="ChanceNode">
                    <Prob xmi:id="_9mggmSxcEeSGW6AhjcpKAg" Value="pSens_Empiric"/>
                    <Node xmi:id="_9mggmixcEeSGW6AhkbpKAg" NameID="Node499" Label="Die" NodeType="TerminalNode">
                      <Prob xmi:id="_9mggmyxcEeSGW6AhkbpKAg" Value="pDieDuringTreatment"/>
                      <Payoff xmi:id="_9mggnCxcEeSGW6AhkbpKAg" Set="1" Value="0.25*eDALY_TB+(eLE_NoHIVDisc-0.25)"/>
                      <Payoff xmi:id="_9mggnSxcEeSGW6AhkbpKAg" Set="2" Value="(.25*cTB_txcost+cXpert) "/>
                      <Payoff xmi:id="_9mggnixcEeSGW6AhkbpKAg" Set="3" Value="-1"/>
                      <Payoff xmi:id="_9mggnyxcEeSGW6AhlapKAg" Set="4" Value="1"/>
                      <Payoff xmi:id="_9mggoCxcEeSGW6AhlapKAg" Set="5" Value="-(.25)*cInfxPerYearSmearPos"/>
                      <Payoff xmi:id="_9mggoSxcEeSGW6AhlapKAg" Set="6" Value="0"/>
                    </Node>
                    <Node xmi:id="_9mggoixcEeSGW6AhlapKAg" NameID="Node500" Label="Treatment Successful" NodeType="LabelNode">
                      <Prob xmi:id="_9mggoyxcEeSGW6AhlapKAg" Value="#"/>
                      <Node xmi:id="_9mggpCxcEeSGW6AhmZpKAg" NameID="Node501" Label="Survive" NodeType="TerminalNode">
                        <Payoff xmi:id="_9mggpSxcEeSGW6AhmZpKAg" Set="1" Value="cTime_Empiric_Delay*eDALY_TB+0.5*eDALY_DOTS"/>
                        <Payoff xmi:id="_9mggpixcEeSGW6AhmZpKAg" Set="2" Value="(cTB_txcost+cXpert)"/>
                        <Payoff xmi:id="_9mggpyxcEeSGW6AhmZpKAg" Set="3" Value="0"/>
                        <Payoff xmi:id="_9mggqCxcEeSGW6AhmZpKAg" Set="4" Value="1"/>
                        <Payoff xmi:id="_9mggqSxcEeSGW6AhnYpKAg" Set="5" Value="-cTime_Empiric_Delay*cInfxPerYearSmearPos"/>
                        <Payoff xmi:id="_9mggqixcEeSGW6AhnYpKAg" Set="6" Value="0"/>
                      </Node>
                    </Node>
                    <Node xmi:id="_9mggqyxcEeSGW6AhnYpKAg" NameID="Node502" Label="Treatment Unsuccessful" NodeType="ChanceNode">
                      <Prob xmi:id="_9mggrCxcEeSGW6AhnYpKAg" Value="pDOTS_Unsuccessful"/>
                      <Node xmi:id="_9mggrSxcEeSGW6AhnYpKAg" NameID="Node503" Label="Survive" NodeType="TerminalNode">
                        <Prob xmi:id="_9mggrixcEeSGW6AhoXpKAg" Value="#"/>
                        <Payoff xmi:id="_9mggryxcEeSGW6AhoXpKAg" Set="1" Value="eDALY_TB*(2-Discount_Rate)"/>
                        <Payoff xmi:id="_9mggsCxcEeSGW6AhoXpKAg" Set="2" Value="(cTB_txcost+cXpert)"/>
                        <Payoff xmi:id="_9mggsSxcEeSGW6AhoXpKAg" Set="3" Value="0"/>
                        <Payoff xmi:id="_9mggsixcEeSGW6AhoXpKAg" Set="4" Value="1"/>
                        <Payoff xmi:id="_9mhHQCxcEeSGW6AhpWpKAg" Set="5" Value="-cInfxPerYearSmearPos*(2-Discount_Rate)"/>
                        <Payoff xmi:id="_9mhHQSxcEeSGW6AhpWpKAg" Set="6" Value="0"/>
                      </Node>
                      <Node xmi:id="_9mhHQixcEeSGW6AhpWpKAg" NameID="Node504" Label="Die" NodeType="TerminalNode">
                        <Prob xmi:id="_9mhHQyxcEeSGW6AhpWpKAg" Value="pDieNoTreatment6MosSmearPos"/>
                        <Payoff xmi:id="_9mhHRCxcEeSGW6AhpWpKAg" Set="1" Value="0.75*eDALY_TB+(eLE_NoHIVDisc-0.75)"/>
                        <Payoff xmi:id="_9mhHRSxcEeSGW6AhqVpKAg" Set="2" Value="(cTB_txcost+cXpert)"/>
                        <Payoff xmi:id="_9mhHRixcEeSGW6AhqVpKAg" Set="3" Value="-1"/>
                        <Payoff xmi:id="_9mhHRyxcEeSGW6AhqVpKAg" Set="4" Value="1"/>
                        <Payoff xmi:id="_9mhHSCxcEeSGW6AhqVpKAg" Set="5" Value="-(.75)*cInfxPerYearSmearPos"/>
                        <Payoff xmi:id="_9mhHSSxcEeSGW6AhqVpKAg" Set="6" Value="0"/>
                      </Node>
                    </Node>
                  </Node>
                  <Node xmi:id="_9mhHSixcEeSGW6AhrUpKAg" NameID="Node505" Label="Empiric -" NodeType="ChanceNode">
                    <Prob xmi:id="_9mhHSyxcEeSGW6AhrUpKAg" Value="#"/>
                    <Node xmi:id="_9mhHTCxcEeSGW6AhrUpKAg" NameID="Node506" Label="Die" NodeType="TerminalNode">
                      <Prob xmi:id="_9mhHTSxcEeSGW6AhrUpKAg" Value="pDieNoTreatmentSmearPos"/>
                      <Payoff xmi:id="_9mhHTixcEeSGW6AhrUpKAg" Set="1" Value="0.5*eDALY_TB+(eLE_NoHIVDisc-0.5)"/>
                      <Payoff xmi:id="_9mhHTyxcEeSGW6AhsTpKAg" Set="2" Value="cXpert"/>
                      <Payoff xmi:id="_9mhHUCxcEeSGW6AhsTpKAg" Set="3" Value="-1"/>
                      <Payoff xmi:id="_9mhHUSxcEeSGW6AhsTpKAg" Set="4" Value="0"/>
                      <Payoff xmi:id="_9mhHUixcEeSGW6AhsTpKAg" Set="5" Value="-.5*cInfxPerYearSmearPos"/>
                      <Payoff xmi:id="_9mhHUyxcEeSGW6AhsTpKAg" Set="6" Value="0"/>
                    </Node>
                    <Node xmi:id="_9mhHVCxcEeSGW6AhtSpKAg" NameID="Node507" Label="Survive" NodeType="TerminalNode">
                      <Prob xmi:id="_9mhHVSxcEeSGW6AhtSpKAg" Value="#"/>
                      <Payoff xmi:id="_9mhHVixcEeSGW6AhtSpKAg" Set="1" Value="eDALY_TB*(2-Discount_Rate)"/>
                      <Payoff xmi:id="_9mhHVyxcEeSGW6AhtSpKAg" Set="2" Value="cXpert"/>
                      <Payoff xmi:id="_9mhHWCxcEeSGW6AhtSpKAg" Set="3" Value="0"/>
                      <Payoff xmi:id="_9mhHWSxcEeSGW6AhuRpKAg" Set="4" Value="0"/>
                      <Payoff xmi:id="_9mhHWixcEeSGW6AhuRpKAg" Set="5" Value="-cInfxPerYearSmearPos*(2-Discount_Rate)"/>
                      <Payoff xmi:id="_9mhHWyxcEeSGW6AhuRpKAg" Set="6" Value="0"/>
                    </Node>
                  </Node>
                </Node>
              </Node>
              <Node xmi:id="_9mhHXCxcEeSGW6AhuRpKAg" NameID="Node508" Label="Smear -" NodeType="ChanceNode">
                <Prob xmi:id="_9mhHXSxcEeSGW6AhuRpKAg" Value="#"/>
                <Definition xmi:id="_9mhHXixcEeSGW6AhvQpKAg" Variable="_node_action" Value="Script(&quot;!UserInput(Enter name:, var1) !DisplayScriptVar(var1)&quot;)"/>
                <Node xmi:id="_9mhHXyxcEeSGW6AhvQpKAg" NameID="Node509" Label="Xpert +" NodeType="ChanceNode">
                  <Prob xmi:id="_9mhHYCxcEeSGW6AhvQpKAg" Value="pSens_Xpert_SmNeg"/>
                  <Node xmi:id="_9mhHYSxcEeSGW6AhvQpKAg" NameID="Node510" Label="Die" NodeType="TerminalNode">
                    <Prob xmi:id="_9mhHYixcEeSGW6AhvQpKAg" Value="pDieDuringTreatment"/>
                    <Payoff xmi:id="_9mhHYyxcEeSGW6AhwPpKAg" Set="1" Value="0.25*eDALY_TB+(eLE_NoHIVDisc-0.25)"/>
                    <Payoff xmi:id="_9mhHZCxcEeSGW6AhwPpKAg" Set="2" Value="cXpert+(.25*cTB_txcost)"/>
                    <Payoff xmi:id="_9mhHZSxcEeSGW6AhwPpKAg" Set="3" Value="-1"/>
                    <Payoff xmi:id="_9mhHZixcEeSGW6AhwPpKAg" Set="4" Value="1"/>
                    <Payoff xmi:id="_9mhHZyxcEeSGW6AhwPpKAg" Set="5" Value="-(.25)*cInfxPerYearSmearNeg"/>
                    <Payoff xmi:id="_9mhHaCxcEeSGW6AhxOpKAg" Set="6" Value="0"/>
                  </Node>
                  <Node xmi:id="_9mhHaSxcEeSGW6AhxOpKAg" NameID="Node511" Label="Treatment Successful" NodeType="LabelNode">
                    <Prob xmi:id="_9mhHaixcEeSGW6AhxOpKAg" Value="#"/>
[truncated: 1,770,048 more chars]
