# Supplementary material for: Costs and Consequences of Using Interferon-γ Release Assays for the Diagnosis of Active Tuberculosis in India
Source: PLoS One. 2015 Apr 28;10(4):e0124525. doi: 10.1371/journal.pone.0124525 (PMC4412573; doi:10.1371/journal.pone.0124525)
Supplement: S2 File — This ThreeAge .trex file contains the full model and all parameters used in the probabilistic sensitivity analysis. (ZIP) [file pone.0124525.s002.zip]

Archive with 1 entries (1 files):
- S2_File_IGRA PSA 08252014.trex
