# Supplementary material for: Costs and Consequences of Using Interferon-γ Release Assays for the Diagnosis of Active Tuberculosis in India
Source: PLoS One. 2015 Apr 28;10(4):e0124525. doi: 10.1371/journal.pone.0124525 (PMC4412573; doi:10.1371/journal.pone.0124525)
Supplement: S2 File — This ThreeAge .trex file contains the full model and all parameters used in the probabilistic sensitivity analysis. (ZIP) [file pone.0124525.s002.zip › S2_File_IGRA PSA 08252014.trex]

<?xml version="1.0" encoding="ASCII"?>
<xmi:XMI xmi:version="2.0" xmlns:xmi="http://www.omg.org/XMI" xmlns:xsi="http://www.w3.org/2001/XMLSchema-instance" xmlns:notation="http://www.eclipse.org/gmf/runtime/1.0.2/notation" xmlns:tree="http://www.treeage.com/modeldefs/tree">
  <tree:Tree xmi:id="_N6vjsCxdEeSGW6AhA_pKAg">
    <Node xmi:id="_N6vjsSxdEeSGW6AhA_pKAg" NameID="Node1" Label="TB diagnostic protocols" NodeType="DecisionNode">
      <Definition xmi:id="_N6vjsixdEeSGW6AhA_pKAg" Variable="cCulture" Value="Dist_cCulture" Comment=""/>
      <Definition xmi:id="_N6vjsyxdEeSGW6AhA_pKAg" Variable="CFR_untx_infectious" Value="Dist_CFR_untx_infectious" Comment=""/>
      <Definition xmi:id="_N6vjtCxdEeSGW6AhA_pKAg" Variable="CFR_untx_infectious_ARV" Value="Dist_CFR_untx_infectious_ARV" Comment=""/>
      <Definition xmi:id="_N6vjtSxdEeSGW6AhB-pKAg" Variable="CFR_untx_infectious_HIV" Value="Dist_CFR_untx_infectious_HIV" Comment=""/>
      <Definition xmi:id="_N6vjtixdEeSGW6AhB-pKAg" Variable="CFR_untx_lessinf" Value="Dist_CFR_untx_lessinf" Comment=""/>
      <Definition xmi:id="_N6vjtyxdEeSGW6AhB-pKAg" Variable="CFR_untx_lessinf_ARV" Value="Dist_CFR_untx_lessinf_ARV" Comment=""/>
      <Definition xmi:id="_N6vjuCxdEeSGW6AhB-pKAg" Variable="CFR_untx_lessinf_HIV" Value="Dist_CFR_untx_lessinf_HIV" Comment=""/>
      <Definition xmi:id="_N6vjuSxdEeSGW6AhB-pKAg" Variable="cInfxPerYearAvg" Value="Dist_cInfxPerYearAvg" Comment=""/>
      <Definition xmi:id="_N6vjuixdEeSGW6AhC9pKAg" Variable="cInfxPerYearAvg_HIV" Value="Dist_cInfxPerYearAvg_HIV" Comment=""/>
      <Definition xmi:id="_N6vjuyxdEeSGW6AhC9pKAg" Variable="cInfxPerYearSmearNeg" Value="Dist_cInfxPerYearSmearNeg" Comment=""/>
      <Definition xmi:id="_N6vjvCxdEeSGW6AhC9pKAg" Variable="cInfxPerYearSmearNeg_HIV" Value="Dist_cInfxPerYearSmearNeg_HIV" Comment=""/>
      <Definition xmi:id="_N6vjvSxdEeSGW6AhC9pKAg" Variable="cInfxPerYearSmearPos" Value="Dist_cInfxPerYearSmearPos" Comment=""/>
      <Definition xmi:id="_N6vjvixdEeSGW6AhC9pKAg" Variable="cInfxPerYearSmearPos_HIV" Value="Dist_cInfxPerYearSmearPos_HIV" Comment=""/>
      <Definition xmi:id="_N6vjvyxdEeSGW6AhD8pKAg" Variable="cNewTest" Value="Dist_cNewTest" Comment=""/>
      <Definition xmi:id="_N6vjwCxdEeSGW6AhD8pKAg" Variable="Country" Value="1." Comment=""/>
      <Definition xmi:id="_N6vjwSxdEeSGW6AhD8pKAg" Variable="cSmear" Value="Dist_cSmear" Comment=""/>
      <Definition xmi:id="_N6vjwixdEeSGW6AhD8pKAg" Variable="cTB_txcost1" Value="Dist_cTB_txcost1" Comment=""/>
      <Definition xmi:id="_N6vjwyxdEeSGW6AhD8pKAg" Variable="cTB_txcost2" Value="516."/>
      <Definition xmi:id="_N6vjxCxdEeSGW6AhE7pKAg" Variable="cTB_txcost3" Value="263."/>
      <Definition xmi:id="_N6vjxSxdEeSGW6AhE7pKAg" Variable="cTime_Culture_Delay" Value="Dist_cTime_Culture_Delay" Comment=""/>
      <Definition xmi:id="_N6vjxixdEeSGW6AhE7pKAg" Variable="cTime_Empiric_Delay" Value="Dist_cTime_Smear_Delay" Comment=""/>
      <Definition xmi:id="_N6vjxyxdEeSGW6AhE7pKAg" Variable="cTime_NewTest_Delay" Value="Dist_cTime_NewTest_Delay" Comment=""/>
      <Definition xmi:id="_N6vjyCxdEeSGW6AhE7pKAg" Variable="cTime_Smear_Delay" Value="Dist_cTime_Smear_Delay" Comment=""/>
      <Definition xmi:id="_N6vjySxdEeSGW6AhF6pKAg" Variable="Culture_loss_followup" Value="Dist_Culture_loss_followup" Comment=""/>
      <Definition xmi:id="_N6vjyixdEeSGW6AhF6pKAg" Variable="Culture_sensitivity" Value="Dist_Culture_sensitivity" Comment=""/>
      <Definition xmi:id="_N6vjyyxdEeSGW6AhF6pKAg" Variable="Discount_Rate" Value="Dist_Discount_Rate" Comment=""/>
      <Definition xmi:id="_N6vjzCxdEeSGW6AhF6pKAg" Variable="eDALY_AIDS" Value="Dist_eDALY_AIDS" Comment=""/>
      <Definition xmi:id="_N6vjzSxdEeSGW6AhF6pKAg" Variable="eDALY_DOTS" Value="Dist_eDALY_DOTS" Comment=""/>
      <Definition xmi:id="_N6vjzixdEeSGW6AhG5pKAg" Variable="eDALY_HIV_ARV" Value="Dist_eDALY_HIV_ARV" Comment=""/>
      <Definition xmi:id="_N6vjzyxdEeSGW6AhG5pKAg" Variable="eDALY_TB" Value="Dist_eDALY_TB" Comment=""/>
      <Definition xmi:id="_N6vj0CxdEeSGW6AhG5pKAg" Variable="eDALY_TBAIDS" Value="Dist_eDALY_AIDS" Comment=""/>
      <Definition xmi:id="_N6vj0SxdEeSGW6AhG5pKAg" Variable="eLE_AIDS" Value="Dist_eLE_AIDS" Comment=""/>
      <Definition xmi:id="_N6vj0ixdEeSGW6AhG5pKAg" Variable="eLE_AIDSDisc" Value="Dist_eLE_AIDSDisc" Comment=""/>
      <Definition xmi:id="_N6vj0yxdEeSGW6AhH4pKAg" Variable="eLE_HIV_ARV" Value="Dist_eLE_HIV_ARV" Comment=""/>
      <Definition xmi:id="_N6vj1CxdEeSGW6AhH4pKAg" Variable="eLE_HIV_ARVDisc" Value="Dist_eLE_HIV_ARVDisc" Comment=""/>
      <Definition xmi:id="_N6vj1SxdEeSGW6AhH4pKAg" Variable="eLE_NoHIV" Value="Dist_eLE_noHIV" Comment=""/>
      <Definition xmi:id="_N6vj1ixdEeSGW6AhH4pKAg" Variable="eLE_NoHIVDisc" Value="Dist_eLE_NoHIVDisc" Comment=""/>
      <Definition xmi:id="_N6vj1yxdEeSGW6AhH4pKAg" Variable="pDieARV12Mos" Value="Dist_pDieARV12Mos" Comment=""/>
      <Definition xmi:id="_N6vj2CxdEeSGW6AhI3pKAg" Variable="pDieARV6Mos" Value="Dist_pDieARV6Mos" Comment=""/>
      <Definition xmi:id="_N6vj2SxdEeSGW6AhI3pKAg" Variable="pDieDuringTreatment" Value="choose (country; pDieDuringTreatment1; pDieDuringTreatment2; pDieDuringTreatment3)" Comment=""/>
      <Definition xmi:id="_N6vj2ixdEeSGW6AhI3pKAg" Variable="pDieDuringTreatment2" Value="0.056"/>
      <Definition xmi:id="_N6vj2yxdEeSGW6AhI3pKAg" Variable="pDieDuringTreatment3" Value="0.046"/>
      <Definition xmi:id="_N6vj3CxdEeSGW6AhI3pKAg" Variable="pDieDuringTreatmentHIV" Value="choose (country; pDieDuringTreatmentHIV1; pDieDuringTreatmentHIV2; pDieDuringTreatmentHIV3)"/>
      <Definition xmi:id="_N6vj3SxdEeSGW6AhJ2pKAg" Variable="pDieDuringTreatmentHIV1" Value="Dist_pDieDuringTreatmentHIV1" Comment=""/>
      <Definition xmi:id="_N6vj3ixdEeSGW6AhJ2pKAg" Variable="pDieDuringTreatmentHIV2" Value="0.078"/>
      <Definition xmi:id="_N6vj3yxdEeSGW6AhJ2pKAg" Variable="pDieDuringTreatmentHIV3" Value="0.062"/>
      <Definition xmi:id="_N6vj4CxdEeSGW6AhJ2pKAg" Variable="pDieHIV12Mos" Value="Dist_pDieHIV12Mos" Comment=""/>
      <Definition xmi:id="_N6vj4SxdEeSGW6AhJ2pKAg" Variable="pDieHIV6Mos" Value="Dist_pDieHIV6Mos" Comment=""/>
      <Definition xmi:id="_N6vj4ixdEeSGW6AhK1pKAg" Variable="pDieNoTreatment12Mos" Value="Dist_pDieNoTreatment12Mos" Comment=""/>
      <Definition xmi:id="_N6vj4yxdEeSGW6AhK1pKAg" Variable="pDieNoTreatment6Mos" Value="Dist_pDieNoTreatment6Mos" Comment=""/>
      <Definition xmi:id="_N6vj5CxdEeSGW6AhK1pKAg" Variable="pDieNoTreatment6MosSmearNeg" Value="Dist_pDieNoTreatment6MosSmearNeg" Comment=""/>
      <Definition xmi:id="_N6vj5SxdEeSGW6AhK1pKAg" Variable="pDieNoTreatment6MosSmearPos" Value="Dist_pDieNoTreatment6MosSmearPos" Comment=""/>
      <Definition xmi:id="_N6vj5ixdEeSGW6AhK1pKAg" Variable="pDieNoTreatmentARV12Mos" Value="Dist_pDieNoTreatmentARV12Mos" Comment=""/>
      <Definition xmi:id="_N6vj5yxdEeSGW6AhL0pKAg" Variable="pDieNoTreatmentARV6Mos" Value="Dist_pDieNoTreatmentARV6Mos" Comment=""/>
      <Definition xmi:id="_N6vj6CxdEeSGW6AhL0pKAg" Variable="pDieNoTreatmentARV6MosSmearNeg" Value="Dist_pDieNoTreatmentARV6MosSmearNeg" Comment=""/>
      <Definition xmi:id="_N6vj6SxdEeSGW6AhL0pKAg" Variable="pDieNoTreatmentARV6MosSmearPos" Value="Dist_pDieNoTreatmentARV6MosSmearPos" Comment=""/>
      <Definition xmi:id="_N6vj6ixdEeSGW6AhL0pKAg" Variable="pDieNoTreatmentHIV12Mos" Value="Dist_pDieNoTreatmentHIV12Mos" Comment=""/>
      <Definition xmi:id="_N6vj6yxdEeSGW6AhL0pKAg" Variable="pDieNoTreatmentHIV6Mos" Value="Dist_pDieNoTreatmentHIV6Mos" Comment=""/>
      <Definition xmi:id="_N6vj7CxdEeSGW6AhMzpKAg" Variable="pDieNoTreatmentHIV6MosSmearNeg" Value="Dist_pDieNoTreatmentHIV6MosSmearNeg" Comment=""/>
      <Definition xmi:id="_N6vj7SxdEeSGW6AhMzpKAg" Variable="pDieNoTreatmentHIV6MosSmearPos" Value="Dist_pDieNoTreatmentHIV6MosSmearPos" Comment=""/>
      <Definition xmi:id="_N6vj7ixdEeSGW6AhMzpKAg" Variable="pDieNoTreatmentSmearNeg" Value="Dist_pDieNoTreatmentSmearNeg" Comment=""/>
      <Definition xmi:id="_N6vj7yxdEeSGW6AhMzpKAg" Variable="pDieNoTreatmentSmearNegARV" Value="Dist_pDieNoTreatmentSmearNegARV" Comment=""/>
      <Definition xmi:id="_N6vj8CxdEeSGW6AhMzpKAg" Variable="pDieNoTreatmentSmearNegHIV" Value="Dist_pDieNoTreatmentSmearNegHIV" Comment=""/>
      <Definition xmi:id="_N6vj8SxdEeSGW6AhNypKAg" Variable="pDieNoTreatmentSmearPos" Value="Dist_pDieNoTreatmentSmearPos" Comment=""/>
      <Definition xmi:id="_N6vj8ixdEeSGW6AhNypKAg" Variable="pDieNoTreatmentSmearPosARV" Value="Dist_pDieNoTreatmentSmearPosARV" Comment=""/>
      <Definition xmi:id="_N6vj8yxdEeSGW6AhNypKAg" Variable="pDieNoTreatmentSmearPosHIV" Value="Dist_pDieNoTreatmentSmearPosHIV" Comment=""/>
      <Definition xmi:id="_N6vj9CxdEeSGW6AhNypKAg" Variable="pDOTS_Unsuccessful" Value="choose (country; pDOTS_Unsuccessful1;  pDOTS_Unsuccessful2;  pDOTS_Unsuccessful3;pDOTS_Unsuccessful1;  pDOTS_Unsuccessful2;  pDOTS_Unsuccessful3)" Comment=""/>
      <Definition xmi:id="_N6vj9SxdEeSGW6AhNypKAg" Variable="pDOTS_Unsuccessful1" Value="Dist_pDOTS_Unsuccessful" Comment=""/>
      <Definition xmi:id="_N6vj9ixdEeSGW6AhOxpKAg" Variable="pDOTS_Unsuccessful2" Value="0.045"/>
      <Definition xmi:id="_N6vj9yxdEeSGW6AhOxpKAg" Variable="pDOTS_Unsuccessful3" Value="0.075"/>
      <Definition xmi:id="_N6vj-CxdEeSGW6AhOxpKAg" Variable="pHIV" Value="choose (country;pHIV1; pHIV2;pHIV3; pHIV1; pHIV2;pHIV3)"/>
      <Definition xmi:id="_N6vj-SxdEeSGW6AhOxpKAg" Variable="pHIV1" Value="Dist_pHIV1" Comment=""/>
      <Definition xmi:id="_N6vj-ixdEeSGW6AhOxpKAg" Variable="pHIV2" Value="0.005"/>
      <Definition xmi:id="_N6vj-yxdEeSGW6AhPwpKAg" Variable="pHIV3" Value="0.061"/>
      <Definition xmi:id="_N6vj_CxdEeSGW6AhPwpKAg" Variable="pHIVTB" Value="choose (country; pHIVTB1; pHIVTB2; pHIVTB3; pHIVTB1; pHIVTB2; pHIVTB3)"/>
      <Definition xmi:id="_N6vj_SxdEeSGW6AhPwpKAg" Variable="pHIVTB1" Value="Dist_pHIVTB1" Comment=""/>
      <Definition xmi:id="_N6vj_ixdEeSGW6AhPwpKAg" Variable="pHIVTB2" Value="0.14"/>
      <Definition xmi:id="_N6vj_yxdEeSGW6AhPwpKAg" Variable="pHIVTB3" Value="0.29"/>
      <Definition xmi:id="_N6vkACxdEeSGW6AhQvpKAg" Variable="pPrevTB" Value="Choose(Country; pPrevTB1; pPrevTB2; pPrevTB3; pPrevTB1; pPrevTB2; pPrevTB3)" Comment=""/>
      <Definition xmi:id="_N6vkASxdEeSGW6AhQvpKAg" Variable="pPrevTB2" Value="0.11"/>
      <Definition xmi:id="_N6vkAixdEeSGW6AhQvpKAg" Variable="pPrevTB3" Value="0.28"/>
      <Definition xmi:id="_N6vkAyxdEeSGW6AhQvpKAg" Variable="pProp_Infectious" Value="Dist_pProp_Infectious" Comment=""/>
      <Definition xmi:id="_N6vkBCxdEeSGW6AhQvpKAg" Variable="pProp_Infectious_HIV" Value="Dist_pProp_Infectious_HIV" Comment=""/>
      <Definition xmi:id="_N6vkBSxdEeSGW6AhRupKAg" Variable="pRel_Infectiousness" Value="Dist_pRel_Infectiousness" Comment=""/>
      <Definition xmi:id="_N6vkBixdEeSGW6AhRupKAg" Variable="pRel_Infectiousness_HIV" Value="Dist_pRel_Infectiousness_HIV" Comment=""/>
      <Definition xmi:id="_N6vkByxdEeSGW6AhRupKAg" Variable="propARV" Value="Choose(country;propARV1; propARV2; propARV3)"/>
      <Definition xmi:id="_N6vkCCxdEeSGW6AhRupKAg" Variable="propARV1" Value="Dist_propARV1" Comment=""/>
      <Definition xmi:id="_N6vkCSxdEeSGW6AhRupKAg" Variable="propARV2" Value="0.83"/>
      <Definition xmi:id="_N6vkCixdEeSGW6AhStpKAg" Variable="propARV3" Value="0.197"/>
      <Definition xmi:id="_N6vkCyxdEeSGW6AhStpKAg" Variable="pSens_Cult_SmNeg" Value="Dist_pSens_Cult_SmNeg" Comment=""/>
      <Definition xmi:id="_N6vkDCxdEeSGW6AhStpKAg" Variable="pSens_Cult_SmNeg_HIV" Value="Dist_pSens_Cult_SmNeg_HIV" Comment=""/>
      <Definition xmi:id="_N6vkDSxdEeSGW6AhStpKAg" Variable="pSens_NewTest" Value="Dist_pSens_NewTest" Comment=""/>
      <Definition xmi:id="_N6vkDixdEeSGW6AhStpKAg" Variable="pSens_NewTest_HIV" Value="Dist_pSens_NewTest_HIV" Comment=""/>
      <Definition xmi:id="_N6vkDyxdEeSGW6AhTspKAg" Variable="pSens_NewTest_infectious" Value="Dist_NewTest_sensitivity_inf"/>
      <Definition xmi:id="_N6vkECxdEeSGW6AhTspKAg" Variable="pSens_NewTest_lessinf" Value="Dist_NewTest_sensitivity_lessinf"/>
      <Definition xmi:id="_N6vkESxdEeSGW6AhTspKAg" Variable="pSens_NewTest_SmNeg" Value="Dist_pSens_NewTest_SmNeg" Comment=""/>
      <Definition xmi:id="_N6vkEixdEeSGW6AhTspKAg" Variable="pSens_NewTest_SmPos" Value="Dist_pSens_NewTest_SmPos" Comment=""/>
      <Definition xmi:id="_N6vkEyxdEeSGW6AhTspKAg" Variable="pSens_NT_SmNeg" Value="Dist_pSens_NT_SmNeg" Comment=""/>
      <Definition xmi:id="_N6vkFCxdEeSGW6AhUrpKAg" Variable="pSens_NT_SmNeg_HIV" Value="Dist_pSens_NT_SmNeg_HIV" Comment=""/>
      <Definition xmi:id="_N6vkFSxdEeSGW6AhUrpKAg" Variable="pSens_Smear" Value="Dist_pSens_Smear" Comment=""/>
      <Definition xmi:id="_N6vkFixdEeSGW6AhUrpKAg" Variable="pSens_Smear_HIV" Value="Dist_pSens_Smear_HIV" Comment=""/>
      <Definition xmi:id="_N6vkFyxdEeSGW6AhUrpKAg" Variable="pSens_Smear_inf1" Value="Dist_pSens_Smear_inf1" Comment=""/>
      <Definition xmi:id="_N6vkGCxdEeSGW6AhUrpKAg" Variable="pSens_Smear_inf2" Value="pSens_Smear_lessinf2*(1-Smear_Sens_fu)+Smear_Sens_fu"/>
      <Definition xmi:id="_N6vkGSxdEeSGW6AhVqpKAg" Variable="pSens_Smear_inf3" Value="pSens_Smear_lessinf3*(1-Smear_Sens_fu)+Smear_Sens_fu"/>
      <Definition xmi:id="_N6vkGixdEeSGW6AhVqpKAg" Variable="pSens_Smear_infectious" Value="Choose(country;pSens_Smear_inf1;pSens_Smear_inf2;pSens_Smear_inf3)"/>
      <Definition xmi:id="_N6vkGyxdEeSGW6AhVqpKAg" Variable="pSens_Smear_lessinf" Value="0"/>
      <Definition xmi:id="_N6vkHCxdEeSGW6AhVqpKAg" Variable="pSens_Smear_lessinf1" Value="Dist_pSens_Smear_lessinf1" Comment=""/>
      <Definition xmi:id="_N6vkHSxdEeSGW6AhVqpKAg" Variable="pSens_Smear_lessinf2" Value="(0.79-0.89*(pHIVTB2*pProp_Infectious_HIV+(1-pHIVTB2)*pProp_Infectious))/(1-(pHIVTB2*pProp_Infectious_HIV+(1-pHIVTB2)*pProp_Infectious))"/>
      <Definition xmi:id="_N6vkHixdEeSGW6AhWppKAg" Variable="pSens_Smear_lessinf3" Value="(0.49-0.46*(pHIVTB3*pProp_Infectious_HIV+(1-pHIVTB3)*pProp_Infectious))/(1-(pHIVTB3*pProp_Infectious_HIV+(1-pHIVTB3)*pProp_Infectious))"/>
      <Definition xmi:id="_N6vkHyxdEeSGW6AhWppKAg" Variable="pSpec_Cult" Value="Dist_pSpec_Cult" Comment=""/>
      <Definition xmi:id="_N6vkICxdEeSGW6AhWppKAg" Variable="pSpec_Empiric" Value="Dist_pSpec_Empiric" Comment=""/>
      <Definition xmi:id="_N6vkISxdEeSGW6AhWppKAg" Variable="pSpec_NewTest" Value="Dist_pSpec_NewTest" Comment=""/>
      <Definition xmi:id="_N6vkIixdEeSGW6AhWppKAg" Variable="pSpec_Smear" Value="Dist_pSpec_Smear" Comment=""/>
      <Definition xmi:id="_N6vkIyxdEeSGW6AhXopKAg" Variable="Rel_Infx_Less_Infxious" Value="Dist_Rel_Infx_Less_Infxious" Comment=""/>
      <Definition xmi:id="_N6vkJCxdEeSGW6AhXopKAg" Variable="NewTest_loss_followup" Value="Dist_NewTest_loss_followup" Comment=""/>
      <Definition xmi:id="_N6vkJSxdEeSGW6AhXopKAg" Variable="NewTest_sensitivity_inf" Value="Dist_NewTest_sensitivity_inf" Comment=""/>
      <Definition xmi:id="_N6vkJixdEeSGW6AhXopKAg" Variable="NewTest_sensitivity_lessinf" Value="Dist_NewTest_sensitivity_lessinf" Comment=""/>
      <Definition xmi:id="_N6vkJyxdEeSGW6AhXopKAg" Variable="Smear_loss_followup" Value="Dist_Smear_loss_followup" Comment=""/>
      <Definition xmi:id="_N6vkKCxdEeSGW6AhYnpKAg" Variable="Smear_sensitivity" Value="1" Comment=""/>
      <Definition xmi:id="_N6vkKSxdEeSGW6AhYnpKAg" Variable="Smear_Sens_fu" Value="Dist_Smear_Sens_fu" Comment=""/>
      <Definition xmi:id="_N6vkKixdEeSGW6AhYnpKAg" Variable="Smear_specificity" Value="Dist_Smear_specificity" Comment=""/>
      <Definition xmi:id="_N6vkKyxdEeSGW6AhYnpKAg" Variable="cXpert" Value="Dist_cXpert" Comment=""/>
      <Definition xmi:id="_N6vkLCxdEeSGW6AhYnpKAg" Variable="cTime_Xpert_Delay" Value="Dist_cTime_Smear_Delay" Comment=""/>
      <Definition xmi:id="_N6vkLSxdEeSGW6AhZmpKAg" Variable="pSens_Xpert_SmPos" Value="Dist_pSens_Xpert_SmPos" Comment=""/>
      <Definition xmi:id="_N6vkLixdEeSGW6AhZmpKAg" Variable="pSens_Xpert_SmNeg" Value="Dist_pSens_Xpert_SmNeg" Comment=""/>
      <Definition xmi:id="_N6vkLyxdEeSGW6AhZmpKAg" Variable="pSens_Xpert_infectious" Value="Dist_Xpert_sensitivity_inf"/>
      <Definition xmi:id="_N6vkMCxdEeSGW6AhZmpKAg" Variable="pSens_Xpert_lessinf" Value="Dist_Xpert_sensitivity_lessinf"/>
      <Definition xmi:id="_N6vkMSxdEeSGW6AhZmpKAg" Variable="pSpec_Xpert" Value="Dist_pSpec_Xpert" Comment=""/>
      <Definition xmi:id="_N6vkMixdEeSGW6AhalpKAg" Variable="Xpert_sensitivity_inf" Value="Dist_Xpert_sensitivity_inf" Comment=""/>
      <Definition xmi:id="_N6vkMyxdEeSGW6AhalpKAg" Variable="Xpert_sensitivity_lessinf" Value="Dist_Xpert_sensitivity_lessinf" Comment=""/>
      <Definition xmi:id="_N6vkNCxdEeSGW6AhalpKAg" Variable="pDrugResistant" Value="Dist_pDrugResistant" Comment=""/>
      <Definition xmi:id="_N6vkNSxdEeSGW6AhalpKAg" Variable="cTB_txcost_MDR" Value="Dist_cTB_txcost_MDR" Comment=""/>
      <Definition xmi:id="_N6vkNixdEeSGW6AhalpKAg" Variable="pDOTS_Unsuccessful_MDR_Tx" Value="DIst_pDOTS_Unsuccessful_MDR_Tx" Comment=""/>
      <Definition xmi:id="_N6vkNyxdEeSGW6AhbkpKAg" Variable="pDOTS_Unsuccessful_DR" Value="Dist_pDOTS_Unsuccessful_DR" Comment=""/>
      <Definition xmi:id="_N6vkOCxdEeSGW6AhbkpKAg" Variable="pSpec_Xpert_Rif" Value="Dist_pSpec_Xpert_Rif" Comment=""/>
      <Definition xmi:id="_N6vkOSxdEeSGW6AhbkpKAg" Variable="pSens_Xpert_Rif" Value="Dist_pSens_Xpert_Rif" Comment=""/>
      <Definition xmi:id="_N6vkOixdEeSGW6AhbkpKAg" Variable="cTB_txcost" Value="choose(country; cTB_txcost1; cTB_txcost2; cTB_txcost3)" Comment=""/>
      <Definition xmi:id="_N6vkOyxdEeSGW6AhbkpKAg" Variable="pSens_Empiric" Value="Dist_pSens_Empiric" Comment=""/>
      <Definition xmi:id="_N6vkPCxdEeSGW6AhcjpKAg" Variable="pPrevTB1" Value="Dist_pPrevTB1" Comment=""/>
      <Definition xmi:id="_N6vkPSxdEeSGW6AhcjpKAg" Variable="pDieDuringTreatment1" Value="Dist_pDieDuringTreatment1" Comment=""/>
      <Definition xmi:id="_N6vkPixdEeSGW6AhcjpKAg" Variable="cInfxPerYearInfectious" Value="Dist_cInfxPerYearInfectious" Comment=""/>
      <Node xmi:id="_N6vkPyxdEeSGW6AhcjpKAg" NameID="Node2" Label="No smear" NodeType="ChanceNode">
        <Node xmi:id="_N6vkQCxdEeSGW6AhcjpKAg" NameID="Node3" Label="TB+" NodeType="ChanceNode">
          <Prob xmi:id="_N6vkQSxdEeSGW6AhdipKAg" Value="pPrevTB"/>
          <Node xmi:id="_N6vkQixdEeSGW6AhdipKAg" NameID="Node904" Label="Drug Susceptible" NodeType="ChanceNode">
            <Prob xmi:id="_N6vkQyxdEeSGW6AhdipKAg" Value="#"/>
            <Node xmi:id="_N6vkRCxdEeSGW6AhdipKAg" NameID="Node4" Label="HIV+, ARV" NodeType="ChanceNode">
              <Prob xmi:id="_N6vkRSxdEeSGW6AhdipKAg" Value="pHIVTB*propARV"/>
              <Node xmi:id="_N6vkRixdEeSGW6AhehpKAg" NameID="Node5" Label="Smear+" NodeType="ChanceNode">
                <Prob xmi:id="_N6vkRyxdEeSGW6AhehpKAg" Value="pSens_Smear_HIV"/>
                <Node xmi:id="_N6vkSCxdEeSGW6AhehpKAg" NameID="Node6" Label="Empiric+" NodeType="ChanceNode">
                  <Prob xmi:id="_N6vkSSxdEeSGW6AhehpKAg" Value="pSens_Empiric"/>
                  <Node xmi:id="_N6vkSixdEeSGW6AhehpKAg" NameID="Node7" Label="Die" NodeType="TerminalNode">
                    <Prob xmi:id="_N6vkSyxdEeSGW6AhfgpKAg" Value="pDieDuringTreatmentHIV"/>
                    <Payoff xmi:id="_N6vkTCxdEeSGW6AhfgpKAg" Set="1" Value="0.25*eDALY_TB+(eLE_NoHIVDisc-0.25)"/>
                    <Payoff xmi:id="_N6vkTSxdEeSGW6AhfgpKAg" Set="2" Value="(.25*cTB_txcost)"/>
                    <Payoff xmi:id="_N6vkTixdEeSGW6AhfgpKAg" Set="3" Value="-1"/>
                    <Payoff xmi:id="_N6vkTyxdEeSGW6AhfgpKAg" Set="4" Value="1"/>
                    <Payoff xmi:id="_N6vkUCxdEeSGW6AhgfpKAg" Set="5" Value="-0.25*cInfxPerYearSmearPos_HIV"/>
                    <Payoff xmi:id="_N6vkUSxdEeSGW6AhgfpKAg" Set="6" Value="0"/>
                  </Node>
                  <Node xmi:id="_N6vkUixdEeSGW6AhgfpKAg" NameID="Node8" Label="Treatment Successful" NodeType="ChanceNode">
                    <Prob xmi:id="_N6vkUyxdEeSGW6AhgfpKAg" Value="#"/>
                    <Node xmi:id="_N6vkVCxdEeSGW6AhgfpKAg" NameID="Node9" Label="Survive" NodeType="TerminalNode">
                      <Prob xmi:id="_N6vkVSxdEeSGW6AhhepKAg" Value="#"/>
                      <Payoff xmi:id="_N6vkVixdEeSGW6AhhepKAg" Set="1" Value="eDALY_TB*cTime_Empiric_Delay+(eDALY_HIV_ARV*(eLE_HIV_ARVDisc-cTime_Empiric_Delay))+(eLE_NoHIVDisc-eLE_HIV_ARVDisc)"/>
                      <Payoff xmi:id="_N6vkVyxdEeSGW6AhhepKAg" Set="2" Value="cTB_txcost"/>
                      <Payoff xmi:id="_N6vkWCxdEeSGW6AhhepKAg" Set="3" Value="0"/>
                      <Payoff xmi:id="_N6vkWSxdEeSGW6AhhepKAg" Set="4" Value="1"/>
                      <Payoff xmi:id="_N6vkWixdEeSGW6AhidpKAg" Set="5" Value="-cTime_Empiric_Delay*cInfxPerYearSmearPos_HIV"/>
                      <Payoff xmi:id="_N6vkWyxdEeSGW6AhidpKAg" Set="6" Value="0"/>
                    </Node>
                    <Node xmi:id="_N6vkXCxdEeSGW6AhidpKAg" NameID="Node10" Label="Die" NodeType="TerminalNode">
                      <Prob xmi:id="_N6vkXSxdEeSGW6AhidpKAg" Value="pDieARV6Mos"/>
                      <Payoff xmi:id="_N6vkXixdEeSGW6AhidpKAg" Set="1" Value="cTime_Empiric_Delay*eDALY_TB+(0.75-cTime_Empiric_Delay)*eDALY_HIV_ARV+(eLE_NoHIVDisc-0.75)"/>
                      <Payoff xmi:id="_N6vkXyxdEeSGW6AhjcpKAg" Set="2" Value="cTB_txcost"/>
                      <Payoff xmi:id="_N6vkYCxdEeSGW6AhjcpKAg" Set="3" Value="-1"/>
                      <Payoff xmi:id="_N6vkYSxdEeSGW6AhjcpKAg" Set="4" Value="1"/>
                      <Payoff xmi:id="_N6vkYixdEeSGW6AhjcpKAg" Set="5" Value="-cTime_Empiric_Delay*cInfxPerYearSmearPos_HIV"/>
                      <Payoff xmi:id="_N6vkYyxdEeSGW6AhjcpKAg" Set="6" Value="0"/>
                    </Node>
                  </Node>
                  <Node xmi:id="_N6vkZCxdEeSGW6AhkbpKAg" NameID="Node11" Label="Treatment Unsuccessful" NodeType="ChanceNode">
                    <Prob xmi:id="_N6vkZSxdEeSGW6AhkbpKAg" Value="pDOTS_Unsuccessful"/>
                    <Node xmi:id="_N6vkZixdEeSGW6AhkbpKAg" NameID="Node12" Label="Survive" NodeType="TerminalNode">
                      <Prob xmi:id="_N6vkZyxdEeSGW6AhkbpKAg" Value="#"/>
                      <Payoff xmi:id="_N6vkaCxdEeSGW6AhkbpKAg" Set="1" Value="eDALY_TB*(2-Discount_Rate)+eDALY_HIV_ARV*(eLE_HIV_ARVDisc-(2-Discount_Rate))+(eLE_NoHIVDisc-eLE_HIV_ARVDisc)"/>
                      <Payoff xmi:id="_N6vkaSxdEeSGW6AhlapKAg" Set="2" Value="cTB_txcost"/>
                      <Payoff xmi:id="_N6vkaixdEeSGW6AhlapKAg" Set="3" Value="0"/>
                      <Payoff xmi:id="_N6vkayxdEeSGW6AhlapKAg" Set="4" Value="1"/>
                      <Payoff xmi:id="_N6vkbCxdEeSGW6AhlapKAg" Set="5" Value="-(cInfxPerYearSmearPos_HIV)*(2-Discount_Rate)"/>
                      <Payoff xmi:id="_N6vkbSxdEeSGW6AhlapKAg" Set="6" Value="0"/>
                    </Node>
                    <Node xmi:id="_N6vkbixdEeSGW6AhmZpKAg" NameID="Node13" Label="Die" NodeType="TerminalNode">
                      <Prob xmi:id="_N6vkbyxdEeSGW6AhmZpKAg" Value="pDieNoTreatmentARV6MosSmearPos"/>
                      <Payoff xmi:id="_N6vkcCxdEeSGW6AhmZpKAg" Set="1" Value="0.75*eDALY_TB+(eLE_NoHIVDisc-0.75)"/>
                      <Payoff xmi:id="_N6vkcSxdEeSGW6AhmZpKAg" Set="2" Value="cTB_txcost"/>
                      <Payoff xmi:id="_N6vkcixdEeSGW6AhmZpKAg" Set="3" Value="-1"/>
                      <Payoff xmi:id="_N6vkcyxdEeSGW6AhnYpKAg" Set="4" Value="1"/>
                      <Payoff xmi:id="_N6vkdCxdEeSGW6AhnYpKAg" Set="5" Value="-.75*cInfxPerYearSmearPos_HIV"/>
                      <Payoff xmi:id="_N6vkdSxdEeSGW6AhnYpKAg" Set="6" Value="0"/>
                    </Node>
                  </Node>
                </Node>
                <Node xmi:id="_N6vkdixdEeSGW6AhnYpKAg" NameID="Node14" Label="Empiric -" NodeType="ChanceNode">
                  <Prob xmi:id="_N6vkdyxdEeSGW6AhnYpKAg" Value="#"/>
                  <Node xmi:id="_N6vkeCxdEeSGW6AhoXpKAg" NameID="Node15" Label="Die" NodeType="TerminalNode">
                    <Prob xmi:id="_N6vkeSxdEeSGW6AhoXpKAg" Value="pDieNoTreatmentSmearPosARV"/>
                    <Payoff xmi:id="_N6vkeixdEeSGW6AhoXpKAg" Set="1" Value="0.5*eDALY_TB+(eLE_NoHIVDisc-0.5)"/>
                    <Payoff xmi:id="_N6vkeyxdEeSGW6AhoXpKAg" Set="2" Value="0"/>
                    <Payoff xmi:id="_N6vkfCxdEeSGW6AhoXpKAg" Set="3" Value="-1"/>
                    <Payoff xmi:id="_N6vkfSxdEeSGW6AhpWpKAg" Set="4" Value="0"/>
                    <Payoff xmi:id="_N6vkfixdEeSGW6AhpWpKAg" Set="5" Value="-(.5)*cInfxPerYearSmearPos_HIV"/>
                    <Payoff xmi:id="_N6vkfyxdEeSGW6AhpWpKAg" Set="6" Value="0"/>
                  </Node>
                  <Node xmi:id="_N6vkgCxdEeSGW6AhpWpKAg" NameID="Node16" Label="Survive" NodeType="TerminalNode">
                    <Prob xmi:id="_N6vkgSxdEeSGW6AhpWpKAg" Value="#"/>
                    <Payoff xmi:id="_N6vkgixdEeSGW6AhqVpKAg" Set="1" Value="eDALY_TB*(2-Discount_Rate)+eDALY_HIV_ARV*(eLE_HIV_ARVDisc-(2-Discount_Rate))+(eLE_NoHIVDisc-eLE_HIV_ARVDisc)"/>
                    <Payoff xmi:id="_N6vkgyxdEeSGW6AhqVpKAg" Set="2" Value="0"/>
                    <Payoff xmi:id="_N6vkhCxdEeSGW6AhqVpKAg" Set="3" Value="0"/>
                    <Payoff xmi:id="_N6vkhSxdEeSGW6AhqVpKAg" Set="4" Value="0"/>
                    <Payoff xmi:id="_N6vkhixdEeSGW6AhqVpKAg" Set="5" Value="-cInfxPerYearSmearPos_HIV*(2-Discount_Rate)"/>
                    <Payoff xmi:id="_N6vkhyxdEeSGW6AhrUpKAg" Set="6" Value="0"/>
                  </Node>
                </Node>
              </Node>
              <Node xmi:id="_N6vkiCxdEeSGW6AhrUpKAg" NameID="Node17" Label="Smear-" NodeType="ChanceNode">
                <Prob xmi:id="_N6vkiSxdEeSGW6AhrUpKAg" Value="#"/>
                <Node xmi:id="_N6vkiixdEeSGW6AhrUpKAg" NameID="Node18" Label="Empiric+" NodeType="ChanceNode">
                  <Prob xmi:id="_N6vkiyxdEeSGW6AhrUpKAg" Value="pSens_Empiric"/>
                  <Node xmi:id="_N6vkjCxdEeSGW6AhsTpKAg" NameID="Node19" Label="Die" NodeType="TerminalNode">
                    <Prob xmi:id="_N6vkjSxdEeSGW6AhsTpKAg" Value="pDieDuringTreatmentHIV"/>
                    <Payoff xmi:id="_N6vkjixdEeSGW6AhsTpKAg" Set="1" Value="0.25*eDALY_TB+(eLE_NoHIVDisc-0.25)"/>
                    <Payoff xmi:id="_N6vkjyxdEeSGW6AhsTpKAg" Set="2" Value="(.25*cTB_txcost) "/>
                    <Payoff xmi:id="_N6vkkCxdEeSGW6AhsTpKAg" Set="3" Value="-1"/>
                    <Payoff xmi:id="_N6vkkSxdEeSGW6AhtSpKAg" Set="4" Value="1"/>
                    <Payoff xmi:id="_N6vkkixdEeSGW6AhtSpKAg" Set="5" Value="-.25*cInfxPerYearSmearNeg_HIV"/>
                    <Payoff xmi:id="_N6vkkyxdEeSGW6AhtSpKAg" Set="6" Value="0"/>
                  </Node>
                  <Node xmi:id="_N6vklCxdEeSGW6AhtSpKAg" NameID="Node20" Label="Treatment Successful" NodeType="ChanceNode">
                    <Prob xmi:id="_N6vklSxdEeSGW6AhtSpKAg" Value="#"/>
                    <Node xmi:id="_N6vklixdEeSGW6AhuRpKAg" NameID="Node21" Label="Survive" NodeType="TerminalNode">
                      <Prob xmi:id="_N6vklyxdEeSGW6AhuRpKAg" Value="#"/>
                      <Payoff xmi:id="_N6vkmCxdEeSGW6AhuRpKAg" Set="1" Value="eDALY_TB*cTime_Empiric_Delay+(eDALY_HIV_ARV*(eLE_HIV_ARVDisc-cTime_Empiric_Delay))+(eLE_NoHIVDisc-eLE_HIV_ARVDisc)"/>
                      <Payoff xmi:id="_N6vkmSxdEeSGW6AhuRpKAg" Set="2" Value="cTB_txcost"/>
                      <Payoff xmi:id="_N6vkmixdEeSGW6AhuRpKAg" Set="3" Value="0"/>
                      <Payoff xmi:id="_N6vkmyxdEeSGW6AhvQpKAg" Set="4" Value="1"/>
                      <Payoff xmi:id="_N6vknCxdEeSGW6AhvQpKAg" Set="5" Value="-cTime_Empiric_Delay*cInfxPerYearSmearNeg_HIV"/>
                      <Payoff xmi:id="_N6vknSxdEeSGW6AhvQpKAg" Set="6" Value="0"/>
                    </Node>
                    <Node xmi:id="_N6vknixdEeSGW6AhvQpKAg" NameID="Node22" Label="Die" NodeType="TerminalNode">
                      <Prob xmi:id="_N6vknyxdEeSGW6AhvQpKAg" Value="pDieARV6Mos"/>
                      <Payoff xmi:id="_N6vkoCxdEeSGW6AhwPpKAg" Set="1" Value="cTime_Empiric_Delay*eDALY_TB+(0.75-cTime_Empiric_Delay)*eDALY_HIV_ARV+(eLE_NoHIVDisc-0.75)"/>
                      <Payoff xmi:id="_N6vkoSxdEeSGW6AhwPpKAg" Set="2" Value="cTB_txcost"/>
                      <Payoff xmi:id="_N6vkoixdEeSGW6AhwPpKAg" Set="3" Value="-1"/>
                      <Payoff xmi:id="_N6vkoyxdEeSGW6AhwPpKAg" Set="4" Value="1"/>
                      <Payoff xmi:id="_N6vkpCxdEeSGW6AhwPpKAg" Set="5" Value="-cTime_Empiric_Delay*cInfxPerYearSmearNeg_HIV"/>
                      <Payoff xmi:id="_N6vkpSxdEeSGW6AhxOpKAg" Set="6" Value="0"/>
                    </Node>
                  </Node>
                  <Node xmi:id="_N6vkpixdEeSGW6AhxOpKAg" NameID="Node23" Label="Treatment Unsuccessful" NodeType="ChanceNode">
                    <Prob xmi:id="_N6vkpyxdEeSGW6AhxOpKAg" Value="pDOTS_Unsuccessful"/>
                    <Node xmi:id="_N6vkqCxdEeSGW6AhxOpKAg" NameID="Node24" Label="Survive" NodeType="TerminalNode">
                      <Prob xmi:id="_N6vkqSxdEeSGW6AhxOpKAg" Value="#"/>
                      <Payoff xmi:id="_N6vkqixdEeSGW6AhyNpKAg" Set="1" Value="eDALY_TB*(2-Discount_Rate)+eDALY_HIV_ARV*(eLE_HIV_ARVDisc-(2-Discount_Rate))+(eLE_NoHIVDisc-eLE_HIV_ARVDisc)"/>
                      <Payoff xmi:id="_N6vkqyxdEeSGW6AhyNpKAg" Set="2" Value="cTB_txcost"/>
                      <Payoff xmi:id="_N6vkrCxdEeSGW6AhyNpKAg" Set="3" Value="0"/>
                      <Payoff xmi:id="_N6vkrSxdEeSGW6AhyNpKAg" Set="4" Value="1"/>
                      <Payoff xmi:id="_N6vkrixdEeSGW6AhyNpKAg" Set="5" Value="-(cInfxPerYearSmearNeg_HIV)*(2-Discount_Rate)"/>
                      <Payoff xmi:id="_N6vkryxdEeSGW6AhzMpKAg" Set="6" Value="0"/>
                    </Node>
                    <Node xmi:id="_N6vksCxdEeSGW6AhzMpKAg" NameID="Node25" Label="Die" NodeType="TerminalNode">
                      <Prob xmi:id="_N6vksSxdEeSGW6AhzMpKAg" Value="pDieNoTreatmentARV6MosSmearNeg"/>
                      <Payoff xmi:id="_N6vksixdEeSGW6AhzMpKAg" Set="1" Value="0.75*eDALY_TB+(eLE_NoHIVDisc-0.75)"/>
                      <Payoff xmi:id="_N6vksyxdEeSGW6AhzMpKAg" Set="2" Value="cTB_txcost"/>
                      <Payoff xmi:id="_N6vktCxdEeSGW6Ah0LpKAg" Set="3" Value="-1"/>
                      <Payoff xmi:id="_N6vktSxdEeSGW6Ah0LpKAg" Set="4" Value="1"/>
                      <Payoff xmi:id="_N6vktixdEeSGW6Ah0LpKAg" Set="5" Value="-.75*cInfxPerYearSmearNeg_HIV"/>
                      <Payoff xmi:id="_N6vktyxdEeSGW6Ah0LpKAg" Set="6" Value="0"/>
                    </Node>
                  </Node>
                </Node>
                <Node xmi:id="_N6vkuCxdEeSGW6Ah0LpKAg" NameID="Node26" Label="Empiric -" NodeType="ChanceNode">
                  <Prob xmi:id="_N6vkuSxdEeSGW6Ah1KpKAg" Value="#"/>
                  <Node xmi:id="_N6vkuixdEeSGW6Ah1KpKAg" NameID="Node27" Label="Die" NodeType="TerminalNode">
                    <Prob xmi:id="_N6vkuyxdEeSGW6Ah1KpKAg" Value="pDieNoTreatmentSmearNegARV"/>
                    <Payoff xmi:id="_N6vkvCxdEeSGW6Ah1KpKAg" Set="1" Value="0.5*eDALY_TB+(eLE_NoHIVDisc-0.5)"/>
                    <Payoff xmi:id="_N6vkvSxdEeSGW6Ah1KpKAg" Set="2" Value="0"/>
                    <Payoff xmi:id="_N6vkvixdEeSGW6Ah2JpKAg" Set="3" Value="-1"/>
                    <Payoff xmi:id="_N6vkvyxdEeSGW6Ah2JpKAg" Set="4" Value="0"/>
                    <Payoff xmi:id="_N6vkwCxdEeSGW6Ah2JpKAg" Set="5" Value="-(.5)*cInfxPerYearSmearNeg_HIV"/>
                    <Payoff xmi:id="_N6vkwSxdEeSGW6Ah2JpKAg" Set="6" Value="0"/>
                  </Node>
                  <Node xmi:id="_N6vkwixdEeSGW6Ah2JpKAg" NameID="Node28" Label="Survive" NodeType="TerminalNode">
                    <Prob xmi:id="_N6vkwyxdEeSGW6Ah3IpKAg" Value="#"/>
                    <Payoff xmi:id="_N6vkxCxdEeSGW6Ah3IpKAg" Set="1" Value="eDALY_TB*(2-Discount_Rate)+eDALY_HIV_ARV*(eLE_HIV_ARVDisc-(2-Discount_Rate))+(eLE_NoHIVDisc-eLE_HIV_ARVDisc)"/>
                    <Payoff xmi:id="_N6vkxSxdEeSGW6Ah3IpKAg" Set="2" Value="0"/>
                    <Payoff xmi:id="_N6vkxixdEeSGW6Ah3IpKAg" Set="3" Value="0"/>
                    <Payoff xmi:id="_N6vkxyxdEeSGW6Ah3IpKAg" Set="4" Value="0"/>
                    <Payoff xmi:id="_N6vkyCxdEeSGW6Ah4HpKAg" Set="5" Value="-cInfxPerYearSmearNeg_HIV*(2-Discount_Rate)"/>
                    <Payoff xmi:id="_N6vkySxdEeSGW6Ah4HpKAg" Set="6" Value="0"/>
                  </Node>
                </Node>
              </Node>
            </Node>
            <Node xmi:id="_N6vkyixdEeSGW6Ah4HpKAg" NameID="Node29" Label="HIV+, no ARV" NodeType="ChanceNode">
              <Prob xmi:id="_N6vkyyxdEeSGW6Ah4HpKAg" Value="pHIVTB*(1-propARV)"/>
              <Node xmi:id="_N6vkzCxdEeSGW6Ah4HpKAg" NameID="Node30" Label="Smear+" NodeType="ChanceNode">
                <Prob xmi:id="_N6vkzSxdEeSGW6Ah5GpKAg" Value="pSens_Smear_HIV"/>
                <Node xmi:id="_N6vkzixdEeSGW6Ah5GpKAg" NameID="Node31" Label="Empiric +" NodeType="ChanceNode">
                  <Prob xmi:id="_N6vkzyxdEeSGW6Ah5GpKAg" Value="pSens_Empiric"/>
                  <Node xmi:id="_N6vk0CxdEeSGW6Ah5GpKAg" NameID="Node32" Label="Die" NodeType="TerminalNode">
                    <Prob xmi:id="_N6vk0SxdEeSGW6Ah5GpKAg" Value="pDieDuringTreatmentHIV"/>
                    <Payoff xmi:id="_N6vk0ixdEeSGW6Ah6FpKAg" Set="1" Value="0.25*eDALY_TBAIDS+(eLE_NoHIVDisc-0.25)"/>
                    <Payoff xmi:id="_N6vk0yxdEeSGW6Ah6FpKAg" Set="2" Value="(.25*cTB_txcost)"/>
                    <Payoff xmi:id="_N6vk1CxdEeSGW6Ah6FpKAg" Set="3" Value="-1"/>
                    <Payoff xmi:id="_N6vk1SxdEeSGW6Ah6FpKAg" Set="4" Value="1"/>
                    <Payoff xmi:id="_N6vk1ixdEeSGW6Ah6FpKAg" Set="5" Value="-0.25*cInfxPerYearSmearPos_HIV"/>
                    <Payoff xmi:id="_N6vk1yxdEeSGW6Ah7EpKAg" Set="6" Value="0"/>
                  </Node>
                  <Node xmi:id="_N6vk2CxdEeSGW6Ah7EpKAg" NameID="Node33" Label="Treatment Successful" NodeType="ChanceNode">
                    <Prob xmi:id="_N6vk2SxdEeSGW6Ah7EpKAg" Value="#"/>
                    <Node xmi:id="_N6vk2ixdEeSGW6Ah7EpKAg" NameID="Node34" Label="Survive" NodeType="TerminalNode">
                      <Prob xmi:id="_N6vk2yxdEeSGW6Ah7EpKAg" Value="#"/>
                      <Payoff xmi:id="_N6vk3CxdEeSGW6Ah8DpKAg" Set="1" Value="eDALY_TBAIDS*cTime_Empiric_Delay+(eDALY_AIDS*(eLE_AIDSDisc-cTime_Empiric_Delay))+(eLE_NoHIVDisc-eLE_AIDSDisc)"/>
                      <Payoff xmi:id="_N6vk3SxdEeSGW6Ah8DpKAg" Set="2" Value="cTB_txcost"/>
                      <Payoff xmi:id="_N6vk3ixdEeSGW6Ah8DpKAg" Set="3" Value="0"/>
                      <Payoff xmi:id="_N6vk3yxdEeSGW6Ah8DpKAg" Set="4" Value="1"/>
                      <Payoff xmi:id="_N6vk4CxdEeSGW6Ah8DpKAg" Set="5" Value="-cTime_Empiric_Delay*cInfxPerYearSmearPos_HIV"/>
                      <Payoff xmi:id="_N6vk4SxdEeSGW6Ah9CpKAg" Set="6" Value="0"/>
                    </Node>
                    <Node xmi:id="_N6vk4ixdEeSGW6Ah9CpKAg" NameID="Node35" Label="Die" NodeType="TerminalNode">
                      <Prob xmi:id="_N6vk4yxdEeSGW6Ah9CpKAg" Value="pDieHIV6Mos"/>
                      <Payoff xmi:id="_N6vk5CxdEeSGW6Ah9CpKAg" Set="1" Value="cTime_Empiric_Delay*eDALY_TBAIDS+(0.75-cTime_Empiric_Delay)*eDALY_AIDS+(eLE_NoHIVDisc-0.75)"/>
                      <Payoff xmi:id="_N6vk5SxdEeSGW6Ah9CpKAg" Set="2" Value="cTB_txcost"/>
                      <Payoff xmi:id="_N6vk5ixdEeSGW6Ah-BpKAg" Set="3" Value="-1"/>
                      <Payoff xmi:id="_N6vk5yxdEeSGW6Ah-BpKAg" Set="4" Value="1"/>
                      <Payoff xmi:id="_N6vk6CxdEeSGW6Ah-BpKAg" Set="5" Value="-cTime_Empiric_Delay*cInfxPerYearSmearPos_HIV"/>
                      <Payoff xmi:id="_N6vk6SxdEeSGW6Ah-BpKAg" Set="6" Value="0"/>
                    </Node>
                  </Node>
                  <Node xmi:id="_N6vk6ixdEeSGW6Ah-BpKAg" NameID="Node36" Label="Treatment Unsuccessful" NodeType="ChanceNode">
                    <Prob xmi:id="_N6vk6yxdEeSGW6Ah_ApKAg" Value="pDOTS_Unsuccessful"/>
                    <Node xmi:id="_N6vk7CxdEeSGW6Ah_ApKAg" NameID="Node37" Label="Survive" NodeType="TerminalNode">
                      <Prob xmi:id="_N6vk7SxdEeSGW6Ah_ApKAg" Value="#"/>
                      <Payoff xmi:id="_N6vk7ixdEeSGW6Ah_ApKAg" Set="1" Value="eDALY_TBAIDS*(2-Discount_Rate)+eDALY_AIDS*(eLE_AIDSDisc-(2-Discount_Rate))+(eLE_NoHIVDisc-eLE_AIDSDisc)"/>
                      <Payoff xmi:id="_N6vk7yxdEeSGW6Ah_ApKAg" Set="2" Value="cTB_txcost"/>
                      <Payoff xmi:id="_N6vk8CxdEeSGW6AhA_pKAg" Set="3" Value="0"/>
                      <Payoff xmi:id="_N6vk8SxdEeSGW6AhA_pKAg" Set="4" Value="1"/>
                      <Payoff xmi:id="_N6vk8ixdEeSGW6AhA_pKAg" Set="5" Value="-(cInfxPerYearSmearPos_HIV)*(2-Discount_Rate)"/>
                      <Payoff xmi:id="_N6vk8yxdEeSGW6AhA_pKAg" Set="6" Value="0"/>
                    </Node>
                    <Node xmi:id="_N6vk9CxdEeSGW6AhA_pKAg" NameID="Node38" Label="Die" NodeType="TerminalNode">
                      <Prob xmi:id="_N6vk9SxdEeSGW6AhB-pKAg" Value="pDieNoTreatmentHIV6MosSmearPos"/>
                      <Payoff xmi:id="_N6vk9ixdEeSGW6AhB-pKAg" Set="1" Value="0.75*eDALY_TBAIDS+(eLE_NoHIVDisc-0.75)"/>
                      <Payoff xmi:id="_N6vk9yxdEeSGW6AhB-pKAg" Set="2" Value="cTB_txcost"/>
                      <Payoff xmi:id="_N6vk-CxdEeSGW6AhB-pKAg" Set="3" Value="-1"/>
                      <Payoff xmi:id="_N6vk-SxdEeSGW6AhB-pKAg" Set="4" Value="1"/>
                      <Payoff xmi:id="_N6vk-ixdEeSGW6AhC9pKAg" Set="5" Value="-.75*cInfxPerYearSmearPos_HIV"/>
                      <Payoff xmi:id="_N6vk-yxdEeSGW6AhC9pKAg" Set="6" Value="0"/>
                    </Node>
                  </Node>
                </Node>
                <Node xmi:id="_N6vk_CxdEeSGW6AhC9pKAg" NameID="Node39" Label="Empiric -" NodeType="ChanceNode">
                  <Prob xmi:id="_N6vk_SxdEeSGW6AhC9pKAg" Value="#"/>
                  <Node xmi:id="_N6vk_ixdEeSGW6AhC9pKAg" NameID="Node40" Label="Die" NodeType="TerminalNode">
                    <Prob xmi:id="_N6vk_yxdEeSGW6AhD8pKAg" Value="pDieNoTreatmentSmearPosHIV"/>
                    <Payoff xmi:id="_N6vlACxdEeSGW6AhD8pKAg" Set="1" Value="0.5*eDALY_TBAIDS+(eLE_NoHIVDisc-0.5)"/>
                    <Payoff xmi:id="_N6vlASxdEeSGW6AhD8pKAg" Set="2" Value="0"/>
                    <Payoff xmi:id="_N6vlAixdEeSGW6AhD8pKAg" Set="3" Value="-1"/>
                    <Payoff xmi:id="_N6vlAyxdEeSGW6AhD8pKAg" Set="4" Value="0"/>
                    <Payoff xmi:id="_N6vlBCxdEeSGW6AhE7pKAg" Set="5" Value="-(.5)*cInfxPerYearSmearPos_HIV"/>
                    <Payoff xmi:id="_N6vlBSxdEeSGW6AhE7pKAg" Set="6" Value="0"/>
                  </Node>
                  <Node xmi:id="_N6vlBixdEeSGW6AhE7pKAg" NameID="Node41" Label="Survive" NodeType="TerminalNode">
                    <Prob xmi:id="_N6vlByxdEeSGW6AhE7pKAg" Value="#"/>
                    <Payoff xmi:id="_N6vlCCxdEeSGW6AhE7pKAg" Set="1" Value="eDALY_TBAIDS*(2-Discount_Rate)+eDALY_AIDS*(eLE_AIDSDisc-(2-Discount_Rate))+(eLE_NoHIVDisc-eLE_AIDSDisc)"/>
                    <Payoff xmi:id="_N6vlCSxdEeSGW6AhF6pKAg" Set="2" Value="0"/>
                    <Payoff xmi:id="_N6vlCixdEeSGW6AhF6pKAg" Set="3" Value="0"/>
                    <Payoff xmi:id="_N6vlCyxdEeSGW6AhF6pKAg" Set="4" Value="0"/>
                    <Payoff xmi:id="_N6vlDCxdEeSGW6AhF6pKAg" Set="5" Value="-cInfxPerYearSmearPos_HIV*(2-Discount_Rate)"/>
                    <Payoff xmi:id="_N6vlDSxdEeSGW6AhF6pKAg" Set="6" Value="0"/>
                  </Node>
                </Node>
              </Node>
              <Node xmi:id="_N6vlDixdEeSGW6AhG5pKAg" NameID="Node42" Label="Smear-" NodeType="ChanceNode">
                <Prob xmi:id="_N6vlDyxdEeSGW6AhG5pKAg" Value="#"/>
                <Node xmi:id="_N6vlECxdEeSGW6AhG5pKAg" NameID="Node43" Label="Empiric +" NodeType="ChanceNode">
                  <Prob xmi:id="_N6vlESxdEeSGW6AhG5pKAg" Value="pSens_Empiric"/>
                  <Node xmi:id="_N6vlEixdEeSGW6AhG5pKAg" NameID="Node44" Label="Die" NodeType="TerminalNode">
                    <Prob xmi:id="_N6vlEyxdEeSGW6AhH4pKAg" Value="pDieDuringTreatmentHIV"/>
                    <Payoff xmi:id="_N6vlFCxdEeSGW6AhH4pKAg" Set="1" Value="0.25*eDALY_TBAIDS+(eLE_NoHIVDisc-0.25)"/>
                    <Payoff xmi:id="_N6vlFSxdEeSGW6AhH4pKAg" Set="2" Value="(.25*cTB_txcost) "/>
                    <Payoff xmi:id="_N6vlFixdEeSGW6AhH4pKAg" Set="3" Value="-1"/>
                    <Payoff xmi:id="_N6vlFyxdEeSGW6AhH4pKAg" Set="4" Value="1"/>
                    <Payoff xmi:id="_N6vlGCxdEeSGW6AhI3pKAg" Set="5" Value="-.25*cInfxPerYearSmearNeg_HIV"/>
                    <Payoff xmi:id="_N6vlGSxdEeSGW6AhI3pKAg" Set="6" Value="0"/>
                  </Node>
                  <Node xmi:id="_N6vlGixdEeSGW6AhI3pKAg" NameID="Node45" Label="Treatment Successful" NodeType="ChanceNode">
                    <Prob xmi:id="_N6vlGyxdEeSGW6AhI3pKAg" Value="#"/>
                    <Node xmi:id="_N6vlHCxdEeSGW6AhI3pKAg" NameID="Node46" Label="Survive" NodeType="TerminalNode">
                      <Prob xmi:id="_N6vlHSxdEeSGW6AhJ2pKAg" Value="#"/>
                      <Payoff xmi:id="_N6vlHixdEeSGW6AhJ2pKAg" Set="1" Value="eDALY_TBAIDS*cTime_Empiric_Delay+(eDALY_AIDS*(eLE_AIDSDisc-cTime_Empiric_Delay))+(eLE_NoHIVDisc-eLE_AIDSDisc)"/>
                      <Payoff xmi:id="_N6vlHyxdEeSGW6AhJ2pKAg" Set="2" Value="cTB_txcost"/>
                      <Payoff xmi:id="_N6vlICxdEeSGW6AhJ2pKAg" Set="3" Value="0"/>
                      <Payoff xmi:id="_N6vlISxdEeSGW6AhJ2pKAg" Set="4" Value="1"/>
                      <Payoff xmi:id="_N6vlIixdEeSGW6AhK1pKAg" Set="5" Value="-cTime_Empiric_Delay*cInfxPerYearSmearNeg_HIV"/>
                      <Payoff xmi:id="_N6vlIyxdEeSGW6AhK1pKAg" Set="6" Value="0"/>
                    </Node>
                    <Node xmi:id="_N6vlJCxdEeSGW6AhK1pKAg" NameID="Node47" Label="Die" NodeType="TerminalNode">
                      <Prob xmi:id="_N6vlJSxdEeSGW6AhK1pKAg" Value="pDieHIV6Mos"/>
                      <Payoff xmi:id="_N6vlJixdEeSGW6AhK1pKAg" Set="1" Value="cTime_Empiric_Delay*eDALY_TBAIDS+(0.75-cTime_Empiric_Delay)*eDALY_AIDS+(eLE_NoHIVDisc-0.75)"/>
                      <Payoff xmi:id="_N6vlJyxdEeSGW6AhL0pKAg" Set="2" Value="cTB_txcost"/>
                      <Payoff xmi:id="_N6vlKCxdEeSGW6AhL0pKAg" Set="3" Value="-1"/>
                      <Payoff xmi:id="_N6vlKSxdEeSGW6AhL0pKAg" Set="4" Value="1"/>
                      <Payoff xmi:id="_N6vlKixdEeSGW6AhL0pKAg" Set="5" Value="-cTime_Empiric_Delay*cInfxPerYearSmearNeg_HIV"/>
                      <Payoff xmi:id="_N6vlKyxdEeSGW6AhL0pKAg" Set="6" Value="0"/>
                    </Node>
                  </Node>
                  <Node xmi:id="_N6vlLCxdEeSGW6AhMzpKAg" NameID="Node48" Label="Treatment Unsuccessful" NodeType="ChanceNode">
                    <Prob xmi:id="_N6vlLSxdEeSGW6AhMzpKAg" Value="pDOTS_Unsuccessful"/>
                    <Node xmi:id="_N6vlLixdEeSGW6AhMzpKAg" NameID="Node49" Label="Survive" NodeType="TerminalNode">
                      <Prob xmi:id="_N6vlLyxdEeSGW6AhMzpKAg" Value="#"/>
                      <Payoff xmi:id="_N6vlMCxdEeSGW6AhMzpKAg" Set="1" Value="eDALY_TBAIDS*(2-Discount_Rate)+eDALY_AIDS*(eLE_AIDSDisc-(2-Discount_Rate))+(eLE_NoHIVDisc-eLE_AIDSDisc)"/>
                      <Payoff xmi:id="_N6vlMSxdEeSGW6AhNypKAg" Set="2" Value="cTB_txcost"/>
                      <Payoff xmi:id="_N6vlMixdEeSGW6AhNypKAg" Set="3" Value="0"/>
                      <Payoff xmi:id="_N6vlMyxdEeSGW6AhNypKAg" Set="4" Value="1"/>
                      <Payoff xmi:id="_N6vlNCxdEeSGW6AhNypKAg" Set="5" Value="-(cInfxPerYearSmearNeg_HIV)*(2-Discount_Rate)"/>
                      <Payoff xmi:id="_N6vlNSxdEeSGW6AhNypKAg" Set="6" Value="0"/>
                    </Node>
                    <Node xmi:id="_N6vlNixdEeSGW6AhOxpKAg" NameID="Node50" Label="Die" NodeType="TerminalNode">
                      <Prob xmi:id="_N6vlNyxdEeSGW6AhOxpKAg" Value="pDieNoTreatmentHIV6MosSmearNeg"/>
                      <Payoff xmi:id="_N6vlOCxdEeSGW6AhOxpKAg" Set="1" Value="0.75*eDALY_TBAIDS+(eLE_NoHIVDisc-0.75)"/>
                      <Payoff xmi:id="_N6vlOSxdEeSGW6AhOxpKAg" Set="2" Value="cTB_txcost"/>
                      <Payoff xmi:id="_N6vlOixdEeSGW6AhOxpKAg" Set="3" Value="-1"/>
                      <Payoff xmi:id="_N6vlOyxdEeSGW6AhPwpKAg" Set="4" Value="1"/>
                      <Payoff xmi:id="_N6vlPCxdEeSGW6AhPwpKAg" Set="5" Value="-.75*cInfxPerYearSmearNeg_HIV"/>
                      <Payoff xmi:id="_N6vlPSxdEeSGW6AhPwpKAg" Set="6" Value="0"/>
                    </Node>
                  </Node>
                </Node>
                <Node xmi:id="_N6vlPixdEeSGW6AhPwpKAg" NameID="Node51" Label="Empiric -" NodeType="ChanceNode">
                  <Prob xmi:id="_N6vlPyxdEeSGW6AhPwpKAg" Value="#"/>
                  <Node xmi:id="_N6vlQCxdEeSGW6AhQvpKAg" NameID="Node52" Label="Die" NodeType="TerminalNode">
                    <Prob xmi:id="_N6vlQSxdEeSGW6AhQvpKAg" Value="pDieNoTreatmentSmearNegHIV"/>
                    <Payoff xmi:id="_N6vlQixdEeSGW6AhQvpKAg" Set="1" Value="0.5*eDALY_TBAIDS+(eLE_NoHIVDisc-0.5)"/>
                    <Payoff xmi:id="_N6vlQyxdEeSGW6AhQvpKAg" Set="2" Value="0"/>
                    <Payoff xmi:id="_N6vlRCxdEeSGW6AhQvpKAg" Set="3" Value="-1"/>
                    <Payoff xmi:id="_N6vlRSxdEeSGW6AhRupKAg" Set="4" Value="0"/>
                    <Payoff xmi:id="_N6vlRixdEeSGW6AhRupKAg" Set="5" Value="-(.5)*cInfxPerYearSmearNeg_HIV"/>
                    <Payoff xmi:id="_N6vlRyxdEeSGW6AhRupKAg" Set="6" Value="0"/>
                  </Node>
                  <Node xmi:id="_N6vlSCxdEeSGW6AhRupKAg" NameID="Node53" Label="Survive" NodeType="TerminalNode">
                    <Prob xmi:id="_N6vlSSxdEeSGW6AhRupKAg" Value="#"/>
                    <Payoff xmi:id="_N6wKwCxdEeSGW6AhStpKAg" Set="1" Value="eDALY_TBAIDS*(2-Discount_Rate)+eDALY_AIDS*(eLE_AIDSDisc-(2-Discount_Rate))+(eLE_NoHIVDisc-eLE_AIDSDisc)"/>
                    <Payoff xmi:id="_N6wKwSxdEeSGW6AhStpKAg" Set="2" Value="0"/>
                    <Payoff xmi:id="_N6wKwixdEeSGW6AhStpKAg" Set="3" Value="0"/>
                    <Payoff xmi:id="_N6wKwyxdEeSGW6AhStpKAg" Set="4" Value="0"/>
                    <Payoff xmi:id="_N6wKxCxdEeSGW6AhStpKAg" Set="5" Value="-cInfxPerYearSmearNeg_HIV*(2-Discount_Rate)"/>
                    <Payoff xmi:id="_N6wKxSxdEeSGW6AhTspKAg" Set="6" Value="0"/>
                  </Node>
                </Node>
              </Node>
            </Node>
            <Node xmi:id="_N6wKxixdEeSGW6AhTspKAg" NameID="Node54" Label="HIV-" NodeType="ChanceNode">
              <Prob xmi:id="_N6wKxyxdEeSGW6AhTspKAg" Value="#"/>
              <Node xmi:id="_N6wKyCxdEeSGW6AhTspKAg" NameID="Node55" Label="Smear +" NodeType="ChanceNode">
                <Prob xmi:id="_N6wKySxdEeSGW6AhTspKAg" Value="pSens_Smear"/>
                <Node xmi:id="_N6wKyixdEeSGW6AhUrpKAg" NameID="Node56" Label="Empiric +" NodeType="ChanceNode">
                  <Prob xmi:id="_N6wKyyxdEeSGW6AhUrpKAg" Value="pSens_Empiric"/>
                  <Node xmi:id="_N6wKzCxdEeSGW6AhUrpKAg" NameID="Node57" Label="Die" NodeType="TerminalNode">
                    <Prob xmi:id="_N6wKzSxdEeSGW6AhUrpKAg" Value="pDieDuringTreatment"/>
                    <Payoff xmi:id="_N6wKzixdEeSGW6AhUrpKAg" Set="1" Value="0.25*eDALY_TB+(eLE_NoHIVDisc-0.25)"/>
                    <Payoff xmi:id="_N6wKzyxdEeSGW6AhVqpKAg" Set="2" Value="(.25*cTB_txcost) "/>
                    <Payoff xmi:id="_N6wK0CxdEeSGW6AhVqpKAg" Set="3" Value="-1"/>
                    <Payoff xmi:id="_N6wK0SxdEeSGW6AhVqpKAg" Set="4" Value="1"/>
                    <Payoff xmi:id="_N6wK0ixdEeSGW6AhVqpKAg" Set="5" Value="-(.25)*cInfxPerYearSmearPos"/>
                    <Payoff xmi:id="_N6wK0yxdEeSGW6AhVqpKAg" Set="6" Value="0"/>
                  </Node>
                  <Node xmi:id="_N6wK1CxdEeSGW6AhWppKAg" NameID="Node58" Label="Treatment Successful" NodeType="LabelNode">
                    <Prob xmi:id="_N6wK1SxdEeSGW6AhWppKAg" Value="#"/>
                    <Node xmi:id="_N6wK1ixdEeSGW6AhWppKAg" NameID="Node59" Label="Survive" NodeType="TerminalNode">
                      <Payoff xmi:id="_N6wK1yxdEeSGW6AhWppKAg" Set="1" Value="cTime_Empiric_Delay*eDALY_TB+0.5*eDALY_DOTS"/>
                      <Payoff xmi:id="_N6wK2CxdEeSGW6AhWppKAg" Set="2" Value="cTB_txcost"/>
                      <Payoff xmi:id="_N6wK2SxdEeSGW6AhXopKAg" Set="3" Value="0"/>
                      <Payoff xmi:id="_N6wK2ixdEeSGW6AhXopKAg" Set="4" Value="1"/>
                      <Payoff xmi:id="_N6wK2yxdEeSGW6AhXopKAg" Set="5" Value="-cTime_Empiric_Delay*cInfxPerYearSmearPos"/>
                      <Payoff xmi:id="_N6wK3CxdEeSGW6AhXopKAg" Set="6" Value="0"/>
                    </Node>
                  </Node>
                  <Node xmi:id="_N6wK3SxdEeSGW6AhXopKAg" NameID="Node60" Label="Treatment Unsuccessful" NodeType="ChanceNode">
                    <Prob xmi:id="_N6wK3ixdEeSGW6AhYnpKAg" Value="pDOTS_Unsuccessful"/>
                    <Node xmi:id="_N6wK3yxdEeSGW6AhYnpKAg" NameID="Node61" Label="Survive" NodeType="TerminalNode">
                      <Prob xmi:id="_N6wK4CxdEeSGW6AhYnpKAg" Value="#"/>
                      <Payoff xmi:id="_N6wK4SxdEeSGW6AhYnpKAg" Set="1" Value="eDALY_TB*(2-Discount_Rate)"/>
                      <Payoff xmi:id="_N6wK4ixdEeSGW6AhYnpKAg" Set="2" Value="cTB_txcost"/>
                      <Payoff xmi:id="_N6wK4yxdEeSGW6AhZmpKAg" Set="3" Value="0"/>
                      <Payoff xmi:id="_N6wK5CxdEeSGW6AhZmpKAg" Set="4" Value="1"/>
                      <Payoff xmi:id="_N6wK5SxdEeSGW6AhZmpKAg" Set="5" Value="-cInfxPerYearSmearPos*(2-Discount_Rate)"/>
                      <Payoff xmi:id="_N6wK5ixdEeSGW6AhZmpKAg" Set="6" Value="0"/>
                    </Node>
                    <Node xmi:id="_N6wK5yxdEeSGW6AhZmpKAg" NameID="Node62" Label="Die" NodeType="TerminalNode">
                      <Prob xmi:id="_N6wK6CxdEeSGW6AhalpKAg" Value="pDieNoTreatment6MosSmearPos"/>
                      <Payoff xmi:id="_N6wK6SxdEeSGW6AhalpKAg" Set="1" Value="0.75*eDALY_TB+(eLE_NoHIVDisc-0.75)"/>
                      <Payoff xmi:id="_N6wK6ixdEeSGW6AhalpKAg" Set="2" Value="cTB_txcost"/>
                      <Payoff xmi:id="_N6wK6yxdEeSGW6AhalpKAg" Set="3" Value="-1"/>
                      <Payoff xmi:id="_N6wK7CxdEeSGW6AhalpKAg" Set="4" Value="1"/>
                      <Payoff xmi:id="_N6wK7SxdEeSGW6AhbkpKAg" Set="5" Value="-(.75)*cInfxPerYearSmearPos"/>
                      <Payoff xmi:id="_N6wK7ixdEeSGW6AhbkpKAg" Set="6" Value="0"/>
                    </Node>
                  </Node>
                </Node>
                <Node xmi:id="_N6wK7yxdEeSGW6AhbkpKAg" NameID="Node63" Label="Empiric -" NodeType="ChanceNode">
                  <Prob xmi:id="_N6wK8CxdEeSGW6AhbkpKAg" Value="#"/>
                  <Node xmi:id="_N6wK8SxdEeSGW6AhbkpKAg" NameID="Node64" Label="Die" NodeType="TerminalNode">
                    <Prob xmi:id="_N6wK8ixdEeSGW6AhcjpKAg" Value="pDieNoTreatmentSmearPos"/>
                    <Payoff xmi:id="_N6wK8yxdEeSGW6AhcjpKAg" Set="1" Value="0.5*eDALY_TB+(eLE_NoHIVDisc-0.5)"/>
                    <Payoff xmi:id="_N6wK9CxdEeSGW6AhcjpKAg" Set="2" Value="0"/>
                    <Payoff xmi:id="_N6wK9SxdEeSGW6AhcjpKAg" Set="3" Value="-1"/>
                    <Payoff xmi:id="_N6wK9ixdEeSGW6AhcjpKAg" Set="4" Value="0"/>
                    <Payoff xmi:id="_N6wK9yxdEeSGW6AhdipKAg" Set="5" Value="-.5*cInfxPerYearSmearPos"/>
                    <Payoff xmi:id="_N6wK-CxdEeSGW6AhdipKAg" Set="6" Value="0"/>
                  </Node>
                  <Node xmi:id="_N6wK-SxdEeSGW6AhdipKAg" NameID="Node65" Label="Survive" NodeType="TerminalNode">
                    <Prob xmi:id="_N6wK-ixdEeSGW6AhdipKAg" Value="#"/>
                    <Payoff xmi:id="_N6wK-yxdEeSGW6AhdipKAg" Set="1" Value="eDALY_TB*(2-Discount_Rate)"/>
                    <Payoff xmi:id="_N6wK_CxdEeSGW6AhehpKAg" Set="2" Value="0"/>
                    <Payoff xmi:id="_N6wK_SxdEeSGW6AhehpKAg" Set="3" Value="0"/>
                    <Payoff xmi:id="_N6wK_ixdEeSGW6AhehpKAg" Set="4" Value="0"/>
                    <Payoff xmi:id="_N6wK_yxdEeSGW6AhehpKAg" Set="5" Value="-cInfxPerYearSmearPos*(2-Discount_Rate)"/>
                    <Payoff xmi:id="_N6wLACxdEeSGW6AhehpKAg" Set="6" Value="0"/>
                  </Node>
                </Node>
              </Node>
              <Node xmi:id="_N6wLASxdEeSGW6AhfgpKAg" NameID="Node66" Label="Smear -" NodeType="ChanceNode">
                <Prob xmi:id="_N6wLAixdEeSGW6AhfgpKAg" Value="#"/>
                <Node xmi:id="_N6wLAyxdEeSGW6AhfgpKAg" NameID="Node67" Label="Empiric +" NodeType="ChanceNode">
                  <Prob xmi:id="_N6wLBCxdEeSGW6AhfgpKAg" Value="pSens_Empiric"/>
                  <Node xmi:id="_N6wLBSxdEeSGW6AhfgpKAg" NameID="Node68" Label="Die" NodeType="TerminalNode">
                    <Prob xmi:id="_N6wLBixdEeSGW6AhgfpKAg" Value="pDieDuringTreatment"/>
                    <Payoff xmi:id="_N6wLByxdEeSGW6AhgfpKAg" Set="1" Value="0.25*eDALY_TB+(eLE_NoHIVDisc-0.25)"/>
                    <Payoff xmi:id="_N6wLCCxdEeSGW6AhgfpKAg" Set="2" Value="(.25*cTB_txcost)"/>
                    <Payoff xmi:id="_N6wLCSxdEeSGW6AhgfpKAg" Set="3" Value="-1"/>
                    <Payoff xmi:id="_N6wLCixdEeSGW6AhgfpKAg" Set="4" Value="1"/>
                    <Payoff xmi:id="_N6wLCyxdEeSGW6AhhepKAg" Set="5" Value="-(.25)*cInfxPerYearSmearNeg"/>
                    <Payoff xmi:id="_N6wLDCxdEeSGW6AhhepKAg" Set="6" Value="0"/>
                  </Node>
                  <Node xmi:id="_N6wLDSxdEeSGW6AhhepKAg" NameID="Node69" Label="Treatment Successful" NodeType="LabelNode">
                    <Prob xmi:id="_N6wLDixdEeSGW6AhhepKAg" Value="#"/>
                    <Node xmi:id="_N6wLDyxdEeSGW6AhhepKAg" NameID="Node70" Label="Survive" NodeType="TerminalNode">
                      <Payoff xmi:id="_N6wLECxdEeSGW6AhidpKAg" Set="1" Value="cTime_Empiric_Delay*eDALY_TB+0.5*eDALY_DOTS"/>
                      <Payoff xmi:id="_N6wLESxdEeSGW6AhidpKAg" Set="2" Value="cTB_txcost"/>
                      <Payoff xmi:id="_N6wLEixdEeSGW6AhidpKAg" Set="3" Value="0"/>
                      <Payoff xmi:id="_N6wLEyxdEeSGW6AhidpKAg" Set="4" Value="1"/>
                      <Payoff xmi:id="_N6wLFCxdEeSGW6AhidpKAg" Set="5" Value="-cTime_Empiric_Delay*cInfxPerYearSmearNeg"/>
                      <Payoff xmi:id="_N6wLFSxdEeSGW6AhjcpKAg" Set="6" Value="0"/>
                    </Node>
                  </Node>
                  <Node xmi:id="_N6wLFixdEeSGW6AhjcpKAg" NameID="Node71" Label="Treatment Unsuccessful" NodeType="ChanceNode">
                    <Prob xmi:id="_N6wLFyxdEeSGW6AhjcpKAg" Value="pDOTS_Unsuccessful"/>
                    <Node xmi:id="_N6wLGCxdEeSGW6AhjcpKAg" NameID="Node72" Label="Survive" NodeType="TerminalNode">
                      <Prob xmi:id="_N6wLGSxdEeSGW6AhjcpKAg" Value="#"/>
                      <Payoff xmi:id="_N6wLGixdEeSGW6AhkbpKAg" Set="1" Value="eDALY_TB*(2-Discount_Rate)"/>
                      <Payoff xmi:id="_N6wLGyxdEeSGW6AhkbpKAg" Set="2" Value="cTB_txcost"/>
                      <Payoff xmi:id="_N6wLHCxdEeSGW6AhkbpKAg" Set="3" Value="0"/>
                      <Payoff xmi:id="_N6wLHSxdEeSGW6AhkbpKAg" Set="4" Value="1"/>
                      <Payoff xmi:id="_N6wLHixdEeSGW6AhkbpKAg" Set="5" Value="-cInfxPerYearSmearNeg*(2-Discount_Rate)"/>
                      <Payoff xmi:id="_N6wLHyxdEeSGW6AhlapKAg" Set="6" Value="0"/>
                    </Node>
                    <Node xmi:id="_N6wLICxdEeSGW6AhlapKAg" NameID="Node73" Label="Die" NodeType="TerminalNode">
                      <Prob xmi:id="_N6wLISxdEeSGW6AhlapKAg" Value="pDieNoTreatment6MosSmearNeg"/>
                      <Payoff xmi:id="_N6wLIixdEeSGW6AhlapKAg" Set="1" Value="0.75*eDALY_TB+(eLE_NoHIVDisc-0.75)"/>
                      <Payoff xmi:id="_N6wLIyxdEeSGW6AhlapKAg" Set="2" Value="cTB_txcost"/>
                      <Payoff xmi:id="_N6wLJCxdEeSGW6AhmZpKAg" Set="3" Value="-1"/>
                      <Payoff xmi:id="_N6wLJSxdEeSGW6AhmZpKAg" Set="4" Value="1"/>
                      <Payoff xmi:id="_N6wLJixdEeSGW6AhmZpKAg" Set="5" Value="-(.75)*cInfxPerYearSmearNeg"/>
                      <Payoff xmi:id="_N6wLJyxdEeSGW6AhmZpKAg" Set="6" Value="0"/>
                    </Node>
                  </Node>
                </Node>
                <Node xmi:id="_N6wLKCxdEeSGW6AhmZpKAg" NameID="Node74" Label="Empiric -" NodeType="ChanceNode">
                  <Prob xmi:id="_N6wLKSxdEeSGW6AhnYpKAg" Value="#"/>
                  <Node xmi:id="_N6wLKixdEeSGW6AhnYpKAg" NameID="Node75" Label="Die" NodeType="TerminalNode">
                    <Prob xmi:id="_N6wLKyxdEeSGW6AhnYpKAg" Value="pDieNoTreatmentSmearNeg"/>
                    <Payoff xmi:id="_N6wLLCxdEeSGW6AhnYpKAg" Set="1" Value="0.5*eDALY_TB+(eLE_NoHIVDisc-0.5)"/>
                    <Payoff xmi:id="_N6wLLSxdEeSGW6AhnYpKAg" Set="2" Value="0"/>
                    <Payoff xmi:id="_N6wLLixdEeSGW6AhoXpKAg" Set="3" Value="-1"/>
                    <Payoff xmi:id="_N6wLLyxdEeSGW6AhoXpKAg" Set="4" Value="0"/>
                    <Payoff xmi:id="_N6wLMCxdEeSGW6AhoXpKAg" Set="5" Value="-.5*cInfxPerYearSmearNeg"/>
                    <Payoff xmi:id="_N6wLMSxdEeSGW6AhoXpKAg" Set="6" Value="0"/>
                  </Node>
                  <Node xmi:id="_N6wLMixdEeSGW6AhoXpKAg" NameID="Node76" Label="Survive" NodeType="TerminalNode">
                    <Prob xmi:id="_N6wLMyxdEeSGW6AhpWpKAg" Value="#"/>
                    <Payoff xmi:id="_N6wLNCxdEeSGW6AhpWpKAg" Set="1" Value="eDALY_TB*(2-Discount_Rate)"/>
                    <Payoff xmi:id="_N6wLNSxdEeSGW6AhpWpKAg" Set="2" Value="0"/>
                    <Payoff xmi:id="_N6wLNixdEeSGW6AhpWpKAg" Set="3" Value="0"/>
                    <Payoff xmi:id="_N6wLNyxdEeSGW6AhpWpKAg" Set="4" Value="0"/>
                    <Payoff xmi:id="_N6wLOCxdEeSGW6AhqVpKAg" Set="5" Value="-cInfxPerYearSmearNeg*(2-Discount_Rate)"/>
                    <Payoff xmi:id="_N6wLOSxdEeSGW6AhqVpKAg" Set="6" Value="0"/>
                  </Node>
                </Node>
              </Node>
            </Node>
          </Node>
          <Node xmi:id="_N6wLOixdEeSGW6AhqVpKAg" NameID="Node905" Label="Drug Resistant" NodeType="ChanceNode">
            <Prob xmi:id="_N6wLOyxdEeSGW6AhqVpKAg" Value="pDrugResistant"/>
            <Node xmi:id="_N6wLPCxdEeSGW6AhqVpKAg" NameID="Node906" Label="HIV+, ARV" NodeType="ChanceNode">
              <Prob xmi:id="_N6wLPSxdEeSGW6AhrUpKAg" Value="pHIVTB*propARV"/>
              <Node xmi:id="_N6wLPixdEeSGW6AhrUpKAg" NameID="Node907" Label="Smear+" NodeType="ChanceNode">
                <Prob xmi:id="_N6wLPyxdEeSGW6AhrUpKAg" Value="pSens_Smear_HIV"/>
                <Node xmi:id="_N6wLQCxdEeSGW6AhrUpKAg" NameID="Node908" Label="Empiric+" NodeType="ChanceNode">
                  <Prob xmi:id="_N6wLQSxdEeSGW6AhrUpKAg" Value="pSens_Empiric"/>
                  <Node xmi:id="_N6wLQixdEeSGW6AhsTpKAg" NameID="Node909" Label="Die" NodeType="TerminalNode">
                    <Prob xmi:id="_N6wLQyxdEeSGW6AhsTpKAg" Value="pDieDuringTreatmentHIV"/>
                    <Payoff xmi:id="_N6wLRCxdEeSGW6AhsTpKAg" Set="1" Value="0.25*eDALY_TB+(eLE_NoHIVDisc-0.25)"/>
                    <Payoff xmi:id="_N6wLRSxdEeSGW6AhsTpKAg" Set="2" Value="(.25*cTB_txcost)"/>
                    <Payoff xmi:id="_N6wLRixdEeSGW6AhsTpKAg" Set="3" Value="-1"/>
                    <Payoff xmi:id="_N6wLRyxdEeSGW6AhtSpKAg" Set="4" Value="1"/>
                    <Payoff xmi:id="_N6wLSCxdEeSGW6AhtSpKAg" Set="5" Value="-0.25*cInfxPerYearSmearPos_HIV"/>
                    <Payoff xmi:id="_N6wLSSxdEeSGW6AhtSpKAg" Set="6" Value="0"/>
                  </Node>
                  <Node xmi:id="_N6wLSixdEeSGW6AhtSpKAg" NameID="Node910" Label="Treatment Successful" NodeType="ChanceNode">
                    <Prob xmi:id="_N6wLSyxdEeSGW6AhtSpKAg" Value="#"/>
                    <Node xmi:id="_N6wLTCxdEeSGW6AhuRpKAg" NameID="Node911" Label="Survive" NodeType="TerminalNode">
                      <Prob xmi:id="_N6wLTSxdEeSGW6AhuRpKAg" Value="#"/>
                      <Payoff xmi:id="_N6wLTixdEeSGW6AhuRpKAg" Set="1" Value="eDALY_TB*cTime_Empiric_Delay+(eDALY_HIV_ARV*(eLE_HIV_ARVDisc-cTime_Empiric_Delay))+(eLE_NoHIVDisc-eLE_HIV_ARVDisc)"/>
                      <Payoff xmi:id="_N6wLTyxdEeSGW6AhuRpKAg" Set="2" Value="cTB_txcost"/>
                      <Payoff xmi:id="_N6wLUCxdEeSGW6AhuRpKAg" Set="3" Value="0"/>
                      <Payoff xmi:id="_N6wLUSxdEeSGW6AhvQpKAg" Set="4" Value="1"/>
                      <Payoff xmi:id="_N6wLUixdEeSGW6AhvQpKAg" Set="5" Value="-cTime_Empiric_Delay*cInfxPerYearSmearPos_HIV"/>
                      <Payoff xmi:id="_N6wLUyxdEeSGW6AhvQpKAg" Set="6" Value="0"/>
                    </Node>
                    <Node xmi:id="_N6wLVCxdEeSGW6AhvQpKAg" NameID="Node912" Label="Die" NodeType="TerminalNode">
                      <Prob xmi:id="_N6wLVSxdEeSGW6AhvQpKAg" Value="pDieARV6Mos"/>
                      <Payoff xmi:id="_N6wLVixdEeSGW6AhwPpKAg" Set="1" Value="cTime_Empiric_Delay*eDALY_TB+(0.75-cTime_Empiric_Delay)*eDALY_HIV_ARV+(eLE_NoHIVDisc-0.75)"/>
                      <Payoff xmi:id="_N6wLVyxdEeSGW6AhwPpKAg" Set="2" Value="cTB_txcost"/>
                      <Payoff xmi:id="_N6wLWCxdEeSGW6AhwPpKAg" Set="3" Value="-1"/>
                      <Payoff xmi:id="_N6wLWSxdEeSGW6AhwPpKAg" Set="4" Value="1"/>
                      <Payoff xmi:id="_N6wLWixdEeSGW6AhwPpKAg" Set="5" Value="-cTime_Empiric_Delay*cInfxPerYearSmearPos_HIV"/>
                      <Payoff xmi:id="_N6wLWyxdEeSGW6AhxOpKAg" Set="6" Value="0"/>
                    </Node>
                  </Node>
                  <Node xmi:id="_N6wLXCxdEeSGW6AhxOpKAg" NameID="Node913" Label="Treatment Unsuccessful" NodeType="ChanceNode">
                    <Prob xmi:id="_N6wLXSxdEeSGW6AhxOpKAg" Value="0.43*(1-Dist_pDieDuringTreatmentHIV)"/>
                    <Node xmi:id="_N6wLXixdEeSGW6AhxOpKAg" NameID="Node914" Label="Survive" NodeType="TerminalNode">
                      <Prob xmi:id="_N6wLXyxdEeSGW6AhxOpKAg" Value="#"/>
                      <Payoff xmi:id="_N6wLYCxdEeSGW6AhyNpKAg" Set="1" Value="eDALY_TB*(2-Discount_Rate)+eDALY_HIV_ARV*(eLE_HIV_ARVDisc-(2-Discount_Rate))+(eLE_NoHIVDisc-eLE_HIV_ARVDisc)"/>
                      <Payoff xmi:id="_N6wLYSxdEeSGW6AhyNpKAg" Set="2" Value="cTB_txcost"/>
                      <Payoff xmi:id="_N6wLYixdEeSGW6AhyNpKAg" Set="3" Value="0"/>
                      <Payoff xmi:id="_N6wLYyxdEeSGW6AhyNpKAg" Set="4" Value="1"/>
                      <Payoff xmi:id="_N6wLZCxdEeSGW6AhyNpKAg" Set="5" Value="-(cInfxPerYearSmearPos_HIV)*(2-Discount_Rate)"/>
                      <Payoff xmi:id="_N6wLZSxdEeSGW6AhzMpKAg" Set="6" Value="0"/>
                    </Node>
                    <Node xmi:id="_N6wLZixdEeSGW6AhzMpKAg" NameID="Node915" Label="Die" NodeType="TerminalNode">
                      <Prob xmi:id="_N6wLZyxdEeSGW6AhzMpKAg" Value="pDieNoTreatmentARV6MosSmearPos"/>
                      <Payoff xmi:id="_N6wLaCxdEeSGW6AhzMpKAg" Set="1" Value="0.75*eDALY_TB+(eLE_NoHIVDisc-0.75)"/>
                      <Payoff xmi:id="_N6wLaSxdEeSGW6AhzMpKAg" Set="2" Value="cTB_txcost"/>
                      <Payoff xmi:id="_N6wLaixdEeSGW6Ah0LpKAg" Set="3" Value="-1"/>
                      <Payoff xmi:id="_N6wLayxdEeSGW6Ah0LpKAg" Set="4" Value="1"/>
                      <Payoff xmi:id="_N6wLbCxdEeSGW6Ah0LpKAg" Set="5" Value="-.75*cInfxPerYearSmearPos_HIV"/>
                      <Payoff xmi:id="_N6wLbSxdEeSGW6Ah0LpKAg" Set="6" Value="0"/>
                    </Node>
                  </Node>
                </Node>
                <Node xmi:id="_N6wLbixdEeSGW6Ah0LpKAg" NameID="Node916" Label="Empiric -" NodeType="ChanceNode">
                  <Prob xmi:id="_N6wLbyxdEeSGW6Ah1KpKAg" Value="#"/>
                  <Node xmi:id="_N6wLcCxdEeSGW6Ah1KpKAg" NameID="Node917" Label="Die" NodeType="TerminalNode">
                    <Prob xmi:id="_N6wLcSxdEeSGW6Ah1KpKAg" Value="pDieNoTreatmentSmearPosARV"/>
                    <Payoff xmi:id="_N6wLcixdEeSGW6Ah1KpKAg" Set="1" Value="0.5*eDALY_TB+(eLE_NoHIVDisc-0.5)"/>
                    <Payoff xmi:id="_N6wLcyxdEeSGW6Ah1KpKAg" Set="2" Value="0"/>
                    <Payoff xmi:id="_N6wLdCxdEeSGW6Ah2JpKAg" Set="3" Value="-1"/>
                    <Payoff xmi:id="_N6wLdSxdEeSGW6Ah2JpKAg" Set="4" Value="0"/>
                    <Payoff xmi:id="_N6wLdixdEeSGW6Ah2JpKAg" Set="5" Value="-(.5)*cInfxPerYearSmearPos_HIV"/>
                    <Payoff xmi:id="_N6wLdyxdEeSGW6Ah2JpKAg" Set="6" Value="0"/>
                  </Node>
                  <Node xmi:id="_N6wLeCxdEeSGW6Ah2JpKAg" NameID="Node918" Label="Survive" NodeType="TerminalNode">
                    <Prob xmi:id="_N6wLeSxdEeSGW6Ah3IpKAg" Value="#"/>
                    <Payoff xmi:id="_N6wLeixdEeSGW6Ah3IpKAg" Set="1" Value="eDALY_TB*(2-Discount_Rate)+eDALY_HIV_ARV*(eLE_HIV_ARVDisc-(2-Discount_Rate))+(eLE_NoHIVDisc-eLE_HIV_ARVDisc)"/>
                    <Payoff xmi:id="_N6wLeyxdEeSGW6Ah3IpKAg" Set="2" Value="0"/>
                    <Payoff xmi:id="_N6wLfCxdEeSGW6Ah3IpKAg" Set="3" Value="0"/>
                    <Payoff xmi:id="_N6wLfSxdEeSGW6Ah3IpKAg" Set="4" Value="0"/>
                    <Payoff xmi:id="_N6wLfixdEeSGW6Ah4HpKAg" Set="5" Value="-cInfxPerYearSmearPos_HIV*(2-Discount_Rate)"/>
                    <Payoff xmi:id="_N6wLfyxdEeSGW6Ah4HpKAg" Set="6" Value="0"/>
                  </Node>
                </Node>
              </Node>
              <Node xmi:id="_N6wLgCxdEeSGW6Ah4HpKAg" NameID="Node919" Label="Smear-" NodeType="ChanceNode">
                <Prob xmi:id="_N6wLgSxdEeSGW6Ah4HpKAg" Value="#"/>
                <Node xmi:id="_N6wLgixdEeSGW6Ah4HpKAg" NameID="Node920" Label="Empiric+" NodeType="ChanceNode">
                  <Prob xmi:id="_N6wLgyxdEeSGW6Ah5GpKAg" Value="pSens_Empiric"/>
                  <Node xmi:id="_N6wLhCxdEeSGW6Ah5GpKAg" NameID="Node921" Label="Die" NodeType="TerminalNode">
                    <Prob xmi:id="_N6wLhSxdEeSGW6Ah5GpKAg" Value="pDieDuringTreatmentHIV"/>
                    <Payoff xmi:id="_N6wLhixdEeSGW6Ah5GpKAg" Set="1" Value="0.25*eDALY_TB+(eLE_NoHIVDisc-0.25)"/>
                    <Payoff xmi:id="_N6wLhyxdEeSGW6Ah5GpKAg" Set="2" Value="(.25*cTB_txcost) "/>
                    <Payoff xmi:id="_N6wLiCxdEeSGW6Ah6FpKAg" Set="3" Value="-1"/>
                    <Payoff xmi:id="_N6wLiSxdEeSGW6Ah6FpKAg" Set="4" Value="1"/>
                    <Payoff xmi:id="_N6wLiixdEeSGW6Ah6FpKAg" Set="5" Value="-.25*cInfxPerYearSmearNeg_HIV"/>
                    <Payoff xmi:id="_N6wLiyxdEeSGW6Ah6FpKAg" Set="6" Value="0"/>
                  </Node>
                  <Node xmi:id="_N6wLjCxdEeSGW6Ah6FpKAg" NameID="Node922" Label="Treatment Successful" NodeType="ChanceNode">
                    <Prob xmi:id="_N6wLjSxdEeSGW6Ah7EpKAg" Value="#"/>
                    <Node xmi:id="_N6wLjixdEeSGW6Ah7EpKAg" NameID="Node923" Label="Survive" NodeType="TerminalNode">
                      <Prob xmi:id="_N6wLjyxdEeSGW6Ah7EpKAg" Value="#"/>
                      <Payoff xmi:id="_N6wLkCxdEeSGW6Ah7EpKAg" Set="1" Value="eDALY_TB*cTime_Empiric_Delay+(eDALY_HIV_ARV*(eLE_HIV_ARVDisc-cTime_Empiric_Delay))+(eLE_NoHIVDisc-eLE_HIV_ARVDisc)"/>
                      <Payoff xmi:id="_N6wLkSxdEeSGW6Ah7EpKAg" Set="2" Value="cTB_txcost"/>
                      <Payoff xmi:id="_N6wLkixdEeSGW6Ah8DpKAg" Set="3" Value="0"/>
                      <Payoff xmi:id="_N6wLkyxdEeSGW6Ah8DpKAg" Set="4" Value="1"/>
                      <Payoff xmi:id="_N6wLlCxdEeSGW6Ah8DpKAg" Set="5" Value="-cTime_Empiric_Delay*cInfxPerYearSmearNeg_HIV"/>
                      <Payoff xmi:id="_N6wLlSxdEeSGW6Ah8DpKAg" Set="6" Value="0"/>
                    </Node>
                    <Node xmi:id="_N6wLlixdEeSGW6Ah8DpKAg" NameID="Node924" Label="Die" NodeType="TerminalNode">
                      <Prob xmi:id="_N6wLlyxdEeSGW6Ah9CpKAg" Value="pDieARV6Mos"/>
                      <Payoff xmi:id="_N6wLmCxdEeSGW6Ah9CpKAg" Set="1" Value="cTime_Empiric_Delay*eDALY_TB+(0.75-cTime_Empiric_Delay)*eDALY_HIV_ARV+(eLE_NoHIVDisc-0.75)"/>
                      <Payoff xmi:id="_N6wLmSxdEeSGW6Ah9CpKAg" Set="2" Value="cTB_txcost"/>
                      <Payoff xmi:id="_N6wLmixdEeSGW6Ah9CpKAg" Set="3" Value="-1"/>
                      <Payoff xmi:id="_N6wLmyxdEeSGW6Ah9CpKAg" Set="4" Value="1"/>
                      <Payoff xmi:id="_N6wLnCxdEeSGW6Ah-BpKAg" Set="5" Value="-cTime_Empiric_Delay*cInfxPerYearSmearNeg_HIV"/>
                      <Payoff xmi:id="_N6wLnSxdEeSGW6Ah-BpKAg" Set="6" Value="0"/>
                    </Node>
                  </Node>
                  <Node xmi:id="_N6wLnixdEeSGW6Ah-BpKAg" NameID="Node925" Label="Treatment Unsuccessful" NodeType="ChanceNode">
                    <Prob xmi:id="_N6wLnyxdEeSGW6Ah-BpKAg" Value="0.43*(1-Dist_pDieDuringTreatmentHIV)"/>
                    <Node xmi:id="_N6wLoCxdEeSGW6Ah-BpKAg" NameID="Node926" Label="Survive" NodeType="TerminalNode">
                      <Prob xmi:id="_N6wLoSxdEeSGW6Ah_ApKAg" Value="#"/>
                      <Payoff xmi:id="_N6wLoixdEeSGW6Ah_ApKAg" Set="1" Value="eDALY_TB*(2-Discount_Rate)+eDALY_HIV_ARV*(eLE_HIV_ARVDisc-(2-Discount_Rate))+(eLE_NoHIVDisc-eLE_HIV_ARVDisc)"/>
                      <Payoff xmi:id="_N6wLoyxdEeSGW6Ah_ApKAg" Set="2" Value="cTB_txcost"/>
                      <Payoff xmi:id="_N6wLpCxdEeSGW6Ah_ApKAg" Set="3" Value="0"/>
                      <Payoff xmi:id="_N6wLpSxdEeSGW6Ah_ApKAg" Set="4" Value="1"/>
                      <Payoff xmi:id="_N6wLpixdEeSGW6AhA_pKAg" Set="5" Value="-(cInfxPerYearSmearNeg_HIV)*(2-Discount_Rate)"/>
                      <Payoff xmi:id="_N6wLpyxdEeSGW6AhA_pKAg" Set="6" Value="0"/>
                    </Node>
                    <Node xmi:id="_N6wLqCxdEeSGW6AhA_pKAg" NameID="Node927" Label="Die" NodeType="TerminalNode">
                      <Prob xmi:id="_N6wLqSxdEeSGW6AhA_pKAg" Value="pDieNoTreatmentARV6MosSmearNeg"/>
                      <Payoff xmi:id="_N6wLqixdEeSGW6AhA_pKAg" Set="1" Value="0.75*eDALY_TB+(eLE_NoHIVDisc-0.75)"/>
                      <Payoff xmi:id="_N6wLqyxdEeSGW6AhB-pKAg" Set="2" Value="cTB_txcost"/>
                      <Payoff xmi:id="_N6wLrCxdEeSGW6AhB-pKAg" Set="3" Value="-1"/>
                      <Payoff xmi:id="_N6wLrSxdEeSGW6AhB-pKAg" Set="4" Value="1"/>
                      <Payoff xmi:id="_N6wLrixdEeSGW6AhB-pKAg" Set="5" Value="-.75*cInfxPerYearSmearNeg_HIV"/>
                      <Payoff xmi:id="_N6wLryxdEeSGW6AhB-pKAg" Set="6" Value="0"/>
                    </Node>
                  </Node>
                </Node>
                <Node xmi:id="_N6wLsCxdEeSGW6AhC9pKAg" NameID="Node928" Label="Empiric -" NodeType="ChanceNode">
                  <Prob xmi:id="_N6wLsSxdEeSGW6AhC9pKAg" Value="#"/>
                  <Node xmi:id="_N6wLsixdEeSGW6AhC9pKAg" NameID="Node929" Label="Die" NodeType="TerminalNode">
                    <Prob xmi:id="_N6wLsyxdEeSGW6AhC9pKAg" Value="pDieNoTreatmentSmearNegARV"/>
                    <Payoff xmi:id="_N6wLtCxdEeSGW6AhC9pKAg" Set="1" Value="0.5*eDALY_TB+(eLE_NoHIVDisc-0.5)"/>
                    <Payoff xmi:id="_N6wLtSxdEeSGW6AhD8pKAg" Set="2" Value="0"/>
                    <Payoff xmi:id="_N6wLtixdEeSGW6AhD8pKAg" Set="3" Value="-1"/>
                    <Payoff xmi:id="_N6wLtyxdEeSGW6AhD8pKAg" Set="4" Value="0"/>
                    <Payoff xmi:id="_N6wLuCxdEeSGW6AhD8pKAg" Set="5" Value="-(.5)*cInfxPerYearSmearNeg_HIV"/>
                    <Payoff xmi:id="_N6wLuSxdEeSGW6AhD8pKAg" Set="6" Value="0"/>
                  </Node>
                  <Node xmi:id="_N6wLuixdEeSGW6AhE7pKAg" NameID="Node930" Label="Survive" NodeType="TerminalNode">
                    <Prob xmi:id="_N6wLuyxdEeSGW6AhE7pKAg" Value="#"/>
                    <Payoff xmi:id="_N6wLvCxdEeSGW6AhE7pKAg" Set="1" Value="eDALY_TB*(2-Discount_Rate)+eDALY_HIV_ARV*(eLE_HIV_ARVDisc-(2-Discount_Rate))+(eLE_NoHIVDisc-eLE_HIV_ARVDisc)"/>
                    <Payoff xmi:id="_N6wLvSxdEeSGW6AhE7pKAg" Set="2" Value="0"/>
                    <Payoff xmi:id="_N6wLvixdEeSGW6AhE7pKAg" Set="3" Value="0"/>
                    <Payoff xmi:id="_N6wLvyxdEeSGW6AhF6pKAg" Set="4" Value="0"/>
                    <Payoff xmi:id="_N6wLwCxdEeSGW6AhF6pKAg" Set="5" Value="-cInfxPerYearSmearNeg_HIV*(2-Discount_Rate)"/>
                    <Payoff xmi:id="_N6wLwSxdEeSGW6AhF6pKAg" Set="6" Value="0"/>
                  </Node>
                </Node>
              </Node>
            </Node>
            <Node xmi:id="_N6wLwixdEeSGW6AhF6pKAg" NameID="Node931" Label="HIV+, no ARV" NodeType="ChanceNode">
              <Prob xmi:id="_N6wLwyxdEeSGW6AhF6pKAg" Value="pHIVTB*(1-propARV)"/>
              <Node xmi:id="_N6wLxCxdEeSGW6AhG5pKAg" NameID="Node932" Label="Smear+" NodeType="ChanceNode">
                <Prob xmi:id="_N6wLxSxdEeSGW6AhG5pKAg" Value="pSens_Smear_HIV"/>
                <Node xmi:id="_N6wLxixdEeSGW6AhG5pKAg" NameID="Node933" Label="Empiric +" NodeType="ChanceNode">
                  <Prob xmi:id="_N6wLxyxdEeSGW6AhG5pKAg" Value="pSens_Empiric"/>
                  <Node xmi:id="_N6wLyCxdEeSGW6AhG5pKAg" NameID="Node934" Label="Die" NodeType="TerminalNode">
                    <Prob xmi:id="_N6wLySxdEeSGW6AhH4pKAg" Value="pDieDuringTreatmentHIV"/>
                    <Payoff xmi:id="_N6wLyixdEeSGW6AhH4pKAg" Set="1" Value="0.25*eDALY_TBAIDS+(eLE_NoHIVDisc-0.25)"/>
                    <Payoff xmi:id="_N6wLyyxdEeSGW6AhH4pKAg" Set="2" Value="(.25*cTB_txcost)"/>
                    <Payoff xmi:id="_N6wLzCxdEeSGW6AhH4pKAg" Set="3" Value="-1"/>
                    <Payoff xmi:id="_N6wLzSxdEeSGW6AhH4pKAg" Set="4" Value="1"/>
                    <Payoff xmi:id="_N6wLzixdEeSGW6AhI3pKAg" Set="5" Value="-0.25*cInfxPerYearSmearPos_HIV"/>
                    <Payoff xmi:id="_N6wLzyxdEeSGW6AhI3pKAg" Set="6" Value="0"/>
                  </Node>
                  <Node xmi:id="_N6wL0CxdEeSGW6AhI3pKAg" NameID="Node935" Label="Treatment Successful" NodeType="ChanceNode">
                    <Prob xmi:id="_N6wL0SxdEeSGW6AhI3pKAg" Value="#"/>
                    <Node xmi:id="_N6wL0ixdEeSGW6AhI3pKAg" NameID="Node936" Label="Survive" NodeType="TerminalNode">
                      <Prob xmi:id="_N6wL0yxdEeSGW6AhJ2pKAg" Value="#"/>
                      <Payoff xmi:id="_N6wL1CxdEeSGW6AhJ2pKAg" Set="1" Value="eDALY_TBAIDS*cTime_Empiric_Delay+(eDALY_AIDS*(eLE_AIDSDisc-cTime_Empiric_Delay))+(eLE_NoHIVDisc-eLE_AIDSDisc)"/>
                      <Payoff xmi:id="_N6wL1SxdEeSGW6AhJ2pKAg" Set="2" Value="cTB_txcost"/>
                      <Payoff xmi:id="_N6wL1ixdEeSGW6AhJ2pKAg" Set="3" Value="0"/>
                      <Payoff xmi:id="_N6wL1yxdEeSGW6AhJ2pKAg" Set="4" Value="1"/>
                      <Payoff xmi:id="_N6wL2CxdEeSGW6AhK1pKAg" Set="5" Value="-cTime_Empiric_Delay*cInfxPerYearSmearPos_HIV"/>
                      <Payoff xmi:id="_N6wL2SxdEeSGW6AhK1pKAg" Set="6" Value="0"/>
                    </Node>
                    <Node xmi:id="_N6wL2ixdEeSGW6AhK1pKAg" NameID="Node937" Label="Die" NodeType="TerminalNode">
                      <Prob xmi:id="_N6wL2yxdEeSGW6AhK1pKAg" Value="pDieHIV6Mos"/>
                      <Payoff xmi:id="_N6wL3CxdEeSGW6AhK1pKAg" Set="1" Value="cTime_Empiric_Delay*eDALY_TBAIDS+(0.75-cTime_Empiric_Delay)*eDALY_AIDS+(eLE_NoHIVDisc-0.75)"/>
                      <Payoff xmi:id="_N6wL3SxdEeSGW6AhL0pKAg" Set="2" Value="cTB_txcost"/>
                      <Payoff xmi:id="_N6wL3ixdEeSGW6AhL0pKAg" Set="3" Value="-1"/>
                      <Payoff xmi:id="_N6wL3yxdEeSGW6AhL0pKAg" Set="4" Value="1"/>
                      <Payoff xmi:id="_N6wL4CxdEeSGW6AhL0pKAg" Set="5" Value="-cTime_Empiric_Delay*cInfxPerYearSmearPos_HIV"/>
                      <Payoff xmi:id="_N6wL4SxdEeSGW6AhL0pKAg" Set="6" Value="0"/>
                    </Node>
                  </Node>
                  <Node xmi:id="_N6wL4ixdEeSGW6AhMzpKAg" NameID="Node938" Label="Treatment Unsuccessful" NodeType="ChanceNode">
                    <Prob xmi:id="_N6wL4yxdEeSGW6AhMzpKAg" Value="0.43*(1-Dist_pDOTS_Unsuccessful_DR)"/>
                    <Node xmi:id="_N6wL5CxdEeSGW6AhMzpKAg" NameID="Node939" Label="Survive" NodeType="TerminalNode">
                      <Prob xmi:id="_N6wL5SxdEeSGW6AhMzpKAg" Value="#"/>
                      <Payoff xmi:id="_N6wL5ixdEeSGW6AhMzpKAg" Set="1" Value="eDALY_TBAIDS*(2-Discount_Rate)+eDALY_AIDS*(eLE_AIDSDisc-(2-Discount_Rate))+(eLE_NoHIVDisc-eLE_AIDSDisc)"/>
                      <Payoff xmi:id="_N6wL5yxdEeSGW6AhNypKAg" Set="2" Value="cTB_txcost"/>
                      <Payoff xmi:id="_N6wL6CxdEeSGW6AhNypKAg" Set="3" Value="0"/>
                      <Payoff xmi:id="_N6wL6SxdEeSGW6AhNypKAg" Set="4" Value="1"/>
                      <Payoff xmi:id="_N6wL6ixdEeSGW6AhNypKAg" Set="5" Value="-(cInfxPerYearSmearPos_HIV)*(2-Discount_Rate)"/>
                      <Payoff xmi:id="_N6wL6yxdEeSGW6AhNypKAg" Set="6" Value="0"/>
                    </Node>
                    <Node xmi:id="_N6wL7CxdEeSGW6AhOxpKAg" NameID="Node940" Label="Die" NodeType="TerminalNode">
                      <Prob xmi:id="_N6wL7SxdEeSGW6AhOxpKAg" Value="pDieNoTreatmentHIV6MosSmearPos"/>
                      <Payoff xmi:id="_N6wL7ixdEeSGW6AhOxpKAg" Set="1" Value="0.75*eDALY_TBAIDS+(eLE_NoHIVDisc-0.75)"/>
                      <Payoff xmi:id="_N6wL7yxdEeSGW6AhOxpKAg" Set="2" Value="cTB_txcost"/>
                      <Payoff xmi:id="_N6wL8CxdEeSGW6AhOxpKAg" Set="3" Value="-1"/>
                      <Payoff xmi:id="_N6wL8SxdEeSGW6AhPwpKAg" Set="4" Value="1"/>
                      <Payoff xmi:id="_N6wL8ixdEeSGW6AhPwpKAg" Set="5" Value="-.75*cInfxPerYearSmearPos_HIV"/>
                      <Payoff xmi:id="_N6wL8yxdEeSGW6AhPwpKAg" Set="6" Value="0"/>
                    </Node>
                  </Node>
                </Node>
                <Node xmi:id="_N6wL9CxdEeSGW6AhPwpKAg" NameID="Node941" Label="Empiric -" NodeType="ChanceNode">
                  <Prob xmi:id="_N6wL9SxdEeSGW6AhPwpKAg" Value="#"/>
                  <Node xmi:id="_N6wL9ixdEeSGW6AhQvpKAg" NameID="Node942" Label="Die" NodeType="TerminalNode">
                    <Prob xmi:id="_N6wL9yxdEeSGW6AhQvpKAg" Value="pDieNoTreatmentSmearPosHIV"/>
                    <Payoff xmi:id="_N6wL-CxdEeSGW6AhQvpKAg" Set="1" Value="0.5*eDALY_TBAIDS+(eLE_NoHIVDisc-0.5)"/>
                    <Payoff xmi:id="_N6wL-SxdEeSGW6AhQvpKAg" Set="2" Value="0"/>
                    <Payoff xmi:id="_N6wL-ixdEeSGW6AhQvpKAg" Set="3" Value="-1"/>
                    <Payoff xmi:id="_N6wL-yxdEeSGW6AhRupKAg" Set="4" Value="0"/>
                    <Payoff xmi:id="_N6wL_CxdEeSGW6AhRupKAg" Set="5" Value="-(.5)*cInfxPerYearSmearPos_HIV"/>
                    <Payoff xmi:id="_N6wL_SxdEeSGW6AhRupKAg" Set="6" Value="0"/>
                  </Node>
                  <Node xmi:id="_N6wL_ixdEeSGW6AhRupKAg" NameID="Node943" Label="Survive" NodeType="TerminalNode">
                    <Prob xmi:id="_N6wL_yxdEeSGW6AhRupKAg" Value="#"/>
                    <Payoff xmi:id="_N6wMACxdEeSGW6AhStpKAg" Set="1" Value="eDALY_TBAIDS*(2-Discount_Rate)+eDALY_AIDS*(eLE_AIDSDisc-(2-Discount_Rate))+(eLE_NoHIVDisc-eLE_AIDSDisc)"/>
                    <Payoff xmi:id="_N6wMASxdEeSGW6AhStpKAg" Set="2" Value="0"/>
                    <Payoff xmi:id="_N6wMAixdEeSGW6AhStpKAg" Set="3" Value="0"/>
                    <Payoff xmi:id="_N6wMAyxdEeSGW6AhStpKAg" Set="4" Value="0"/>
                    <Payoff xmi:id="_N6wMBCxdEeSGW6AhStpKAg" Set="5" Value="-cInfxPerYearSmearPos_HIV*(2-Discount_Rate)"/>
                    <Payoff xmi:id="_N6wMBSxdEeSGW6AhTspKAg" Set="6" Value="0"/>
                  </Node>
                </Node>
              </Node>
              <Node xmi:id="_N6wMBixdEeSGW6AhTspKAg" NameID="Node944" Label="Smear-" NodeType="ChanceNode">
                <Prob xmi:id="_N6wMByxdEeSGW6AhTspKAg" Value="#"/>
                <Node xmi:id="_N6wMCCxdEeSGW6AhTspKAg" NameID="Node945" Label="Empiric +" NodeType="ChanceNode">
                  <Prob xmi:id="_N6wMCSxdEeSGW6AhTspKAg" Value="pSens_Empiric"/>
                  <Node xmi:id="_N6wMCixdEeSGW6AhUrpKAg" NameID="Node946" Label="Die" NodeType="TerminalNode">
                    <Prob xmi:id="_N6wMCyxdEeSGW6AhUrpKAg" Value="pDieDuringTreatmentHIV"/>
                    <Payoff xmi:id="_N6wMDCxdEeSGW6AhUrpKAg" Set="1" Value="0.25*eDALY_TBAIDS+(eLE_NoHIVDisc-0.25)"/>
                    <Payoff xmi:id="_N6wMDSxdEeSGW6AhUrpKAg" Set="2" Value="(.25*cTB_txcost) "/>
                    <Payoff xmi:id="_N6wMDixdEeSGW6AhUrpKAg" Set="3" Value="-1"/>
                    <Payoff xmi:id="_N6wMDyxdEeSGW6AhVqpKAg" Set="4" Value="1"/>
                    <Payoff xmi:id="_N6wMECxdEeSGW6AhVqpKAg" Set="5" Value="-.25*cInfxPerYearSmearNeg_HIV"/>
                    <Payoff xmi:id="_N6wMESxdEeSGW6AhVqpKAg" Set="6" Value="0"/>
                  </Node>
                  <Node xmi:id="_N6wMEixdEeSGW6AhVqpKAg" NameID="Node947" Label="Treatment Successful" NodeType="ChanceNode">
                    <Prob xmi:id="_N6wMEyxdEeSGW6AhVqpKAg" Value="#"/>
                    <Node xmi:id="_N6wMFCxdEeSGW6AhWppKAg" NameID="Node948" Label="Survive" NodeType="TerminalNode">
                      <Prob xmi:id="_N6wMFSxdEeSGW6AhWppKAg" Value="#"/>
                      <Payoff xmi:id="_N6wMFixdEeSGW6AhWppKAg" Set="1" Value="eDALY_TBAIDS*cTime_Empiric_Delay+(eDALY_AIDS*(eLE_AIDSDisc-cTime_Empiric_Delay))+(eLE_NoHIVDisc-eLE_AIDSDisc)"/>
                      <Payoff xmi:id="_N6wMFyxdEeSGW6AhWppKAg" Set="2" Value="cTB_txcost"/>
                      <Payoff xmi:id="_N6wMGCxdEeSGW6AhWppKAg" Set="3" Value="0"/>
                      <Payoff xmi:id="_N6wMGSxdEeSGW6AhXopKAg" Set="4" Value="1"/>
                      <Payoff xmi:id="_N6wMGixdEeSGW6AhXopKAg" Set="5" Value="-cTime_Empiric_Delay*cInfxPerYearSmearNeg_HIV"/>
                      <Payoff xmi:id="_N6wMGyxdEeSGW6AhXopKAg" Set="6" Value="0"/>
                    </Node>
                    <Node xmi:id="_N6wMHCxdEeSGW6AhXopKAg" NameID="Node949" Label="Die" NodeType="TerminalNode">
                      <Prob xmi:id="_N6wMHSxdEeSGW6AhXopKAg" Value="pDieHIV6Mos"/>
                      <Payoff xmi:id="_N6wMHixdEeSGW6AhYnpKAg" Set="1" Value="cTime_Empiric_Delay*eDALY_TBAIDS+(0.75-cTime_Empiric_Delay)*eDALY_AIDS+(eLE_NoHIVDisc-0.75)"/>
                      <Payoff xmi:id="_N6wMHyxdEeSGW6AhYnpKAg" Set="2" Value="cTB_txcost"/>
                      <Payoff xmi:id="_N6wMICxdEeSGW6AhYnpKAg" Set="3" Value="-1"/>
                      <Payoff xmi:id="_N6wMISxdEeSGW6AhYnpKAg" Set="4" Value="1"/>
                      <Payoff xmi:id="_N6wMIixdEeSGW6AhYnpKAg" Set="5" Value="-cTime_Empiric_Delay*cInfxPerYearSmearNeg_HIV"/>
                      <Payoff xmi:id="_N6wMIyxdEeSGW6AhZmpKAg" Set="6" Value="0"/>
                    </Node>
                  </Node>
                  <Node xmi:id="_N6wMJCxdEeSGW6AhZmpKAg" NameID="Node950" Label="Treatment Unsuccessful" NodeType="ChanceNode">
                    <Prob xmi:id="_N6wMJSxdEeSGW6AhZmpKAg" Value="0.43*(1-Dist_pDieDuringTreatmentHIV)"/>
                    <Node xmi:id="_N6wMJixdEeSGW6AhZmpKAg" NameID="Node951" Label="Survive" NodeType="TerminalNode">
                      <Prob xmi:id="_N6wMJyxdEeSGW6AhZmpKAg" Value="#"/>
                      <Payoff xmi:id="_N6wMKCxdEeSGW6AhalpKAg" Set="1" Value="eDALY_TBAIDS*(2-Discount_Rate)+eDALY_AIDS*(eLE_AIDSDisc-(2-Discount_Rate))+(eLE_NoHIVDisc-eLE_AIDSDisc)"/>
                      <Payoff xmi:id="_N6wMKSxdEeSGW6AhalpKAg" Set="2" Value="cTB_txcost"/>
                      <Payoff xmi:id="_N6wMKixdEeSGW6AhalpKAg" Set="3" Value="0"/>
                      <Payoff xmi:id="_N6wMKyxdEeSGW6AhalpKAg" Set="4" Value="1"/>
                      <Payoff xmi:id="_N6wMLCxdEeSGW6AhalpKAg" Set="5" Value="-(cInfxPerYearSmearNeg_HIV)*(2-Discount_Rate)"/>
                      <Payoff xmi:id="_N6wMLSxdEeSGW6AhbkpKAg" Set="6" Value="0"/>
                    </Node>
                    <Node xmi:id="_N6wMLixdEeSGW6AhbkpKAg" NameID="Node952" Label="Die" NodeType="TerminalNode">
                      <Prob xmi:id="_N6wMLyxdEeSGW6AhbkpKAg" Value="pDieNoTreatmentHIV6MosSmearNeg"/>
                      <Payoff xmi:id="_N6wMMCxdEeSGW6AhbkpKAg" Set="1" Value="0.75*eDALY_TBAIDS+(eLE_NoHIVDisc-0.75)"/>
                      <Payoff xmi:id="_N6wMMSxdEeSGW6AhbkpKAg" Set="2" Value="cTB_txcost"/>
                      <Payoff xmi:id="_N6wMMixdEeSGW6AhcjpKAg" Set="3" Value="-1"/>
                      <Payoff xmi:id="_N6wMMyxdEeSGW6AhcjpKAg" Set="4" Value="1"/>
                      <Payoff xmi:id="_N6wMNCxdEeSGW6AhcjpKAg" Set="5" Value="-.75*cInfxPerYearSmearNeg_HIV"/>
                      <Payoff xmi:id="_N6wMNSxdEeSGW6AhcjpKAg" Set="6" Value="0"/>
                    </Node>
                  </Node>
                </Node>
                <Node xmi:id="_N6wMNixdEeSGW6AhcjpKAg" NameID="Node953" Label="Empiric -" NodeType="ChanceNode">
                  <Prob xmi:id="_N6wMNyxdEeSGW6AhdipKAg" Value="#"/>
                  <Node xmi:id="_N6wMOCxdEeSGW6AhdipKAg" NameID="Node954" Label="Die" NodeType="TerminalNode">
                    <Prob xmi:id="_N6wMOSxdEeSGW6AhdipKAg" Value="pDieNoTreatmentSmearNegHIV"/>
                    <Payoff xmi:id="_N6wMOixdEeSGW6AhdipKAg" Set="1" Value="0.5*eDALY_TBAIDS+(eLE_NoHIVDisc-0.5)"/>
                    <Payoff xmi:id="_N6wMOyxdEeSGW6AhdipKAg" Set="2" Value="0"/>
                    <Payoff xmi:id="_N6wMPCxdEeSGW6AhehpKAg" Set="3" Value="-1"/>
                    <Payoff xmi:id="_N6wMPSxdEeSGW6AhehpKAg" Set="4" Value="0"/>
                    <Payoff xmi:id="_N6wMPixdEeSGW6AhehpKAg" Set="5" Value="-(.5)*cInfxPerYearSmearNeg_HIV"/>
                    <Payoff xmi:id="_N6wMPyxdEeSGW6AhehpKAg" Set="6" Value="0"/>
                  </Node>
                  <Node xmi:id="_N6wMQCxdEeSGW6AhehpKAg" NameID="Node955" Label="Survive" NodeType="TerminalNode">
                    <Prob xmi:id="_N6wMQSxdEeSGW6AhfgpKAg" Value="#"/>
                    <Payoff xmi:id="_N6wMQixdEeSGW6AhfgpKAg" Set="1" Value="eDALY_TBAIDS*(2-Discount_Rate)+eDALY_AIDS*(eLE_AIDSDisc-(2-Discount_Rate))+(eLE_NoHIVDisc-eLE_AIDSDisc)"/>
                    <Payoff xmi:id="_N6wMQyxdEeSGW6AhfgpKAg" Set="2" Value="0"/>
                    <Payoff xmi:id="_N6wMRCxdEeSGW6AhfgpKAg" Set="3" Value="0"/>
                    <Payoff xmi:id="_N6wMRSxdEeSGW6AhfgpKAg" Set="4" Value="0"/>
                    <Payoff xmi:id="_N6wMRixdEeSGW6AhgfpKAg" Set="5" Value="-cInfxPerYearSmearNeg_HIV*(2-Discount_Rate)"/>
                    <Payoff xmi:id="_N6wMRyxdEeSGW6AhgfpKAg" Set="6" Value="0"/>
                  </Node>
                </Node>
              </Node>
            </Node>
            <Node xmi:id="_N6wMSCxdEeSGW6AhgfpKAg" NameID="Node956" Label="HIV-" NodeType="ChanceNode">
              <Prob xmi:id="_N6wMSSxdEeSGW6AhgfpKAg" Value="#"/>
              <Node xmi:id="_N6wMSixdEeSGW6AhgfpKAg" NameID="Node957" Label="Smear +" NodeType="ChanceNode">
                <Prob xmi:id="_N6wMSyxdEeSGW6AhhepKAg" Value="pSens_Smear"/>
                <Node xmi:id="_N6wMTCxdEeSGW6AhhepKAg" NameID="Node958" Label="Empiric +" NodeType="ChanceNode">
                  <Prob xmi:id="_N6wMTSxdEeSGW6AhhepKAg" Value="pSens_Empiric"/>
                  <Node xmi:id="_N6wMTixdEeSGW6AhhepKAg" NameID="Node959" Label="Die" NodeType="TerminalNode">
                    <Prob xmi:id="_N6wMTyxdEeSGW6AhhepKAg" Value="pDieDuringTreatment"/>
                    <Payoff xmi:id="_N6wMUCxdEeSGW6AhidpKAg" Set="1" Value="0.25*eDALY_TB+(eLE_NoHIVDisc-0.25)"/>
                    <Payoff xmi:id="_N6wMUSxdEeSGW6AhidpKAg" Set="2" Value="(.25*cTB_txcost) "/>
                    <Payoff xmi:id="_N6wMUixdEeSGW6AhidpKAg" Set="3" Value="-1"/>
                    <Payoff xmi:id="_N6wMUyxdEeSGW6AhidpKAg" Set="4" Value="1"/>
                    <Payoff xmi:id="_N6wMVCxdEeSGW6AhidpKAg" Set="5" Value="-(.25)*cInfxPerYearSmearPos"/>
                    <Payoff xmi:id="_N6wMVSxdEeSGW6AhjcpKAg" Set="6" Value="0"/>
                  </Node>
                  <Node xmi:id="_N6wMVixdEeSGW6AhjcpKAg" NameID="Node960" Label="Treatment Successful" NodeType="LabelNode">
                    <Prob xmi:id="_N6wMVyxdEeSGW6AhjcpKAg" Value="#"/>
                    <Node xmi:id="_N6wMWCxdEeSGW6AhjcpKAg" NameID="Node961" Label="Survive" NodeType="TerminalNode">
                      <Payoff xmi:id="_N6wMWSxdEeSGW6AhjcpKAg" Set="1" Value="cTime_Empiric_Delay*eDALY_TB+0.5*eDALY_DOTS"/>
                      <Payoff xmi:id="_N6wMWixdEeSGW6AhkbpKAg" Set="2" Value="cTB_txcost"/>
                      <Payoff xmi:id="_N6wMWyxdEeSGW6AhkbpKAg" Set="3" Value="0"/>
                      <Payoff xmi:id="_N6wMXCxdEeSGW6AhkbpKAg" Set="4" Value="1"/>
                      <Payoff xmi:id="_N6wMXSxdEeSGW6AhkbpKAg" Set="5" Value="-cTime_Empiric_Delay*cInfxPerYearSmearPos"/>
                      <Payoff xmi:id="_N6wMXixdEeSGW6AhkbpKAg" Set="6" Value="0"/>
                    </Node>
                  </Node>
                  <Node xmi:id="_N6wMXyxdEeSGW6AhlapKAg" NameID="Node962" Label="Treatment Unsuccessful" NodeType="ChanceNode">
                    <Prob xmi:id="_N6wMYCxdEeSGW6AhlapKAg" Value="0.43 * (1 - pDieDuringTreatmentHIV)"/>
                    <Node xmi:id="_N6wMYSxdEeSGW6AhlapKAg" NameID="Node963" Label="Survive" NodeType="TerminalNode">
                      <Prob xmi:id="_N6wMYixdEeSGW6AhlapKAg" Value="#"/>
                      <Payoff xmi:id="_N6wMYyxdEeSGW6AhlapKAg" Set="1" Value="eDALY_TB*(2-Discount_Rate)"/>
                      <Payoff xmi:id="_N6wMZCxdEeSGW6AhmZpKAg" Set="2" Value="cTB_txcost"/>
                      <Payoff xmi:id="_N6wMZSxdEeSGW6AhmZpKAg" Set="3" Value="0"/>
                      <Payoff xmi:id="_N6wMZixdEeSGW6AhmZpKAg" Set="4" Value="1"/>
                      <Payoff xmi:id="_N6wMZyxdEeSGW6AhmZpKAg" Set="5" Value="-cInfxPerYearSmearPos*(2-Discount_Rate)"/>
                      <Payoff xmi:id="_N6wMaCxdEeSGW6AhmZpKAg" Set="6" Value="0"/>
                    </Node>
                    <Node xmi:id="_N6wMaSxdEeSGW6AhnYpKAg" NameID="Node964" Label="Die" NodeType="TerminalNode">
                      <Prob xmi:id="_N6wMaixdEeSGW6AhnYpKAg" Value="pDieNoTreatment6MosSmearPos"/>
                      <Payoff xmi:id="_N6wMayxdEeSGW6AhnYpKAg" Set="1" Value="0.75*eDALY_TB+(eLE_NoHIVDisc-0.75)"/>
                      <Payoff xmi:id="_N6wMbCxdEeSGW6AhnYpKAg" Set="2" Value="cTB_txcost"/>
                      <Payoff xmi:id="_N6wMbSxdEeSGW6AhnYpKAg" Set="3" Value="-1"/>
                      <Payoff xmi:id="_N6wMbixdEeSGW6AhoXpKAg" Set="4" Value="1"/>
                      <Payoff xmi:id="_N6wMbyxdEeSGW6AhoXpKAg" Set="5" Value="-(.75)*cInfxPerYearSmearPos"/>
                      <Payoff xmi:id="_N6wMcCxdEeSGW6AhoXpKAg" Set="6" Value="0"/>
                    </Node>
                  </Node>
                </Node>
                <Node xmi:id="_N6wMcSxdEeSGW6AhoXpKAg" NameID="Node965" Label="Empiric -" NodeType="ChanceNode">
                  <Prob xmi:id="_N6wMcixdEeSGW6AhoXpKAg" Value="#"/>
                  <Node xmi:id="_N6wMcyxdEeSGW6AhpWpKAg" NameID="Node966" Label="Die" NodeType="TerminalNode">
                    <Prob xmi:id="_N6wMdCxdEeSGW6AhpWpKAg" Value="pDieNoTreatmentSmearPos"/>
                    <Payoff xmi:id="_N6wMdSxdEeSGW6AhpWpKAg" Set="1" Value="0.5*eDALY_TB+(eLE_NoHIVDisc-0.5)"/>
                    <Payoff xmi:id="_N6wMdixdEeSGW6AhpWpKAg" Set="2" Value="0"/>
                    <Payoff xmi:id="_N6wMdyxdEeSGW6AhpWpKAg" Set="3" Value="-1"/>
                    <Payoff xmi:id="_N6wMeCxdEeSGW6AhqVpKAg" Set="4" Value="0"/>
                    <Payoff xmi:id="_N6wMeSxdEeSGW6AhqVpKAg" Set="5" Value="-.5*cInfxPerYearSmearPos"/>
                    <Payoff xmi:id="_N6wMeixdEeSGW6AhqVpKAg" Set="6" Value="0"/>
                  </Node>
                  <Node xmi:id="_N6wMeyxdEeSGW6AhqVpKAg" NameID="Node967" Label="Survive" NodeType="TerminalNode">
                    <Prob xmi:id="_N6wMfCxdEeSGW6AhqVpKAg" Value="#"/>
                    <Payoff xmi:id="_N6wMfSxdEeSGW6AhrUpKAg" Set="1" Value="eDALY_TB*(2-Discount_Rate)"/>
                    <Payoff xmi:id="_N6wMfixdEeSGW6AhrUpKAg" Set="2" Value="0"/>
                    <Payoff xmi:id="_N6wMfyxdEeSGW6AhrUpKAg" Set="3" Value="0"/>
                    <Payoff xmi:id="_N6wMgCxdEeSGW6AhrUpKAg" Set="4" Value="0"/>
                    <Payoff xmi:id="_N6wMgSxdEeSGW6AhrUpKAg" Set="5" Value="-cInfxPerYearSmearPos*(2-Discount_Rate)"/>
                    <Payoff xmi:id="_N6wMgixdEeSGW6AhsTpKAg" Set="6" Value="0"/>
                  </Node>
                </Node>
              </Node>
              <Node xmi:id="_N6wMgyxdEeSGW6AhsTpKAg" NameID="Node968" Label="Smear -" NodeType="ChanceNode">
                <Prob xmi:id="_N6wMhCxdEeSGW6AhsTpKAg" Value="#"/>
                <Node xmi:id="_N6wMhSxdEeSGW6AhsTpKAg" NameID="Node969" Label="Empiric +" NodeType="ChanceNode">
                  <Prob xmi:id="_N6wMhixdEeSGW6AhsTpKAg" Value="pSens_Empiric"/>
                  <Node xmi:id="_N6wMhyxdEeSGW6AhtSpKAg" NameID="Node970" Label="Die" NodeType="TerminalNode">
                    <Prob xmi:id="_N6wMiCxdEeSGW6AhtSpKAg" Value="pDieDuringTreatment"/>
                    <Payoff xmi:id="_N6wMiSxdEeSGW6AhtSpKAg" Set="1" Value="0.25*eDALY_TB+(eLE_NoHIVDisc-0.25)"/>
                    <Payoff xmi:id="_N6wMiixdEeSGW6AhtSpKAg" Set="2" Value="(.25*cTB_txcost)"/>
                    <Payoff xmi:id="_N6wMiyxdEeSGW6AhtSpKAg" Set="3" Value="-1"/>
                    <Payoff xmi:id="_N6wMjCxdEeSGW6AhuRpKAg" Set="4" Value="1"/>
                    <Payoff xmi:id="_N6wMjSxdEeSGW6AhuRpKAg" Set="5" Value="-(.25)*cInfxPerYearSmearNeg"/>
                    <Payoff xmi:id="_N6wMjixdEeSGW6AhuRpKAg" Set="6" Value="0"/>
                  </Node>
                  <Node xmi:id="_N6wMjyxdEeSGW6AhuRpKAg" NameID="Node971" Label="Treatment Successful" NodeType="LabelNode">
                    <Prob xmi:id="_N6wMkCxdEeSGW6AhuRpKAg" Value="#"/>
                    <Node xmi:id="_N6wMkSxdEeSGW6AhvQpKAg" NameID="Node972" Label="Survive" NodeType="TerminalNode">
                      <Payoff xmi:id="_N6wMkixdEeSGW6AhvQpKAg" Set="1" Value="cTime_Empiric_Delay*eDALY_TB+0.5*eDALY_DOTS"/>
                      <Payoff xmi:id="_N6wMkyxdEeSGW6AhvQpKAg" Set="2" Value="cTB_txcost"/>
                      <Payoff xmi:id="_N6wMlCxdEeSGW6AhvQpKAg" Set="3" Value="0"/>
                      <Payoff xmi:id="_N6wMlSxdEeSGW6AhvQpKAg" Set="4" Value="1"/>
                      <Payoff xmi:id="_N6wMlixdEeSGW6AhwPpKAg" Set="5" Value="-cTime_Empiric_Delay*cInfxPerYearSmearNeg"/>
                      <Payoff xmi:id="_N6wMlyxdEeSGW6AhwPpKAg" Set="6" Value="0"/>
                    </Node>
                  </Node>
                  <Node xmi:id="_N6wMmCxdEeSGW6AhwPpKAg" NameID="Node973" Label="Treatment Unsuccessful" NodeType="ChanceNode">
                    <Prob xmi:id="_N6wMmSxdEeSGW6AhwPpKAg" Value="pDOTS_Unsuccessful_DR"/>
                    <Node xmi:id="_N6wMmixdEeSGW6AhwPpKAg" NameID="Node974" Label="Survive" NodeType="TerminalNode">
                      <Prob xmi:id="_N6wMmyxdEeSGW6AhxOpKAg" Value="#"/>
                      <Payoff xmi:id="_N6wMnCxdEeSGW6AhxOpKAg" Set="1" Value="eDALY_TB*(2-Discount_Rate)"/>
                      <Payoff xmi:id="_N6wMnSxdEeSGW6AhxOpKAg" Set="2" Value="cTB_txcost"/>
                      <Payoff xmi:id="_N6wMnixdEeSGW6AhxOpKAg" Set="3" Value="0"/>
                      <Payoff xmi:id="_N6wMnyxdEeSGW6AhxOpKAg" Set="4" Value="1"/>
                      <Payoff xmi:id="_N6wMoCxdEeSGW6AhyNpKAg" Set="5" Value="-cInfxPerYearSmearNeg*(2-Discount_Rate)"/>
                      <Payoff xmi:id="_N6wMoSxdEeSGW6AhyNpKAg" Set="6" Value="0"/>
                    </Node>
                    <Node xmi:id="_N6wMoixdEeSGW6AhyNpKAg" NameID="Node975" Label="Die" NodeType="TerminalNode">
                      <Prob xmi:id="_N6wMoyxdEeSGW6AhyNpKAg" Value="pDieNoTreatment6MosSmearNeg"/>
                      <Payoff xmi:id="_N6wMpCxdEeSGW6AhyNpKAg" Set="1" Value="0.75*eDALY_TB+(eLE_NoHIVDisc-0.75)"/>
                      <Payoff xmi:id="_N6wMpSxdEeSGW6AhzMpKAg" Set="2" Value="cTB_txcost"/>
                      <Payoff xmi:id="_N6wMpixdEeSGW6AhzMpKAg" Set="3" Value="-1"/>
                      <Payoff xmi:id="_N6wMpyxdEeSGW6AhzMpKAg" Set="4" Value="1"/>
                      <Payoff xmi:id="_N6wMqCxdEeSGW6AhzMpKAg" Set="5" Value="-(.75)*cInfxPerYearSmearNeg"/>
                      <Payoff xmi:id="_N6wMqSxdEeSGW6AhzMpKAg" Set="6" Value="0"/>
                    </Node>
                  </Node>
                </Node>
                <Node xmi:id="_N6wMqixdEeSGW6Ah0LpKAg" NameID="Node976" Label="Empiric -" NodeType="ChanceNode">
                  <Prob xmi:id="_N6wMqyxdEeSGW6Ah0LpKAg" Value="#"/>
                  <Node xmi:id="_N6wMrCxdEeSGW6Ah0LpKAg" NameID="Node977" Label="Die" NodeType="TerminalNode">
                    <Prob xmi:id="_N6wMrSxdEeSGW6Ah0LpKAg" Value="pDieNoTreatmentSmearNeg"/>
                    <Payoff xmi:id="_N6wMrixdEeSGW6Ah0LpKAg" Set="1" Value="0.5*eDALY_TB+(eLE_NoHIVDisc-0.5)"/>
                    <Payoff xmi:id="_N6wMryxdEeSGW6Ah1KpKAg" Set="2" Value="0"/>
                    <Payoff xmi:id="_N6wMsCxdEeSGW6Ah1KpKAg" Set="3" Value="-1"/>
                    <Payoff xmi:id="_N6wMsSxdEeSGW6Ah1KpKAg" Set="4" Value="0"/>
                    <Payoff xmi:id="_N6wMsixdEeSGW6Ah1KpKAg" Set="5" Value="-.5*cInfxPerYearSmearNeg"/>
                    <Payoff xmi:id="_N6wMsyxdEeSGW6Ah1KpKAg" Set="6" Value="0"/>
                  </Node>
                  <Node xmi:id="_N6wMtCxdEeSGW6Ah2JpKAg" NameID="Node978" Label="Survive" NodeType="TerminalNode">
                    <Prob xmi:id="_N6wMtSxdEeSGW6Ah2JpKAg" Value="#"/>
                    <Payoff xmi:id="_N6wMtixdEeSGW6Ah2JpKAg" Set="1" Value="eDALY_TB*(2-Discount_Rate)"/>
                    <Payoff xmi:id="_N6wMtyxdEeSGW6Ah2JpKAg" Set="2" Value="0"/>
                    <Payoff xmi:id="_N6wMuCxdEeSGW6Ah2JpKAg" Set="3" Value="0"/>
                    <Payoff xmi:id="_N6wMuSxdEeSGW6Ah3IpKAg" Set="4" Value="0"/>
                    <Payoff xmi:id="_N6wMuixdEeSGW6Ah3IpKAg" Set="5" Value="-cInfxPerYearSmearNeg*(2-Discount_Rate)"/>
                    <Payoff xmi:id="_N6wMuyxdEeSGW6Ah3IpKAg" Set="6" Value="0"/>
                  </Node>
                </Node>
              </Node>
            </Node>
          </Node>
        </Node>
        <Node xmi:id="_N6wMvCxdEeSGW6Ah3IpKAg" NameID="Node77" Label="TB-" NodeType="ChanceNode">
          <Prob xmi:id="_N6wMvSxdEeSGW6Ah3IpKAg" Value="#"/>
          <Node xmi:id="_N6wMvixdEeSGW6Ah4HpKAg" NameID="Node78" Label="HIV+, ARV" NodeType="ChanceNode">
            <Prob xmi:id="_N6wMvyxdEeSGW6Ah4HpKAg" Value="pHIV*propARV"/>
            <Node xmi:id="_N6wMwCxdEeSGW6Ah4HpKAg" NameID="Node79" Label="Smear +" NodeType="ChanceNode">
              <Prob xmi:id="_N6wMwSxdEeSGW6Ah4HpKAg" Value="#"/>
              <Node xmi:id="_N6wMwixdEeSGW6Ah4HpKAg" NameID="Node80" Label="Survive" NodeType="TerminalNode">
                <Prob xmi:id="_N6wMwyxdEeSGW6Ah5GpKAg" Value="#"/>
                <Payoff xmi:id="_N6wMxCxdEeSGW6Ah5GpKAg" Set="1" Value="eDALY_HIV_ARV*eLE_HIV_ARVDisc+(eLE_NoHIVDisc-eLE_HIV_ARVDisc)"/>
                <Payoff xmi:id="_N6wMxSxdEeSGW6Ah5GpKAg" Set="2" Value="cTB_txcost+2.15*1.12"/>
                <Payoff xmi:id="_N6wMxixdEeSGW6Ah5GpKAg" Set="3" Value="0"/>
                <Payoff xmi:id="_N6wMxyxdEeSGW6Ah5GpKAg" Set="4" Value="0"/>
                <Payoff xmi:id="_N6wMyCxdEeSGW6Ah6FpKAg" Set="5" Value="0"/>
                <Payoff xmi:id="_N6wMySxdEeSGW6Ah6FpKAg" Set="6" Value="1"/>
              </Node>
              <Node xmi:id="_N6wMyixdEeSGW6Ah6FpKAg" NameID="Node81" Label="Die" NodeType="TerminalNode">
                <Prob xmi:id="_N6wMyyxdEeSGW6Ah6FpKAg" Value="pDieARV12Mos"/>
                <Payoff xmi:id="_N6wMzCxdEeSGW6Ah6FpKAg" Set="1" Value="0.5*eDALY_HIV_ARV+(eLE_NoHIVDisc-0.5)"/>
                <Payoff xmi:id="_N6wMzSxdEeSGW6Ah7EpKAg" Set="2" Value="cTB_txcost+2.15*1.12"/>
                <Payoff xmi:id="_N6wMzixdEeSGW6Ah7EpKAg" Set="3" Value="-1"/>
                <Payoff xmi:id="_N6wMzyxdEeSGW6Ah7EpKAg" Set="4" Value="0"/>
                <Payoff xmi:id="_N6wM0CxdEeSGW6Ah7EpKAg" Set="5" Value="0"/>
                <Payoff xmi:id="_N6wM0SxdEeSGW6Ah7EpKAg" Set="6" Value="1"/>
              </Node>
            </Node>
            <Node xmi:id="_N6wM0ixdEeSGW6Ah8DpKAg" NameID="Node82" Label="Smear -" NodeType="ChanceNode">
              <Prob xmi:id="_N6wM0yxdEeSGW6Ah8DpKAg" Value="pSpec_Empiric"/>
              <Node xmi:id="_N6wM1CxdEeSGW6Ah8DpKAg" NameID="Node83" Label="Survive" NodeType="TerminalNode">
                <Prob xmi:id="_N6wM1SxdEeSGW6Ah8DpKAg" Value="#"/>
                <Payoff xmi:id="_N6wM1ixdEeSGW6Ah8DpKAg" Set="1" Value="eDALY_HIV_ARV*eLE_HIV_ARVDisc+(eLE_NoHIVDisc-eLE_HIV_ARVDisc)"/>
                <Payoff xmi:id="_N6wM1yxdEeSGW6Ah9CpKAg" Set="2" Value="0"/>
                <Payoff xmi:id="_N6wM2CxdEeSGW6Ah9CpKAg" Set="3" Value="0"/>
                <Payoff xmi:id="_N6wM2SxdEeSGW6Ah9CpKAg" Set="4" Value="0"/>
                <Payoff xmi:id="_N6wM2ixdEeSGW6Ah9CpKAg" Set="5" Value="0"/>
                <Payoff xmi:id="_N6wM2yxdEeSGW6Ah9CpKAg" Set="6" Value="0"/>
              </Node>
              <Node xmi:id="_N6wM3CxdEeSGW6Ah-BpKAg" NameID="Node84" Label="Die" NodeType="TerminalNode">
                <Prob xmi:id="_N6wM3SxdEeSGW6Ah-BpKAg" Value="pDieARV12Mos"/>
                <Payoff xmi:id="_N6wM3ixdEeSGW6Ah-BpKAg" Set="1" Value="0.5*eDALY_HIV_ARV+(eLE_NoHIVDisc-0.5)"/>
                <Payoff xmi:id="_N6wM3yxdEeSGW6Ah-BpKAg" Set="2" Value="0"/>
                <Payoff xmi:id="_N6wM4CxdEeSGW6Ah-BpKAg" Set="3" Value="-1"/>
                <Payoff xmi:id="_N6wM4SxdEeSGW6Ah_ApKAg" Set="4" Value="0"/>
                <Payoff xmi:id="_N6wM4ixdEeSGW6Ah_ApKAg" Set="5" Value="0"/>
                <Payoff xmi:id="_N6wM4yxdEeSGW6Ah_ApKAg" Set="6" Value="0"/>
              </Node>
            </Node>
          </Node>
          <Node xmi:id="_N6wM5CxdEeSGW6Ah_ApKAg" NameID="Node85" Label="HIV+, no ARV" NodeType="ChanceNode">
            <Prob xmi:id="_N6wM5SxdEeSGW6Ah_ApKAg" Value="pHIV*(1-propARV)"/>
            <Node xmi:id="_N6wM5ixdEeSGW6AhA_pKAg" NameID="Node86" Label="Smear +" NodeType="ChanceNode">
              <Prob xmi:id="_N6wM5yxdEeSGW6AhA_pKAg" Value="#"/>
              <Node xmi:id="_N6wM6CxdEeSGW6AhA_pKAg" NameID="Node87" Label="Survive" NodeType="TerminalNode">
                <Prob xmi:id="_N6wM6SxdEeSGW6AhA_pKAg" Value="#"/>
                <Payoff xmi:id="_N6wM6ixdEeSGW6AhA_pKAg" Set="1" Value="eDALY_AIDS*eLE_AIDSDisc+(eLE_NoHIVDisc-eLE_AIDSDisc)"/>
                <Payoff xmi:id="_N6wM6yxdEeSGW6AhB-pKAg" Set="2" Value="cTB_txcost"/>
                <Payoff xmi:id="_N6wM7CxdEeSGW6AhB-pKAg" Set="3" Value="0"/>
                <Payoff xmi:id="_N6wM7SxdEeSGW6AhB-pKAg" Set="4" Value="0"/>
                <Payoff xmi:id="_N6wM7ixdEeSGW6AhB-pKAg" Set="5" Value="0"/>
                <Payoff xmi:id="_N6wM7yxdEeSGW6AhB-pKAg" Set="6" Value="1"/>
              </Node>
              <Node xmi:id="_N6wM8CxdEeSGW6AhC9pKAg" NameID="Node88" Label="Die" NodeType="TerminalNode">
                <Prob xmi:id="_N6wM8SxdEeSGW6AhC9pKAg" Value="pDieHIV12Mos"/>
                <Payoff xmi:id="_N6wM8ixdEeSGW6AhC9pKAg" Set="1" Value="0.5*eDALY_AIDS+(eLE_NoHIVDisc-0.5)"/>
                <Payoff xmi:id="_N6wM8yxdEeSGW6AhC9pKAg" Set="2" Value="cTB_txcost"/>
                <Payoff xmi:id="_N6wM9CxdEeSGW6AhC9pKAg" Set="3" Value="-1"/>
                <Payoff xmi:id="_N6wM9SxdEeSGW6AhD8pKAg" Set="4" Value="0"/>
                <Payoff xmi:id="_N6wM9ixdEeSGW6AhD8pKAg" Set="5" Value="0"/>
                <Payoff xmi:id="_N6wM9yxdEeSGW6AhD8pKAg" Set="6" Value="1"/>
              </Node>
            </Node>
            <Node xmi:id="_N6wM-CxdEeSGW6AhD8pKAg" NameID="Node89" Label="Smear -" NodeType="ChanceNode">
              <Prob xmi:id="_N6wM-SxdEeSGW6AhD8pKAg" Value="pSpec_Empiric"/>
              <Node xmi:id="_N6wM-ixdEeSGW6AhE7pKAg" NameID="Node90" Label="Survive" NodeType="TerminalNode">
                <Prob xmi:id="_N6wM-yxdEeSGW6AhE7pKAg" Value="#"/>
                <Payoff xmi:id="_N6wM_CxdEeSGW6AhE7pKAg" Set="1" Value="eDALY_AIDS*eLE_AIDSDisc+(eLE_NoHIVDisc-eLE_AIDSDisc)"/>
                <Payoff xmi:id="_N6wM_SxdEeSGW6AhE7pKAg" Set="2" Value="0"/>
                <Payoff xmi:id="_N6wM_ixdEeSGW6AhE7pKAg" Set="3" Value="0"/>
                <Payoff xmi:id="_N6wM_yxdEeSGW6AhF6pKAg" Set="4" Value="0"/>
                <Payoff xmi:id="_N6wNACxdEeSGW6AhF6pKAg" Set="5" Value="0"/>
                <Payoff xmi:id="_N6wNASxdEeSGW6AhF6pKAg" Set="6" Value="0"/>
              </Node>
              <Node xmi:id="_N6wNAixdEeSGW6AhF6pKAg" NameID="Node91" Label="Die" NodeType="TerminalNode">
                <Prob xmi:id="_N6wNAyxdEeSGW6AhF6pKAg" Value="pDieHIV12Mos"/>
                <Payoff xmi:id="_N6wNBCxdEeSGW6AhG5pKAg" Set="1" Value="0.5*eDALY_AIDS+(eLE_NoHIVDisc-0.5)"/>
                <Payoff xmi:id="_N6wNBSxdEeSGW6AhG5pKAg" Set="2" Value="0"/>
                <Payoff xmi:id="_N6wNBixdEeSGW6AhG5pKAg" Set="3" Value="-1"/>
                <Payoff xmi:id="_N6wNByxdEeSGW6AhG5pKAg" Set="4" Value="0"/>
                <Payoff xmi:id="_N6wNCCxdEeSGW6AhG5pKAg" Set="5" Value="0"/>
                <Payoff xmi:id="_N6wNCSxdEeSGW6AhH4pKAg" Set="6" Value="0"/>
              </Node>
            </Node>
          </Node>
          <Node xmi:id="_N6wNCixdEeSGW6AhH4pKAg" NameID="Node92" Label="HIV-" NodeType="ChanceNode">
            <Prob xmi:id="_N6wNCyxdEeSGW6AhH4pKAg" Value="#"/>
            <Node xmi:id="_N6wNDCxdEeSGW6AhH4pKAg" NameID="Node93" Label="Smear +" NodeType="LabelNode">
              <Prob xmi:id="_N6wNDSxdEeSGW6AhH4pKAg" Value="#"/>
              <Node xmi:id="_N6wNDixdEeSGW6AhI3pKAg" NameID="Node94" Label="Survive" NodeType="TerminalNode">
                <Payoff xmi:id="_N6wNDyxdEeSGW6AhI3pKAg" Set="1" Value="0.5*eDALY_DOTS"/>
                <Payoff xmi:id="_N6wNECxdEeSGW6AhI3pKAg" Set="2" Value="cTB_txcost"/>
                <Payoff xmi:id="_N6wNESxdEeSGW6AhI3pKAg" Set="3" Value="0"/>
                <Payoff xmi:id="_N6wNEixdEeSGW6AhI3pKAg" Set="4" Value="0"/>
                <Payoff xmi:id="_N6wNEyxdEeSGW6AhJ2pKAg" Set="5" Value="0"/>
                <Payoff xmi:id="_N6wNFCxdEeSGW6AhJ2pKAg" Set="6" Value="1"/>
              </Node>
            </Node>
            <Node xmi:id="_N6wNFSxdEeSGW6AhJ2pKAg" NameID="Node95" Label="Smear -" NodeType="LabelNode">
              <Prob xmi:id="_N6wNFixdEeSGW6AhJ2pKAg" Value="pSpec_Empiric"/>
              <Node xmi:id="_N6wNFyxdEeSGW6AhJ2pKAg" NameID="Node96" Label="Survive" NodeType="TerminalNode">
                <Payoff xmi:id="_N6wNGCxdEeSGW6AhK1pKAg" Set="1" Value="0"/>
                <Payoff xmi:id="_N6wNGSxdEeSGW6AhK1pKAg" Set="2" Value="0"/>
                <Payoff xmi:id="_N6wNGixdEeSGW6AhK1pKAg" Set="3" Value="0"/>
                <Payoff xmi:id="_N6wNGyxdEeSGW6AhK1pKAg" Set="4" Value="0"/>
                <Payoff xmi:id="_N6wNHCxdEeSGW6AhK1pKAg" Set="5" Value="0"/>
                <Payoff xmi:id="_N6wNHSxdEeSGW6AhL0pKAg" Set="6" Value="0"/>
              </Node>
            </Node>
          </Node>
        </Node>
      </Node>
      <Node xmi:id="_N6wNHixdEeSGW6AhL0pKAg" NameID="Node97" Label="IGRA" NodeType="ChanceNode">
        <Node xmi:id="_N6wNHyxdEeSGW6AhL0pKAg" NameID="Node98" Label="TB+" NodeType="ChanceNode">
          <Prob xmi:id="_N6wNICxdEeSGW6AhL0pKAg" Value="pPrevTB"/>
          <Node xmi:id="_N6wNISxdEeSGW6AhL0pKAg" NameID="Node777" Label="Drug Susceptible" NodeType="ChanceNode">
            <Prob xmi:id="_N6wNIixdEeSGW6AhMzpKAg" Value="#"/>
            <Node xmi:id="_N6wNIyxdEeSGW6AhMzpKAg" NameID="Node99" Label="HIV+, ARV" NodeType="ChanceNode">
              <Prob xmi:id="_N6wNJCxdEeSGW6AhMzpKAg" Value="pHIVTB*propARV"/>
              <Node xmi:id="_N6wNJSxdEeSGW6AhMzpKAg" NameID="Node100" Label="Smear+" NodeType="ChanceNode">
                <Prob xmi:id="_N6wNJixdEeSGW6AhMzpKAg" Value="pSens_Smear_HIV"/>
                <Node xmi:id="_N6wNJyxdEeSGW6AhNypKAg" NameID="Node101" Label="New Test+" NodeType="ChanceNode">
                  <Prob xmi:id="_N6wNKCxdEeSGW6AhNypKAg" Value="pSens_NewTest"/>
                  <Node xmi:id="_N6wNKSxdEeSGW6AhNypKAg" NameID="Node102" Label="Die" NodeType="TerminalNode">
                    <Prob xmi:id="_N6wNKixdEeSGW6AhNypKAg" Value="pDieDuringTreatmentHIV"/>
                    <Payoff xmi:id="_N6wNKyxdEeSGW6AhNypKAg" Set="1" Value="0.25*eDALY_TB+(eLE_NoHIVDisc-0.25)"/>
                    <Payoff xmi:id="_N6wNLCxdEeSGW6AhOxpKAg" Set="2" Value="(.25*cTB_txcost+cNewTest)"/>
                    <Payoff xmi:id="_N6wNLSxdEeSGW6AhOxpKAg" Set="3" Value="-1"/>
                    <Payoff xmi:id="_N6wNLixdEeSGW6AhOxpKAg" Set="4" Value="1"/>
                    <Payoff xmi:id="_N6wNLyxdEeSGW6AhOxpKAg" Set="5" Value="-0.25*cInfxPerYearSmearPos_HIV"/>
                    <Payoff xmi:id="_N6wNMCxdEeSGW6AhOxpKAg" Set="6" Value="0"/>
                  </Node>
                  <Node xmi:id="_N6wNMSxdEeSGW6AhPwpKAg" NameID="Node103" Label="Treatment Successful" NodeType="ChanceNode">
                    <Prob xmi:id="_N6wNMixdEeSGW6AhPwpKAg" Value="#"/>
                    <Node xmi:id="_N6wNMyxdEeSGW6AhPwpKAg" NameID="Node104" Label="Survive" NodeType="TerminalNode">
                      <Prob xmi:id="_N6wNNCxdEeSGW6AhPwpKAg" Value="#"/>
                      <Payoff xmi:id="_N6wNNSxdEeSGW6AhPwpKAg" Set="1" Value="eDALY_TB*cTime_NewTest_Delay+(eDALY_HIV_ARV*(eLE_HIV_ARVDisc-cTime_NewTest_Delay))+(eLE_NoHIVDisc-eLE_HIV_ARVDisc)"/>
                      <Payoff xmi:id="_N6wNNixdEeSGW6AhQvpKAg" Set="2" Value="(cTB_txcost+cNewTest)"/>
                      <Payoff xmi:id="_N6wNNyxdEeSGW6AhQvpKAg" Set="3" Value="0"/>
                      <Payoff xmi:id="_N6wNOCxdEeSGW6AhQvpKAg" Set="4" Value="1"/>
                      <Payoff xmi:id="_N6wNOSxdEeSGW6AhQvpKAg" Set="5" Value="-cTime_NewTest_Delay*cInfxPerYearSmearPos_HIV"/>
                      <Payoff xmi:id="_N6wNOixdEeSGW6AhQvpKAg" Set="6" Value="0"/>
                    </Node>
                    <Node xmi:id="_N6wNOyxdEeSGW6AhRupKAg" NameID="Node105" Label="Die" NodeType="TerminalNode">
                      <Prob xmi:id="_N6wNPCxdEeSGW6AhRupKAg" Value="pDieARV6Mos"/>
                      <Payoff xmi:id="_N6wNPSxdEeSGW6AhRupKAg" Set="1" Value="cTime_NewTest_Delay*eDALY_TB+(0.75-cTime_NewTest_Delay)*eDALY_HIV_ARV+(eLE_NoHIVDisc-0.75)"/>
                      <Payoff xmi:id="_N6wNPixdEeSGW6AhRupKAg" Set="2" Value="(cTB_txcost+cNewTest)"/>
                      <Payoff xmi:id="_N6wNPyxdEeSGW6AhRupKAg" Set="3" Value="-1"/>
                      <Payoff xmi:id="_N6wNQCxdEeSGW6AhStpKAg" Set="4" Value="1"/>
                      <Payoff xmi:id="_N6wNQSxdEeSGW6AhStpKAg" Set="5" Value="-cTime_NewTest_Delay*cInfxPerYearSmearPos_HIV"/>
                      <Payoff xmi:id="_N6wNQixdEeSGW6AhStpKAg" Set="6" Value="0"/>
                    </Node>
                  </Node>
                  <Node xmi:id="_N6wNQyxdEeSGW6AhStpKAg" NameID="Node106" Label="Treatment Unsuccessful" NodeType="ChanceNode">
                    <Prob xmi:id="_N6wNRCxdEeSGW6AhStpKAg" Value="pDOTS_Unsuccessful"/>
                    <Node xmi:id="_N6wNRSxdEeSGW6AhTspKAg" NameID="Node107" Label="Survive" NodeType="TerminalNode">
                      <Prob xmi:id="_N6wNRixdEeSGW6AhTspKAg" Value="#"/>
                      <Payoff xmi:id="_N6wNRyxdEeSGW6AhTspKAg" Set="1" Value="eDALY_TB*(2-Discount_Rate)+eDALY_HIV_ARV*(eLE_HIV_ARVDisc-(2-Discount_Rate))+(eLE_NoHIVDisc-eLE_HIV_ARVDisc)"/>
                      <Payoff xmi:id="_N6wNSCxdEeSGW6AhTspKAg" Set="2" Value="(cTB_txcost+cNewTest)"/>
                      <Payoff xmi:id="_N6wNSSxdEeSGW6AhTspKAg" Set="3" Value="0"/>
                      <Payoff xmi:id="_N6wNSixdEeSGW6AhUrpKAg" Set="4" Value="1"/>
                      <Payoff xmi:id="_N6wNSyxdEeSGW6AhUrpKAg" Set="5" Value="-(cInfxPerYearSmearPos_HIV)*(2-Discount_Rate)"/>
                      <Payoff xmi:id="_N6wNTCxdEeSGW6AhUrpKAg" Set="6" Value="0"/>
                    </Node>
                    <Node xmi:id="_N6wNTSxdEeSGW6AhUrpKAg" NameID="Node108" Label="Die" NodeType="TerminalNode">
                      <Prob xmi:id="_N6wNTixdEeSGW6AhUrpKAg" Value="pDieNoTreatmentARV6MosSmearPos"/>
                      <Payoff xmi:id="_N6wNTyxdEeSGW6AhVqpKAg" Set="1" Value="0.75*eDALY_TB+(eLE_NoHIVDisc-0.75)"/>
                      <Payoff xmi:id="_N6wNUCxdEeSGW6AhVqpKAg" Set="2" Value="(cTB_txcost+cNewTest)"/>
                      <Payoff xmi:id="_N6wNUSxdEeSGW6AhVqpKAg" Set="3" Value="-1"/>
                      <Payoff xmi:id="_N6wNUixdEeSGW6AhVqpKAg" Set="4" Value="1"/>
                      <Payoff xmi:id="_N6wNUyxdEeSGW6AhVqpKAg" Set="5" Value="-.75*cInfxPerYearSmearPos_HIV"/>
                      <Payoff xmi:id="_N6wNVCxdEeSGW6AhWppKAg" Set="6" Value="0"/>
                    </Node>
                  </Node>
                </Node>
                <Node xmi:id="_N6wNVSxdEeSGW6AhWppKAg" NameID="Node109" Label="New Test -" NodeType="ChanceNode">
                  <Prob xmi:id="_N6wNVixdEeSGW6AhWppKAg" Value="#"/>
                  <Node xmi:id="_N6wNVyxdEeSGW6AhWppKAg" NameID="Node110" Label="Empiric+" NodeType="ChanceNode">
                    <Prob xmi:id="_N6wNWCxdEeSGW6AhWppKAg" Value="pSens_Empiric"/>
                    <Node xmi:id="_N6wNWSxdEeSGW6AhXopKAg" NameID="Node111" Label="Die" NodeType="TerminalNode">
                      <Prob xmi:id="_N6wNWixdEeSGW6AhXopKAg" Value="pDieDuringTreatmentHIV"/>
                      <Payoff xmi:id="_N6wNWyxdEeSGW6AhXopKAg" Set="1" Value="0.25*eDALY_TB+(eLE_NoHIVDisc-0.25)"/>
                      <Payoff xmi:id="_N6wNXCxdEeSGW6AhXopKAg" Set="2" Value="(.25*cTB_txcost+cNewTest)"/>
                      <Payoff xmi:id="_N6wNXSxdEeSGW6AhXopKAg" Set="3" Value="-1"/>
                      <Payoff xmi:id="_N6wNXixdEeSGW6AhYnpKAg" Set="4" Value="1"/>
                      <Payoff xmi:id="_N6wNXyxdEeSGW6AhYnpKAg" Set="5" Value="-0.25*cInfxPerYearSmearPos_HIV"/>
                      <Payoff xmi:id="_N6wNYCxdEeSGW6AhYnpKAg" Set="6" Value="0"/>
                    </Node>
                    <Node xmi:id="_N6wx0CxdEeSGW6AhYnpKAg" NameID="Node112" Label="Treatment Successful" NodeType="ChanceNode">
                      <Prob xmi:id="_N6wx0SxdEeSGW6AhYnpKAg" Value="#"/>
                      <Node xmi:id="_N6wx0ixdEeSGW6AhZmpKAg" NameID="Node113" Label="Survive" NodeType="TerminalNode">
                        <Prob xmi:id="_N6wx0yxdEeSGW6AhZmpKAg" Value="#"/>
                        <Payoff xmi:id="_N6wx1CxdEeSGW6AhZmpKAg" Set="1" Value="eDALY_TB*cTime_Empiric_Delay+(eDALY_HIV_ARV*(eLE_HIV_ARVDisc-cTime_Empiric_Delay))+(eLE_NoHIVDisc-eLE_HIV_ARVDisc)"/>
                        <Payoff xmi:id="_N6wx1SxdEeSGW6AhZmpKAg" Set="2" Value="(cTB_txcost+cNewTest)"/>
                        <Payoff xmi:id="_N6wx1ixdEeSGW6AhZmpKAg" Set="3" Value="0"/>
                        <Payoff xmi:id="_N6wx1yxdEeSGW6AhalpKAg" Set="4" Value="1"/>
                        <Payoff xmi:id="_N6wx2CxdEeSGW6AhalpKAg" Set="5" Value="-cTime_Empiric_Delay*cInfxPerYearSmearPos_HIV"/>
                        <Payoff xmi:id="_N6wx2SxdEeSGW6AhalpKAg" Set="6" Value="0"/>
                      </Node>
                      <Node xmi:id="_N6wx2ixdEeSGW6AhalpKAg" NameID="Node114" Label="Die" NodeType="TerminalNode">
                        <Prob xmi:id="_N6wx2yxdEeSGW6AhalpKAg" Value="pDieARV6Mos"/>
                        <Payoff xmi:id="_N6wx3CxdEeSGW6AhbkpKAg" Set="1" Value="cTime_Empiric_Delay*eDALY_TB+(0.75-cTime_Empiric_Delay)*eDALY_HIV_ARV+(eLE_NoHIVDisc-0.75)"/>
                        <Payoff xmi:id="_N6wx3SxdEeSGW6AhbkpKAg" Set="2" Value="(cTB_txcost+cNewTest)"/>
                        <Payoff xmi:id="_N6wx3ixdEeSGW6AhbkpKAg" Set="3" Value="-1"/>
                        <Payoff xmi:id="_N6wx3yxdEeSGW6AhbkpKAg" Set="4" Value="1"/>
                        <Payoff xmi:id="_N6wx4CxdEeSGW6AhbkpKAg" Set="5" Value="-cTime_Empiric_Delay*cInfxPerYearSmearPos_HIV"/>
                        <Payoff xmi:id="_N6wx4SxdEeSGW6AhcjpKAg" Set="6" Value="0"/>
                      </Node>
                    </Node>
                    <Node xmi:id="_N6wx4ixdEeSGW6AhcjpKAg" NameID="Node115" Label="Treatment Unsuccessful" NodeType="ChanceNode">
                      <Prob xmi:id="_N6wx4yxdEeSGW6AhcjpKAg" Value="pDOTS_Unsuccessful"/>
                      <Node xmi:id="_N6wx5CxdEeSGW6AhcjpKAg" NameID="Node116" Label="Survive" NodeType="TerminalNode">
                        <Prob xmi:id="_N6wx5SxdEeSGW6AhcjpKAg" Value="#"/>
                        <Payoff xmi:id="_N6wx5ixdEeSGW6AhdipKAg" Set="1" Value="eDALY_TB*(2-Discount_Rate)+eDALY_HIV_ARV*(eLE_HIV_ARVDisc-(2-Discount_Rate))+(eLE_NoHIVDisc-eLE_HIV_ARVDisc)"/>
                        <Payoff xmi:id="_N6wx5yxdEeSGW6AhdipKAg" Set="2" Value="(cTB_txcost+cNewTest)"/>
                        <Payoff xmi:id="_N6wx6CxdEeSGW6AhdipKAg" Set="3" Value="0"/>
                        <Payoff xmi:id="_N6wx6SxdEeSGW6AhdipKAg" Set="4" Value="1"/>
                        <Payoff xmi:id="_N6wx6ixdEeSGW6AhdipKAg" Set="5" Value="-(cInfxPerYearSmearPos_HIV)*(2-Discount_Rate)"/>
                        <Payoff xmi:id="_N6wx6yxdEeSGW6AhehpKAg" Set="6" Value="0"/>
                      </Node>
                      <Node xmi:id="_N6wx7CxdEeSGW6AhehpKAg" NameID="Node117" Label="Die" NodeType="TerminalNode">
                        <Prob xmi:id="_N6wx7SxdEeSGW6AhehpKAg" Value="pDieNoTreatmentARV6MosSmearPos"/>
                        <Payoff xmi:id="_N6wx7ixdEeSGW6AhehpKAg" Set="1" Value="0.75*eDALY_TB+(eLE_NoHIVDisc-0.75)"/>
                        <Payoff xmi:id="_N6wx7yxdEeSGW6AhehpKAg" Set="2" Value="(cTB_txcost+cNewTest)"/>
                        <Payoff xmi:id="_N6wx8CxdEeSGW6AhfgpKAg" Set="3" Value="-1"/>
                        <Payoff xmi:id="_N6wx8SxdEeSGW6AhfgpKAg" Set="4" Value="1"/>
                        <Payoff xmi:id="_N6wx8ixdEeSGW6AhfgpKAg" Set="5" Value="-.75*cInfxPerYearSmearPos_HIV"/>
                        <Payoff xmi:id="_N6wx8yxdEeSGW6AhfgpKAg" Set="6" Value="0"/>
                      </Node>
                    </Node>
                  </Node>
                  <Node xmi:id="_N6wx9CxdEeSGW6AhfgpKAg" NameID="Node118" Label="Empiric -" NodeType="ChanceNode">
                    <Prob xmi:id="_N6wx9SxdEeSGW6AhgfpKAg" Value="#"/>
                    <Node xmi:id="_N6wx9ixdEeSGW6AhgfpKAg" NameID="Node119" Label="Die" NodeType="TerminalNode">
                      <Prob xmi:id="_N6wx9yxdEeSGW6AhgfpKAg" Value="pDieNoTreatmentSmearPosARV"/>
                      <Payoff xmi:id="_N6wx-CxdEeSGW6AhgfpKAg" Set="1" Value="0.5*eDALY_TB+(eLE_NoHIVDisc-0.5)"/>
                      <Payoff xmi:id="_N6wx-SxdEeSGW6AhgfpKAg" Set="2" Value="cNewTest"/>
                      <Payoff xmi:id="_N6wx-ixdEeSGW6AhhepKAg" Set="3" Value="-1"/>
                      <Payoff xmi:id="_N6wx-yxdEeSGW6AhhepKAg" Set="4" Value="0"/>
                      <Payoff xmi:id="_N6wx_CxdEeSGW6AhhepKAg" Set="5" Value="-(.5)*cInfxPerYearSmearPos_HIV"/>
                      <Payoff xmi:id="_N6wx_SxdEeSGW6AhhepKAg" Set="6" Value="0"/>
                    </Node>
                    <Node xmi:id="_N6wx_ixdEeSGW6AhhepKAg" NameID="Node120" Label="Survive" NodeType="TerminalNode">
                      <Prob xmi:id="_N6wx_yxdEeSGW6AhidpKAg" Value="#"/>
                      <Payoff xmi:id="_N6wyACxdEeSGW6AhidpKAg" Set="1" Value="eDALY_TB*(2-Discount_Rate)+eDALY_HIV_ARV*(eLE_HIV_ARVDisc-(2-Discount_Rate))+(eLE_NoHIVDisc-eLE_HIV_ARVDisc)"/>
                      <Payoff xmi:id="_N6wyASxdEeSGW6AhidpKAg" Set="2" Value="cNewTest"/>
                      <Payoff xmi:id="_N6wyAixdEeSGW6AhidpKAg" Set="3" Value="0"/>
                      <Payoff xmi:id="_N6wyAyxdEeSGW6AhidpKAg" Set="4" Value="0"/>
                      <Payoff xmi:id="_N6wyBCxdEeSGW6AhjcpKAg" Set="5" Value="-cInfxPerYearSmearPos_HIV*(2-Discount_Rate)"/>
                      <Payoff xmi:id="_N6wyBSxdEeSGW6AhjcpKAg" Set="6" Value="0"/>
                    </Node>
                  </Node>
                </Node>
              </Node>
              <Node xmi:id="_N6wyBixdEeSGW6AhjcpKAg" NameID="Node121" Label="Smear-" NodeType="ChanceNode">
                <Prob xmi:id="_N6wyByxdEeSGW6AhjcpKAg" Value="#"/>
                <Node xmi:id="_N6wyCCxdEeSGW6AhjcpKAg" NameID="Node122" Label="New Test+" NodeType="ChanceNode">
                  <Prob xmi:id="_N6wyCSxdEeSGW6AhkbpKAg" Value="pSens_NewTest"/>
                  <Node xmi:id="_N6wyCixdEeSGW6AhkbpKAg" NameID="Node123" Label="Die" NodeType="TerminalNode">
                    <Prob xmi:id="_N6wyCyxdEeSGW6AhkbpKAg" Value="pDieDuringTreatmentHIV"/>
                    <Payoff xmi:id="_N6wyDCxdEeSGW6AhkbpKAg" Set="1" Value="0.25*eDALY_TB+(eLE_NoHIVDisc-0.25)"/>
                    <Payoff xmi:id="_N6wyDSxdEeSGW6AhkbpKAg" Set="2" Value="(.25*cTB_txcost+cNewTest) "/>
                    <Payoff xmi:id="_N6wyDixdEeSGW6AhlapKAg" Set="3" Value="-1"/>
                    <Payoff xmi:id="_N6wyDyxdEeSGW6AhlapKAg" Set="4" Value="1"/>
                    <Payoff xmi:id="_N6wyECxdEeSGW6AhlapKAg" Set="5" Value="-.25*cInfxPerYearSmearNeg_HIV"/>
                    <Payoff xmi:id="_N6wyESxdEeSGW6AhlapKAg" Set="6" Value="0"/>
                  </Node>
                  <Node xmi:id="_N6wyEixdEeSGW6AhlapKAg" NameID="Node124" Label="Treatment Successful" NodeType="ChanceNode">
                    <Prob xmi:id="_N6wyEyxdEeSGW6AhmZpKAg" Value="#"/>
                    <Node xmi:id="_N6wyFCxdEeSGW6AhmZpKAg" NameID="Node125" Label="Survive" NodeType="TerminalNode">
                      <Prob xmi:id="_N6wyFSxdEeSGW6AhmZpKAg" Value="#"/>
                      <Payoff xmi:id="_N6wyFixdEeSGW6AhmZpKAg" Set="1" Value="eDALY_TB*cTime_NewTest_Delay+(eDALY_HIV_ARV*(eLE_HIV_ARVDisc-cTime_NewTest_Delay))+(eLE_NoHIVDisc-eLE_HIV_ARVDisc)"/>
                      <Payoff xmi:id="_N6wyFyxdEeSGW6AhmZpKAg" Set="2" Value="(cTB_txcost+cNewTest)"/>
                      <Payoff xmi:id="_N6wyGCxdEeSGW6AhnYpKAg" Set="3" Value="0"/>
                      <Payoff xmi:id="_N6wyGSxdEeSGW6AhnYpKAg" Set="4" Value="1"/>
                      <Payoff xmi:id="_N6wyGixdEeSGW6AhnYpKAg" Set="5" Value="-cTime_NewTest_Delay*cInfxPerYearSmearNeg_HIV"/>
                      <Payoff xmi:id="_N6wyGyxdEeSGW6AhnYpKAg" Set="6" Value="0"/>
                    </Node>
                    <Node xmi:id="_N6wyHCxdEeSGW6AhnYpKAg" NameID="Node126" Label="Die" NodeType="TerminalNode">
                      <Prob xmi:id="_N6wyHSxdEeSGW6AhoXpKAg" Value="pDieARV6Mos"/>
                      <Payoff xmi:id="_N6wyHixdEeSGW6AhoXpKAg" Set="1" Value="cTime_NewTest_Delay*eDALY_TB+(0.75-cTime_NewTest_Delay)*eDALY_HIV_ARV+(eLE_NoHIVDisc-0.75)"/>
                      <Payoff xmi:id="_N6wyHyxdEeSGW6AhoXpKAg" Set="2" Value="(cTB_txcost+cNewTest)"/>
                      <Payoff xmi:id="_N6wyICxdEeSGW6AhoXpKAg" Set="3" Value="-1"/>
                      <Payoff xmi:id="_N6wyISxdEeSGW6AhoXpKAg" Set="4" Value="1"/>
                      <Payoff xmi:id="_N6wyIixdEeSGW6AhpWpKAg" Set="5" Value="-cTime_NewTest_Delay*cInfxPerYearSmearNeg_HIV"/>
                      <Payoff xmi:id="_N6wyIyxdEeSGW6AhpWpKAg" Set="6" Value="0"/>
                    </Node>
                  </Node>
                  <Node xmi:id="_N6wyJCxdEeSGW6AhpWpKAg" NameID="Node127" Label="Treatment Unsuccessful" NodeType="ChanceNode">
                    <Prob xmi:id="_N6wyJSxdEeSGW6AhpWpKAg" Value="pDOTS_Unsuccessful"/>
                    <Node xmi:id="_N6wyJixdEeSGW6AhpWpKAg" NameID="Node128" Label="Survive" NodeType="TerminalNode">
                      <Prob xmi:id="_N6wyJyxdEeSGW6AhqVpKAg" Value="#"/>
                      <Payoff xmi:id="_N6wyKCxdEeSGW6AhqVpKAg" Set="1" Value="eDALY_TB*(2-Discount_Rate)+eDALY_HIV_ARV*(eLE_HIV_ARVDisc-(2-Discount_Rate))+(eLE_NoHIVDisc-eLE_HIV_ARVDisc)"/>
                      <Payoff xmi:id="_N6wyKSxdEeSGW6AhqVpKAg" Set="2" Value="(cTB_txcost+cNewTest)"/>
                      <Payoff xmi:id="_N6wyKixdEeSGW6AhqVpKAg" Set="3" Value="0"/>
                      <Payoff xmi:id="_N6wyKyxdEeSGW6AhqVpKAg" Set="4" Value="1"/>
                      <Payoff xmi:id="_N6wyLCxdEeSGW6AhrUpKAg" Set="5" Value="-(cInfxPerYearSmearNeg_HIV)*(2-Discount_Rate)"/>
                      <Payoff xmi:id="_N6wyLSxdEeSGW6AhrUpKAg" Set="6" Value="0"/>
                    </Node>
                    <Node xmi:id="_N6wyLixdEeSGW6AhrUpKAg" NameID="Node129" Label="Die" NodeType="TerminalNode">
                      <Prob xmi:id="_N6wyLyxdEeSGW6AhrUpKAg" Value="pDieNoTreatmentARV6MosSmearNeg"/>
                      <Payoff xmi:id="_N6wyMCxdEeSGW6AhrUpKAg" Set="1" Value="0.75*eDALY_TB+(eLE_NoHIVDisc-0.75)"/>
                      <Payoff xmi:id="_N6wyMSxdEeSGW6AhsTpKAg" Set="2" Value="(cTB_txcost+cNewTest)"/>
                      <Payoff xmi:id="_N6wyMixdEeSGW6AhsTpKAg" Set="3" Value="-1"/>
                      <Payoff xmi:id="_N6wyMyxdEeSGW6AhsTpKAg" Set="4" Value="1"/>
                      <Payoff xmi:id="_N6wyNCxdEeSGW6AhsTpKAg" Set="5" Value="-.75*cInfxPerYearSmearNeg_HIV"/>
                      <Payoff xmi:id="_N6wyNSxdEeSGW6AhsTpKAg" Set="6" Value="0"/>
                    </Node>
                  </Node>
                </Node>
                <Node xmi:id="_N6wyNixdEeSGW6AhtSpKAg" NameID="Node130" Label="New Test -" NodeType="ChanceNode">
                  <Prob xmi:id="_N6wyNyxdEeSGW6AhtSpKAg" Value="#"/>
                  <Node xmi:id="_N6wyOCxdEeSGW6AhtSpKAg" NameID="Node131" Label="Empiric+" NodeType="ChanceNode">
                    <Prob xmi:id="_N6wyOSxdEeSGW6AhtSpKAg" Value="pSens_Empiric"/>
                    <Node xmi:id="_N6wyOixdEeSGW6AhtSpKAg" NameID="Node132" Label="Die" NodeType="TerminalNode">
                      <Prob xmi:id="_N6wyOyxdEeSGW6AhuRpKAg" Value="pDieDuringTreatmentHIV"/>
                      <Payoff xmi:id="_N6wyPCxdEeSGW6AhuRpKAg" Set="1" Value="0.25*eDALY_TB+(eLE_NoHIVDisc-0.25)"/>
                      <Payoff xmi:id="_N6wyPSxdEeSGW6AhuRpKAg" Set="2" Value="(.25*cTB_txcost+cNewTest) "/>
                      <Payoff xmi:id="_N6wyPixdEeSGW6AhuRpKAg" Set="3" Value="-1"/>
                      <Payoff xmi:id="_N6wyPyxdEeSGW6AhuRpKAg" Set="4" Value="1"/>
                      <Payoff xmi:id="_N6wyQCxdEeSGW6AhvQpKAg" Set="5" Value="-.25*cInfxPerYearSmearNeg_HIV"/>
                      <Payoff xmi:id="_N6wyQSxdEeSGW6AhvQpKAg" Set="6" Value="0"/>
                    </Node>
                    <Node xmi:id="_N6wyQixdEeSGW6AhvQpKAg" NameID="Node133" Label="Treatment Successful" NodeType="ChanceNode">
                      <Prob xmi:id="_N6wyQyxdEeSGW6AhvQpKAg" Value="#"/>
                      <Node xmi:id="_N6wyRCxdEeSGW6AhvQpKAg" NameID="Node134" Label="Survive" NodeType="TerminalNode">
                        <Prob xmi:id="_N6wyRSxdEeSGW6AhwPpKAg" Value="#"/>
                        <Payoff xmi:id="_N6wyRixdEeSGW6AhwPpKAg" Set="1" Value="eDALY_TB*cTime_Empiric_Delay+(eDALY_HIV_ARV*(eLE_HIV_ARVDisc-cTime_Empiric_Delay))+(eLE_NoHIVDisc-eLE_HIV_ARVDisc)"/>
                        <Payoff xmi:id="_N6wyRyxdEeSGW6AhwPpKAg" Set="2" Value="(cTB_txcost+cNewTest)"/>
                        <Payoff xmi:id="_N6wySCxdEeSGW6AhwPpKAg" Set="3" Value="0"/>
                        <Payoff xmi:id="_N6wySSxdEeSGW6AhwPpKAg" Set="4" Value="1"/>
                        <Payoff xmi:id="_N6wySixdEeSGW6AhxOpKAg" Set="5" Value="-cTime_Empiric_Delay*cInfxPerYearSmearNeg_HIV"/>
                        <Payoff xmi:id="_N6wySyxdEeSGW6AhxOpKAg" Set="6" Value="0"/>
                      </Node>
                      <Node xmi:id="_N6wyTCxdEeSGW6AhxOpKAg" NameID="Node135" Label="Die" NodeType="TerminalNode">
                        <Prob xmi:id="_N6wyTSxdEeSGW6AhxOpKAg" Value="pDieARV6Mos"/>
                        <Payoff xmi:id="_N6wyTixdEeSGW6AhxOpKAg" Set="1" Value="cTime_Empiric_Delay*eDALY_TB+(0.75-cTime_Empiric_Delay)*eDALY_HIV_ARV+(eLE_NoHIVDisc-0.75)"/>
                        <Payoff xmi:id="_N6wyTyxdEeSGW6AhyNpKAg" Set="2" Value="(cTB_txcost+cNewTest)"/>
                        <Payoff xmi:id="_N6wyUCxdEeSGW6AhyNpKAg" Set="3" Value="-1"/>
                        <Payoff xmi:id="_N6wyUSxdEeSGW6AhyNpKAg" Set="4" Value="1"/>
                        <Payoff xmi:id="_N6wyUixdEeSGW6AhyNpKAg" Set="5" Value="-cTime_Empiric_Delay*cInfxPerYearSmearNeg_HIV"/>
                        <Payoff xmi:id="_N6wyUyxdEeSGW6AhyNpKAg" Set="6" Value="0"/>
                      </Node>
                    </Node>
                    <Node xmi:id="_N6wyVCxdEeSGW6AhzMpKAg" NameID="Node136" Label="Treatment Unsuccessful" NodeType="ChanceNode">
                      <Prob xmi:id="_N6wyVSxdEeSGW6AhzMpKAg" Value="pDOTS_Unsuccessful"/>
                      <Node xmi:id="_N6wyVixdEeSGW6AhzMpKAg" NameID="Node137" Label="Survive" NodeType="TerminalNode">
                        <Prob xmi:id="_N6wyVyxdEeSGW6AhzMpKAg" Value="#"/>
                        <Payoff xmi:id="_N6wyWCxdEeSGW6AhzMpKAg" Set="1" Value="eDALY_TB*(2-Discount_Rate)+eDALY_HIV_ARV*(eLE_HIV_ARVDisc-(2-Discount_Rate))+(eLE_NoHIVDisc-eLE_HIV_ARVDisc)"/>
                        <Payoff xmi:id="_N6wyWSxdEeSGW6Ah0LpKAg" Set="2" Value="(cTB_txcost+cNewTest)"/>
                        <Payoff xmi:id="_N6wyWixdEeSGW6Ah0LpKAg" Set="3" Value="0"/>
                        <Payoff xmi:id="_N6wyWyxdEeSGW6Ah0LpKAg" Set="4" Value="1"/>
                        <Payoff xmi:id="_N6wyXCxdEeSGW6Ah0LpKAg" Set="5" Value="-(cInfxPerYearSmearNeg_HIV)*(2-Discount_Rate)"/>
                        <Payoff xmi:id="_N6wyXSxdEeSGW6Ah0LpKAg" Set="6" Value="0"/>
                      </Node>
                      <Node xmi:id="_N6wyXixdEeSGW6Ah1KpKAg" NameID="Node138" Label="Die" NodeType="TerminalNode">
                        <Prob xmi:id="_N6wyXyxdEeSGW6Ah1KpKAg" Value="pDieNoTreatmentARV6MosSmearNeg"/>
                        <Payoff xmi:id="_N6wyYCxdEeSGW6Ah1KpKAg" Set="1" Value="0.75*eDALY_TB+(eLE_NoHIVDisc-0.75)"/>
                        <Payoff xmi:id="_N6wyYSxdEeSGW6Ah1KpKAg" Set="2" Value="(cTB_txcost+cNewTest)"/>
                        <Payoff xmi:id="_N6wyYixdEeSGW6Ah1KpKAg" Set="3" Value="-1"/>
                        <Payoff xmi:id="_N6wyYyxdEeSGW6Ah2JpKAg" Set="4" Value="1"/>
                        <Payoff xmi:id="_N6wyZCxdEeSGW6Ah2JpKAg" Set="5" Value="-.75*cInfxPerYearSmearNeg_HIV"/>
                        <Payoff xmi:id="_N6wyZSxdEeSGW6Ah2JpKAg" Set="6" Value="0"/>
                      </Node>
                    </Node>
                  </Node>
                  <Node xmi:id="_N6wyZixdEeSGW6Ah2JpKAg" NameID="Node139" Label="Empiric -" NodeType="ChanceNode">
                    <Prob xmi:id="_N6wyZyxdEeSGW6Ah2JpKAg" Value="#"/>
                    <Node xmi:id="_N6wyaCxdEeSGW6Ah3IpKAg" NameID="Node140" Label="Die" NodeType="TerminalNode">
                      <Prob xmi:id="_N6wyaSxdEeSGW6Ah3IpKAg" Value="pDieNoTreatmentSmearNegARV"/>
                      <Payoff xmi:id="_N6wyaixdEeSGW6Ah3IpKAg" Set="1" Value="0.5*eDALY_TB+(eLE_NoHIVDisc-0.5)"/>
                      <Payoff xmi:id="_N6wyayxdEeSGW6Ah3IpKAg" Set="2" Value="cNewTest"/>
                      <Payoff xmi:id="_N6wybCxdEeSGW6Ah3IpKAg" Set="3" Value="-1"/>
                      <Payoff xmi:id="_N6wybSxdEeSGW6Ah4HpKAg" Set="4" Value="0"/>
                      <Payoff xmi:id="_N6wybixdEeSGW6Ah4HpKAg" Set="5" Value="-(.5)*cInfxPerYearSmearNeg_HIV"/>
                      <Payoff xmi:id="_N6wybyxdEeSGW6Ah4HpKAg" Set="6" Value="0"/>
                    </Node>
                    <Node xmi:id="_N6wycCxdEeSGW6Ah4HpKAg" NameID="Node141" Label="Survive" NodeType="TerminalNode">
                      <Prob xmi:id="_N6wycSxdEeSGW6Ah4HpKAg" Value="#"/>
                      <Payoff xmi:id="_N6wycixdEeSGW6Ah5GpKAg" Set="1" Value="eDALY_TB*(2-Discount_Rate)+eDALY_HIV_ARV*(eLE_HIV_ARVDisc-(2-Discount_Rate))+(eLE_NoHIVDisc-eLE_HIV_ARVDisc)"/>
                      <Payoff xmi:id="_N6wycyxdEeSGW6Ah5GpKAg" Set="2" Value="cNewTest"/>
                      <Payoff xmi:id="_N6wydCxdEeSGW6Ah5GpKAg" Set="3" Value="0"/>
                      <Payoff xmi:id="_N6wydSxdEeSGW6Ah5GpKAg" Set="4" Value="0"/>
                      <Payoff xmi:id="_N6wydixdEeSGW6Ah5GpKAg" Set="5" Value="-cInfxPerYearSmearNeg_HIV*(2-Discount_Rate)"/>
                      <Payoff xmi:id="_N6wydyxdEeSGW6Ah6FpKAg" Set="6" Value="0"/>
                    </Node>
                  </Node>
                </Node>
              </Node>
            </Node>
            <Node xmi:id="_N6wyeCxdEeSGW6Ah6FpKAg" NameID="Node142" Label="HIV+, no ARV" NodeType="ChanceNode">
              <Prob xmi:id="_N6wyeSxdEeSGW6Ah6FpKAg" Value="pHIVTB*(1-propARV)"/>
              <Node xmi:id="_N6wyeixdEeSGW6Ah6FpKAg" NameID="Node143" Label="Smear+" NodeType="ChanceNode">
                <Prob xmi:id="_N6wyeyxdEeSGW6Ah6FpKAg" Value="pSens_Smear_HIV"/>
                <Node xmi:id="_N6wyfCxdEeSGW6Ah7EpKAg" NameID="Node144" Label="New Test+" NodeType="ChanceNode">
                  <Prob xmi:id="_N6wyfSxdEeSGW6Ah7EpKAg" Value="pSens_NewTest"/>
                  <Node xmi:id="_N6wyfixdEeSGW6Ah7EpKAg" NameID="Node145" Label="Die" NodeType="TerminalNode">
                    <Prob xmi:id="_N6wyfyxdEeSGW6Ah7EpKAg" Value="pDieDuringTreatmentHIV"/>
                    <Payoff xmi:id="_N6wygCxdEeSGW6Ah7EpKAg" Set="1" Value="0.25*eDALY_TBAIDS+(eLE_NoHIVDisc-0.25)"/>
                    <Payoff xmi:id="_N6wygSxdEeSGW6Ah8DpKAg" Set="2" Value="(.25*cTB_txcost+cNewTest)"/>
                    <Payoff xmi:id="_N6wygixdEeSGW6Ah8DpKAg" Set="3" Value="-1"/>
                    <Payoff xmi:id="_N6wygyxdEeSGW6Ah8DpKAg" Set="4" Value="1"/>
                    <Payoff xmi:id="_N6wyhCxdEeSGW6Ah8DpKAg" Set="5" Value="-0.25*cInfxPerYearSmearPos_HIV"/>
                    <Payoff xmi:id="_N6wyhSxdEeSGW6Ah8DpKAg" Set="6" Value="0"/>
                  </Node>
                  <Node xmi:id="_N6wyhixdEeSGW6Ah9CpKAg" NameID="Node146" Label="Treatment Successful" NodeType="ChanceNode">
                    <Prob xmi:id="_N6wyhyxdEeSGW6Ah9CpKAg" Value="#"/>
                    <Node xmi:id="_N6wyiCxdEeSGW6Ah9CpKAg" NameID="Node147" Label="Survive" NodeType="TerminalNode">
                      <Prob xmi:id="_N6wyiSxdEeSGW6Ah9CpKAg" Value="#"/>
                      <Payoff xmi:id="_N6wyiixdEeSGW6Ah9CpKAg" Set="1" Value="eDALY_TBAIDS*cTime_NewTest_Delay+(eDALY_AIDS*(eLE_AIDSDisc-cTime_NewTest_Delay))+(eLE_NoHIVDisc-eLE_AIDSDisc)"/>
                      <Payoff xmi:id="_N6wyiyxdEeSGW6Ah-BpKAg" Set="2" Value="(cTB_txcost+cNewTest)"/>
                      <Payoff xmi:id="_N6wyjCxdEeSGW6Ah-BpKAg" Set="3" Value="0"/>
                      <Payoff xmi:id="_N6wyjSxdEeSGW6Ah-BpKAg" Set="4" Value="1"/>
                      <Payoff xmi:id="_N6wyjixdEeSGW6Ah-BpKAg" Set="5" Value="-cTime_NewTest_Delay*cInfxPerYearSmearPos_HIV"/>
                      <Payoff xmi:id="_N6wyjyxdEeSGW6Ah-BpKAg" Set="6" Value="0"/>
                    </Node>
                    <Node xmi:id="_N6wykCxdEeSGW6Ah_ApKAg" NameID="Node148" Label="Die" NodeType="TerminalNode">
                      <Prob xmi:id="_N6wykSxdEeSGW6Ah_ApKAg" Value="pDieHIV6Mos"/>
                      <Payoff xmi:id="_N6wykixdEeSGW6Ah_ApKAg" Set="1" Value="cTime_NewTest_Delay*eDALY_TBAIDS+(0.75-cTime_NewTest_Delay)*eDALY_AIDS+(eLE_NoHIVDisc-0.75)"/>
                      <Payoff xmi:id="_N6wykyxdEeSGW6Ah_ApKAg" Set="2" Value="(cTB_txcost+cNewTest)"/>
                      <Payoff xmi:id="_N6wylCxdEeSGW6Ah_ApKAg" Set="3" Value="-1"/>
                      <Payoff xmi:id="_N6wylSxdEeSGW6AhA_pKAg" Set="4" Value="1"/>
                      <Payoff xmi:id="_N6wylixdEeSGW6AhA_pKAg" Set="5" Value="-cTime_NewTest_Delay*cInfxPerYearSmearPos_HIV"/>
                      <Payoff xmi:id="_N6wylyxdEeSGW6AhA_pKAg" Set="6" Value="0"/>
                    </Node>
                  </Node>
                  <Node xmi:id="_N6wymCxdEeSGW6AhA_pKAg" NameID="Node149" Label="Treatment Unsuccessful" NodeType="ChanceNode">
                    <Prob xmi:id="_N6wymSxdEeSGW6AhA_pKAg" Value="pDOTS_Unsuccessful"/>
                    <Node xmi:id="_N6wymixdEeSGW6AhB-pKAg" NameID="Node150" Label="Survive" NodeType="TerminalNode">
                      <Prob xmi:id="_N6wymyxdEeSGW6AhB-pKAg" Value="#"/>
                      <Payoff xmi:id="_N6wynCxdEeSGW6AhB-pKAg" Set="1" Value="eDALY_TBAIDS*(2-Discount_Rate)+eDALY_AIDS*(eLE_AIDSDisc-(2-Discount_Rate))+(eLE_NoHIVDisc-eLE_AIDSDisc)"/>
                      <Payoff xmi:id="_N6wynSxdEeSGW6AhB-pKAg" Set="2" Value="(cTB_txcost+cNewTest)"/>
                      <Payoff xmi:id="_N6wynixdEeSGW6AhB-pKAg" Set="3" Value="0"/>
                      <Payoff xmi:id="_N6wynyxdEeSGW6AhC9pKAg" Set="4" Value="1"/>
                      <Payoff xmi:id="_N6wyoCxdEeSGW6AhC9pKAg" Set="5" Value="-(cInfxPerYearSmearPos_HIV)*(2-Discount_Rate)"/>
                      <Payoff xmi:id="_N6wyoSxdEeSGW6AhC9pKAg" Set="6" Value="0"/>
                    </Node>
                    <Node xmi:id="_N6wyoixdEeSGW6AhC9pKAg" NameID="Node151" Label="Die" NodeType="TerminalNode">
                      <Prob xmi:id="_N6wyoyxdEeSGW6AhC9pKAg" Value="pDieNoTreatmentHIV6MosSmearPos"/>
                      <Payoff xmi:id="_N6wypCxdEeSGW6AhD8pKAg" Set="1" Value="0.75*eDALY_TBAIDS+(eLE_NoHIVDisc-0.75)"/>
                      <Payoff xmi:id="_N6wypSxdEeSGW6AhD8pKAg" Set="2" Value="(cTB_txcost+cNewTest)"/>
                      <Payoff xmi:id="_N6wypixdEeSGW6AhD8pKAg" Set="3" Value="-1"/>
                      <Payoff xmi:id="_N6wypyxdEeSGW6AhD8pKAg" Set="4" Value="1"/>
                      <Payoff xmi:id="_N6wyqCxdEeSGW6AhD8pKAg" Set="5" Value="-.75*cInfxPerYearSmearPos_HIV"/>
                      <Payoff xmi:id="_N6wyqSxdEeSGW6AhE7pKAg" Set="6" Value="0"/>
                    </Node>
                  </Node>
                </Node>
                <Node xmi:id="_N6wyqixdEeSGW6AhE7pKAg" NameID="Node152" Label="New Test -" NodeType="ChanceNode">
                  <Prob xmi:id="_N6wyqyxdEeSGW6AhE7pKAg" Value="#"/>
                  <Node xmi:id="_N6wyrCxdEeSGW6AhE7pKAg" NameID="Node153" Label="Empiric +" NodeType="ChanceNode">
                    <Prob xmi:id="_N6wyrSxdEeSGW6AhE7pKAg" Value="pSens_Empiric"/>
                    <Node xmi:id="_N6wyrixdEeSGW6AhF6pKAg" NameID="Node154" Label="Die" NodeType="TerminalNode">
                      <Prob xmi:id="_N6wyryxdEeSGW6AhF6pKAg" Value="pDieDuringTreatmentHIV"/>
                      <Payoff xmi:id="_N6wysCxdEeSGW6AhF6pKAg" Set="1" Value="0.25*eDALY_TBAIDS+(eLE_NoHIVDisc-0.25)"/>
                      <Payoff xmi:id="_N6wysSxdEeSGW6AhF6pKAg" Set="2" Value="(.25*cTB_txcost+cNewTest)"/>
                      <Payoff xmi:id="_N6wysixdEeSGW6AhF6pKAg" Set="3" Value="-1"/>
                      <Payoff xmi:id="_N6wysyxdEeSGW6AhG5pKAg" Set="4" Value="1"/>
                      <Payoff xmi:id="_N6wytCxdEeSGW6AhG5pKAg" Set="5" Value="-0.25*cInfxPerYearSmearPos_HIV"/>
                      <Payoff xmi:id="_N6wytSxdEeSGW6AhG5pKAg" Set="6" Value="0"/>
                    </Node>
                    <Node xmi:id="_N6wytixdEeSGW6AhG5pKAg" NameID="Node155" Label="Treatment Successful" NodeType="ChanceNode">
                      <Prob xmi:id="_N6wytyxdEeSGW6AhG5pKAg" Value="#"/>
                      <Node xmi:id="_N6wyuCxdEeSGW6AhH4pKAg" NameID="Node156" Label="Survive" NodeType="TerminalNode">
                        <Prob xmi:id="_N6wyuSxdEeSGW6AhH4pKAg" Value="#"/>
                        <Payoff xmi:id="_N6wyuixdEeSGW6AhH4pKAg" Set="1" Value="eDALY_TBAIDS*cTime_Empiric_Delay+(eDALY_AIDS*(eLE_AIDSDisc-cTime_Empiric_Delay))+(eLE_NoHIVDisc-eLE_AIDSDisc)"/>
                        <Payoff xmi:id="_N6wyuyxdEeSGW6AhH4pKAg" Set="2" Value="(cTB_txcost+cNewTest)"/>
                        <Payoff xmi:id="_N6wyvCxdEeSGW6AhH4pKAg" Set="3" Value="0"/>
                        <Payoff xmi:id="_N6wyvSxdEeSGW6AhI3pKAg" Set="4" Value="1"/>
                        <Payoff xmi:id="_N6wyvixdEeSGW6AhI3pKAg" Set="5" Value="-cTime_Empiric_Delay*cInfxPerYearSmearPos_HIV"/>
                        <Payoff xmi:id="_N6wyvyxdEeSGW6AhI3pKAg" Set="6" Value="0"/>
                      </Node>
                      <Node xmi:id="_N6wywCxdEeSGW6AhI3pKAg" NameID="Node157" Label="Die" NodeType="TerminalNode">
                        <Prob xmi:id="_N6wywSxdEeSGW6AhI3pKAg" Value="pDieHIV6Mos"/>
                        <Payoff xmi:id="_N6wywixdEeSGW6AhJ2pKAg" Set="1" Value="cTime_Empiric_Delay*eDALY_TBAIDS+(0.75-cTime_Empiric_Delay)*eDALY_AIDS+(eLE_NoHIVDisc-0.75)"/>
                        <Payoff xmi:id="_N6wywyxdEeSGW6AhJ2pKAg" Set="2" Value="(cTB_txcost+cNewTest)"/>
                        <Payoff xmi:id="_N6wyxCxdEeSGW6AhJ2pKAg" Set="3" Value="-1"/>
                        <Payoff xmi:id="_N6wyxSxdEeSGW6AhJ2pKAg" Set="4" Value="1"/>
                        <Payoff xmi:id="_N6wyxixdEeSGW6AhJ2pKAg" Set="5" Value="-cTime_Empiric_Delay*cInfxPerYearSmearPos_HIV"/>
                        <Payoff xmi:id="_N6wyxyxdEeSGW6AhK1pKAg" Set="6" Value="0"/>
                      </Node>
                    </Node>
                    <Node xmi:id="_N6wyyCxdEeSGW6AhK1pKAg" NameID="Node158" Label="Treatment Unsuccessful" NodeType="ChanceNode">
                      <Prob xmi:id="_N6wyySxdEeSGW6AhK1pKAg" Value="pDOTS_Unsuccessful"/>
                      <Node xmi:id="_N6wyyixdEeSGW6AhK1pKAg" NameID="Node159" Label="Survive" NodeType="TerminalNode">
                        <Prob xmi:id="_N6wyyyxdEeSGW6AhK1pKAg" Value="#"/>
                        <Payoff xmi:id="_N6wyzCxdEeSGW6AhL0pKAg" Set="1" Value="eDALY_TBAIDS*(2-Discount_Rate)+eDALY_AIDS*(eLE_AIDSDisc-(2-Discount_Rate))+(eLE_NoHIVDisc-eLE_AIDSDisc)"/>
                        <Payoff xmi:id="_N6wyzSxdEeSGW6AhL0pKAg" Set="2" Value="(cTB_txcost+cNewTest)"/>
                        <Payoff xmi:id="_N6wyzixdEeSGW6AhL0pKAg" Set="3" Value="0"/>
                        <Payoff xmi:id="_N6wyzyxdEeSGW6AhL0pKAg" Set="4" Value="1"/>
                        <Payoff xmi:id="_N6wy0CxdEeSGW6AhL0pKAg" Set="5" Value="-(cInfxPerYearSmearPos_HIV)*(2-Discount_Rate)"/>
                        <Payoff xmi:id="_N6wy0SxdEeSGW6AhMzpKAg" Set="6" Value="0"/>
                      </Node>
                      <Node xmi:id="_N6wy0ixdEeSGW6AhMzpKAg" NameID="Node160" Label="Die" NodeType="TerminalNode">
                        <Prob xmi:id="_N6wy0yxdEeSGW6AhMzpKAg" Value="pDieNoTreatmentHIV6MosSmearPos"/>
                        <Payoff xmi:id="_N6wy1CxdEeSGW6AhMzpKAg" Set="1" Value="0.75*eDALY_TBAIDS+(eLE_NoHIVDisc-0.75)"/>
                        <Payoff xmi:id="_N6wy1SxdEeSGW6AhMzpKAg" Set="2" Value="(cTB_txcost+cNewTest)"/>
                        <Payoff xmi:id="_N6wy1ixdEeSGW6AhNypKAg" Set="3" Value="-1"/>
                        <Payoff xmi:id="_N6wy1yxdEeSGW6AhNypKAg" Set="4" Value="1"/>
                        <Payoff xmi:id="_N6wy2CxdEeSGW6AhNypKAg" Set="5" Value="-.75*cInfxPerYearSmearPos_HIV"/>
                        <Payoff xmi:id="_N6wy2SxdEeSGW6AhNypKAg" Set="6" Value="0"/>
                      </Node>
                    </Node>
                  </Node>
                  <Node xmi:id="_N6wy2ixdEeSGW6AhNypKAg" NameID="Node161" Label="Empiric -" NodeType="ChanceNode">
                    <Prob xmi:id="_N6wy2yxdEeSGW6AhOxpKAg" Value="#"/>
                    <Node xmi:id="_N6wy3CxdEeSGW6AhOxpKAg" NameID="Node162" Label="Die" NodeType="TerminalNode">
                      <Prob xmi:id="_N6wy3SxdEeSGW6AhOxpKAg" Value="pDieNoTreatmentSmearPosHIV"/>
                      <Payoff xmi:id="_N6wy3ixdEeSGW6AhOxpKAg" Set="1" Value="0.5*eDALY_TBAIDS+(eLE_NoHIVDisc-0.5)"/>
                      <Payoff xmi:id="_N6wy3yxdEeSGW6AhOxpKAg" Set="2" Value="cNewTest"/>
                      <Payoff xmi:id="_N6wy4CxdEeSGW6AhPwpKAg" Set="3" Value="-1"/>
                      <Payoff xmi:id="_N6wy4SxdEeSGW6AhPwpKAg" Set="4" Value="0"/>
                      <Payoff xmi:id="_N6wy4ixdEeSGW6AhPwpKAg" Set="5" Value="-(.5)*cInfxPerYearSmearPos_HIV"/>
                      <Payoff xmi:id="_N6wy4yxdEeSGW6AhPwpKAg" Set="6" Value="0"/>
                    </Node>
                    <Node xmi:id="_N6wy5CxdEeSGW6AhPwpKAg" NameID="Node163" Label="Survive" NodeType="TerminalNode">
                      <Prob xmi:id="_N6wy5SxdEeSGW6AhQvpKAg" Value="#"/>
                      <Payoff xmi:id="_N6wy5ixdEeSGW6AhQvpKAg" Set="1" Value="eDALY_TBAIDS*(2-Discount_Rate)+eDALY_AIDS*(eLE_AIDSDisc-(2-Discount_Rate))+(eLE_NoHIVDisc-eLE_AIDSDisc)"/>
                      <Payoff xmi:id="_N6wy5yxdEeSGW6AhQvpKAg" Set="2" Value="cNewTest"/>
                      <Payoff xmi:id="_N6wy6CxdEeSGW6AhQvpKAg" Set="3" Value="0"/>
                      <Payoff xmi:id="_N6wy6SxdEeSGW6AhQvpKAg" Set="4" Value="0"/>
                      <Payoff xmi:id="_N6wy6ixdEeSGW6AhRupKAg" Set="5" Value="-cInfxPerYearSmearPos_HIV*(2-Discount_Rate)"/>
                      <Payoff xmi:id="_N6wy6yxdEeSGW6AhRupKAg" Set="6" Value="0"/>
                    </Node>
                  </Node>
                </Node>
              </Node>
              <Node xmi:id="_N6wy7CxdEeSGW6AhRupKAg" NameID="Node164" Label="Smear-" NodeType="ChanceNode">
                <Prob xmi:id="_N6wy7SxdEeSGW6AhRupKAg" Value="#"/>
                <Node xmi:id="_N6wy7ixdEeSGW6AhRupKAg" NameID="Node165" Label="New Test+" NodeType="ChanceNode">
                  <Prob xmi:id="_N6wy7yxdEeSGW6AhStpKAg" Value="pSens_NewTest"/>
                  <Node xmi:id="_N6wy8CxdEeSGW6AhStpKAg" NameID="Node166" Label="Die" NodeType="TerminalNode">
                    <Prob xmi:id="_N6wy8SxdEeSGW6AhStpKAg" Value="pDieDuringTreatmentHIV"/>
                    <Payoff xmi:id="_N6wy8ixdEeSGW6AhStpKAg" Set="1" Value="0.25*eDALY_TBAIDS+(eLE_NoHIVDisc-0.25)"/>
                    <Payoff xmi:id="_N6wy8yxdEeSGW6AhStpKAg" Set="2" Value="(.25*cTB_txcost+cNewTest) "/>
                    <Payoff xmi:id="_N6wy9CxdEeSGW6AhTspKAg" Set="3" Value="-1"/>
                    <Payoff xmi:id="_N6wy9SxdEeSGW6AhTspKAg" Set="4" Value="1"/>
                    <Payoff xmi:id="_N6wy9ixdEeSGW6AhTspKAg" Set="5" Value="-.25*cInfxPerYearSmearNeg_HIV"/>
                    <Payoff xmi:id="_N6wy9yxdEeSGW6AhTspKAg" Set="6" Value="0"/>
                  </Node>
                  <Node xmi:id="_N6wy-CxdEeSGW6AhTspKAg" NameID="Node167" Label="Treatment Successful" NodeType="ChanceNode">
                    <Prob xmi:id="_N6wy-SxdEeSGW6AhUrpKAg" Value="#"/>
                    <Node xmi:id="_N6wy-ixdEeSGW6AhUrpKAg" NameID="Node168" Label="Survive" NodeType="TerminalNode">
                      <Prob xmi:id="_N6wy-yxdEeSGW6AhUrpKAg" Value="#"/>
                      <Payoff xmi:id="_N6wy_CxdEeSGW6AhUrpKAg" Set="1" Value="eDALY_TBAIDS*cTime_NewTest_Delay+(eDALY_AIDS*(eLE_AIDSDisc-cTime_NewTest_Delay))+(eLE_NoHIVDisc-eLE_AIDSDisc)"/>
                      <Payoff xmi:id="_N6wy_SxdEeSGW6AhUrpKAg" Set="2" Value="(cTB_txcost+cNewTest)"/>
                      <Payoff xmi:id="_N6wy_ixdEeSGW6AhVqpKAg" Set="3" Value="0"/>
                      <Payoff xmi:id="_N6wy_yxdEeSGW6AhVqpKAg" Set="4" Value="1"/>
                      <Payoff xmi:id="_N6wzACxdEeSGW6AhVqpKAg" Set="5" Value="-cTime_NewTest_Delay*cInfxPerYearSmearNeg_HIV"/>
                      <Payoff xmi:id="_N6wzASxdEeSGW6AhVqpKAg" Set="6" Value="0"/>
                    </Node>
                    <Node xmi:id="_N6wzAixdEeSGW6AhVqpKAg" NameID="Node169" Label="Die" NodeType="TerminalNode">
                      <Prob xmi:id="_N6wzAyxdEeSGW6AhWppKAg" Value="pDieHIV6Mos"/>
                      <Payoff xmi:id="_N6wzBCxdEeSGW6AhWppKAg" Set="1" Value="cTime_NewTest_Delay*eDALY_TBAIDS+(0.75-cTime_NewTest_Delay)*eDALY_AIDS+(eLE_NoHIVDisc-0.75)"/>
                      <Payoff xmi:id="_N6wzBSxdEeSGW6AhWppKAg" Set="2" Value="(cTB_txcost+cNewTest)"/>
                      <Payoff xmi:id="_N6wzBixdEeSGW6AhWppKAg" Set="3" Value="-1"/>
                      <Payoff xmi:id="_N6wzByxdEeSGW6AhWppKAg" Set="4" Value="1"/>
                      <Payoff xmi:id="_N6wzCCxdEeSGW6AhXopKAg" Set="5" Value="-cTime_NewTest_Delay*cInfxPerYearSmearNeg_HIV"/>
                      <Payoff xmi:id="_N6wzCSxdEeSGW6AhXopKAg" Set="6" Value="0"/>
                    </Node>
                  </Node>
                  <Node xmi:id="_N6wzCixdEeSGW6AhXopKAg" NameID="Node170" Label="Treatment Unsuccessful" NodeType="ChanceNode">
                    <Prob xmi:id="_N6wzCyxdEeSGW6AhXopKAg" Value="pDOTS_Unsuccessful"/>
                    <Node xmi:id="_N6wzDCxdEeSGW6AhXopKAg" NameID="Node171" Label="Survive" NodeType="TerminalNode">
                      <Prob xmi:id="_N6wzDSxdEeSGW6AhYnpKAg" Value="#"/>
                      <Payoff xmi:id="_N6wzDixdEeSGW6AhYnpKAg" Set="1" Value="eDALY_TBAIDS*(2-Discount_Rate)+eDALY_AIDS*(eLE_AIDSDisc-(2-Discount_Rate))+(eLE_NoHIVDisc-eLE_AIDSDisc)"/>
                      <Payoff xmi:id="_N6wzDyxdEeSGW6AhYnpKAg" Set="2" Value="(cTB_txcost+cNewTest)"/>
                      <Payoff xmi:id="_N6wzECxdEeSGW6AhYnpKAg" Set="3" Value="0"/>
                      <Payoff xmi:id="_N6wzESxdEeSGW6AhYnpKAg" Set="4" Value="1"/>
                      <Payoff xmi:id="_N6wzEixdEeSGW6AhZmpKAg" Set="5" Value="-(cInfxPerYearSmearNeg_HIV)*(2-Discount_Rate)"/>
                      <Payoff xmi:id="_N6wzEyxdEeSGW6AhZmpKAg" Set="6" Value="0"/>
                    </Node>
                    <Node xmi:id="_N6wzFCxdEeSGW6AhZmpKAg" NameID="Node172" Label="Die" NodeType="TerminalNode">
                      <Prob xmi:id="_N6wzFSxdEeSGW6AhZmpKAg" Value="pDieNoTreatmentHIV6MosSmearNeg"/>
                      <Payoff xmi:id="_N6wzFixdEeSGW6AhZmpKAg" Set="1" Value="0.75*eDALY_TBAIDS+(eLE_NoHIVDisc-0.75)"/>
                      <Payoff xmi:id="_N6wzFyxdEeSGW6AhalpKAg" Set="2" Value="(cTB_txcost+cNewTest)"/>
                      <Payoff xmi:id="_N6wzGCxdEeSGW6AhalpKAg" Set="3" Value="-1"/>
                      <Payoff xmi:id="_N6wzGSxdEeSGW6AhalpKAg" Set="4" Value="1"/>
                      <Payoff xmi:id="_N6wzGixdEeSGW6AhalpKAg" Set="5" Value="-.75*cInfxPerYearSmearNeg_HIV"/>
                      <Payoff xmi:id="_N6wzGyxdEeSGW6AhalpKAg" Set="6" Value="0"/>
                    </Node>
                  </Node>
                </Node>
                <Node xmi:id="_N6wzHCxdEeSGW6AhbkpKAg" NameID="Node173" Label="New Test -" NodeType="ChanceNode">
                  <Prob xmi:id="_N6wzHSxdEeSGW6AhbkpKAg" Value="#"/>
                  <Node xmi:id="_N6wzHixdEeSGW6AhbkpKAg" NameID="Node174" Label="Empiric +" NodeType="ChanceNode">
                    <Prob xmi:id="_N6wzHyxdEeSGW6AhbkpKAg" Value="pSens_Empiric"/>
                    <Node xmi:id="_N6wzICxdEeSGW6AhbkpKAg" NameID="Node175" Label="Die" NodeType="TerminalNode">
                      <Prob xmi:id="_N6wzISxdEeSGW6AhcjpKAg" Value="pDieDuringTreatmentHIV"/>
                      <Payoff xmi:id="_N6wzIixdEeSGW6AhcjpKAg" Set="1" Value="0.25*eDALY_TBAIDS+(eLE_NoHIVDisc-0.25)"/>
                      <Payoff xmi:id="_N6wzIyxdEeSGW6AhcjpKAg" Set="2" Value="(.25*cTB_txcost+cNewTest) "/>
                      <Payoff xmi:id="_N6wzJCxdEeSGW6AhcjpKAg" Set="3" Value="-1"/>
                      <Payoff xmi:id="_N6wzJSxdEeSGW6AhcjpKAg" Set="4" Value="1"/>
                      <Payoff xmi:id="_N6wzJixdEeSGW6AhdipKAg" Set="5" Value="-.25*cInfxPerYearSmearNeg_HIV"/>
                      <Payoff xmi:id="_N6wzJyxdEeSGW6AhdipKAg" Set="6" Value="0"/>
                    </Node>
                    <Node xmi:id="_N6wzKCxdEeSGW6AhdipKAg" NameID="Node176" Label="Treatment Successful" NodeType="ChanceNode">
                      <Prob xmi:id="_N6wzKSxdEeSGW6AhdipKAg" Value="#"/>
                      <Node xmi:id="_N6wzKixdEeSGW6AhdipKAg" NameID="Node177" Label="Survive" NodeType="TerminalNode">
                        <Prob xmi:id="_N6wzKyxdEeSGW6AhehpKAg" Value="#"/>
                        <Payoff xmi:id="_N6wzLCxdEeSGW6AhehpKAg" Set="1" Value="eDALY_TBAIDS*cTime_Empiric_Delay+(eDALY_AIDS*(eLE_AIDSDisc-cTime_Empiric_Delay))+(eLE_NoHIVDisc-eLE_AIDSDisc)"/>
                        <Payoff xmi:id="_N6wzLSxdEeSGW6AhehpKAg" Set="2" Value="(cTB_txcost+cNewTest)"/>
                        <Payoff xmi:id="_N6wzLixdEeSGW6AhehpKAg" Set="3" Value="0"/>
                        <Payoff xmi:id="_N6wzLyxdEeSGW6AhehpKAg" Set="4" Value="1"/>
                        <Payoff xmi:id="_N6wzMCxdEeSGW6AhfgpKAg" Set="5" Value="-cTime_Empiric_Delay*cInfxPerYearSmearNeg_HIV"/>
                        <Payoff xmi:id="_N6wzMSxdEeSGW6AhfgpKAg" Set="6" Value="0"/>
                      </Node>
                      <Node xmi:id="_N6wzMixdEeSGW6AhfgpKAg" NameID="Node178" Label="Die" NodeType="TerminalNode">
                        <Prob xmi:id="_N6wzMyxdEeSGW6AhfgpKAg" Value="pDieHIV6Mos"/>
                        <Payoff xmi:id="_N6wzNCxdEeSGW6AhfgpKAg" Set="1" Value="cTime_Empiric_Delay*eDALY_TBAIDS+(0.75-cTime_Empiric_Delay)*eDALY_AIDS+(eLE_NoHIVDisc-0.75)"/>
                        <Payoff xmi:id="_N6wzNSxdEeSGW6AhgfpKAg" Set="2" Value="(cTB_txcost+cNewTest)"/>
                        <Payoff xmi:id="_N6wzNixdEeSGW6AhgfpKAg" Set="3" Value="-1"/>
                        <Payoff xmi:id="_N6wzNyxdEeSGW6AhgfpKAg" Set="4" Value="1"/>
                        <Payoff xmi:id="_N6wzOCxdEeSGW6AhgfpKAg" Set="5" Value="-cTime_Empiric_Delay*cInfxPerYearSmearNeg_HIV"/>
                        <Payoff xmi:id="_N6wzOSxdEeSGW6AhgfpKAg" Set="6" Value="0"/>
                      </Node>
                    </Node>
                    <Node xmi:id="_N6wzOixdEeSGW6AhhepKAg" NameID="Node179" Label="Treatment Unsuccessful" NodeType="ChanceNode">
                      <Prob xmi:id="_N6wzOyxdEeSGW6AhhepKAg" Value="pDOTS_Unsuccessful"/>
                      <Node xmi:id="_N6wzPCxdEeSGW6AhhepKAg" NameID="Node180" Label="Survive" NodeType="TerminalNode">
                        <Prob xmi:id="_N6wzPSxdEeSGW6AhhepKAg" Value="#"/>
                        <Payoff xmi:id="_N6wzPixdEeSGW6AhhepKAg" Set="1" Value="eDALY_TBAIDS*(2-Discount_Rate)+eDALY_AIDS*(eLE_AIDSDisc-(2-Discount_Rate))+(eLE_NoHIVDisc-eLE_AIDSDisc)"/>
                        <Payoff xmi:id="_N6wzPyxdEeSGW6AhidpKAg" Set="2" Value="(cTB_txcost+cNewTest)"/>
                        <Payoff xmi:id="_N6wzQCxdEeSGW6AhidpKAg" Set="3" Value="0"/>
                        <Payoff xmi:id="_N6wzQSxdEeSGW6AhidpKAg" Set="4" Value="1"/>
                        <Payoff xmi:id="_N6wzQixdEeSGW6AhidpKAg" Set="5" Value="-(cInfxPerYearSmearNeg_HIV)*(2-Discount_Rate)"/>
                        <Payoff xmi:id="_N6wzQyxdEeSGW6AhidpKAg" Set="6" Value="0"/>
                      </Node>
                      <Node xmi:id="_N6wzRCxdEeSGW6AhjcpKAg" NameID="Node181" Label="Die" NodeType="TerminalNode">
                        <Prob xmi:id="_N6wzRSxdEeSGW6AhjcpKAg" Value="pDieNoTreatmentHIV6MosSmearNeg"/>
                        <Payoff xmi:id="_N6wzRixdEeSGW6AhjcpKAg" Set="1" Value="0.75*eDALY_TBAIDS+(eLE_NoHIVDisc-0.75)"/>
                        <Payoff xmi:id="_N6wzRyxdEeSGW6AhjcpKAg" Set="2" Value="(cTB_txcost+cNewTest)"/>
                        <Payoff xmi:id="_N6wzSCxdEeSGW6AhjcpKAg" Set="3" Value="-1"/>
                        <Payoff xmi:id="_N6wzSSxdEeSGW6AhkbpKAg" Set="4" Value="1"/>
                        <Payoff xmi:id="_N6wzSixdEeSGW6AhkbpKAg" Set="5" Value="-.75*cInfxPerYearSmearNeg_HIV"/>
                        <Payoff xmi:id="_N6wzSyxdEeSGW6AhkbpKAg" Set="6" Value="0"/>
                      </Node>
                    </Node>
                  </Node>
                  <Node xmi:id="_N6wzTCxdEeSGW6AhkbpKAg" NameID="Node182" Label="Empiric -" NodeType="ChanceNode">
                    <Prob xmi:id="_N6wzTSxdEeSGW6AhkbpKAg" Value="#"/>
                    <Node xmi:id="_N6wzTixdEeSGW6AhlapKAg" NameID="Node183" Label="Die" NodeType="TerminalNode">
                      <Prob xmi:id="_N6wzTyxdEeSGW6AhlapKAg" Value="pDieNoTreatmentSmearNegHIV"/>
                      <Payoff xmi:id="_N6wzUCxdEeSGW6AhlapKAg" Set="1" Value="0.5*eDALY_TBAIDS+(eLE_NoHIVDisc-0.5)"/>
                      <Payoff xmi:id="_N6wzUSxdEeSGW6AhlapKAg" Set="2" Value="cNewTest"/>
                      <Payoff xmi:id="_N6wzUixdEeSGW6AhlapKAg" Set="3" Value="-1"/>
                      <Payoff xmi:id="_N6wzUyxdEeSGW6AhmZpKAg" Set="4" Value="0"/>
                      <Payoff xmi:id="_N6wzVCxdEeSGW6AhmZpKAg" Set="5" Value="-(.5)*cInfxPerYearSmearNeg_HIV"/>
                      <Payoff xmi:id="_N6wzVSxdEeSGW6AhmZpKAg" Set="6" Value="0"/>
                    </Node>
                    <Node xmi:id="_N6wzVixdEeSGW6AhmZpKAg" NameID="Node184" Label="Survive" NodeType="TerminalNode">
                      <Prob xmi:id="_N6wzVyxdEeSGW6AhmZpKAg" Value="#"/>
                      <Payoff xmi:id="_N6wzWCxdEeSGW6AhnYpKAg" Set="1" Value="eDALY_TBAIDS*(2-Discount_Rate)+eDALY_AIDS*(eLE_AIDSDisc-(2-Discount_Rate))+(eLE_NoHIVDisc-eLE_AIDSDisc)"/>
                      <Payoff xmi:id="_N6wzWSxdEeSGW6AhnYpKAg" Set="2" Value="cNewTest"/>
                      <Payoff xmi:id="_N6wzWixdEeSGW6AhnYpKAg" Set="3" Value="0"/>
                      <Payoff xmi:id="_N6wzWyxdEeSGW6AhnYpKAg" Set="4" Value="0"/>
                      <Payoff xmi:id="_N6wzXCxdEeSGW6AhnYpKAg" Set="5" Value="-cInfxPerYearSmearNeg_HIV*(2-Discount_Rate)"/>
                      <Payoff xmi:id="_N6wzXSxdEeSGW6AhoXpKAg" Set="6" Value="0"/>
                    </Node>
                  </Node>
                </Node>
              </Node>
            </Node>
            <Node xmi:id="_N6wzXixdEeSGW6AhoXpKAg" NameID="Node185" Label="HIV-" NodeType="ChanceNode">
              <Prob xmi:id="_N6wzXyxdEeSGW6AhoXpKAg" Value="#"/>
              <Node xmi:id="_N6wzYCxdEeSGW6AhoXpKAg" NameID="Node186" Label="Smear +" NodeType="ChanceNode">
                <Prob xmi:id="_N6wzYSxdEeSGW6AhoXpKAg" Value="pSens_Smear"/>
                <Node xmi:id="_N6wzYixdEeSGW6AhpWpKAg" NameID="Node187" Label="New Test +" NodeType="ChanceNode">
                  <Prob xmi:id="_N6wzYyxdEeSGW6AhpWpKAg" Value="pSens_NewTest"/>
                  <Node xmi:id="_N6wzZCxdEeSGW6AhpWpKAg" NameID="Node188" Label="Die" NodeType="TerminalNode">
                    <Prob xmi:id="_N6wzZSxdEeSGW6AhpWpKAg" Value="pDieDuringTreatment"/>
                    <Payoff xmi:id="_N6wzZixdEeSGW6AhpWpKAg" Set="1" Value="0.25*eDALY_TB+(eLE_NoHIVDisc-0.25)"/>
                    <Payoff xmi:id="_N6wzZyxdEeSGW6AhqVpKAg" Set="2" Value="cNewTest+(.25*cTB_txcost) "/>
                    <Payoff xmi:id="_N6wzaCxdEeSGW6AhqVpKAg" Set="3" Value="-1"/>
                    <Payoff xmi:id="_N6wzaSxdEeSGW6AhqVpKAg" Set="4" Value="1"/>
                    <Payoff xmi:id="_N6wzaixdEeSGW6AhqVpKAg" Set="5" Value="-(.25)*cInfxPerYearSmearPos"/>
                    <Payoff xmi:id="_N6wzayxdEeSGW6AhqVpKAg" Set="6" Value="0"/>
                  </Node>
                  <Node xmi:id="_N6wzbCxdEeSGW6AhrUpKAg" NameID="Node189" Label="Treatment Successful" NodeType="LabelNode">
                    <Prob xmi:id="_N6wzbSxdEeSGW6AhrUpKAg" Value="#"/>
                    <Node xmi:id="_N6wzbixdEeSGW6AhrUpKAg" NameID="Node190" Label="Survive" NodeType="TerminalNode">
                      <Payoff xmi:id="_N6wzbyxdEeSGW6AhrUpKAg" Set="1" Value="cTime_NewTest_Delay*eDALY_TB+0.5*eDALY_DOTS"/>
                      <Payoff xmi:id="_N6wzcCxdEeSGW6AhrUpKAg" Set="2" Value="(cTB_txcost+cNewTest)"/>
                      <Payoff xmi:id="_N6wzcSxdEeSGW6AhsTpKAg" Set="3" Value="0"/>
                      <Payoff xmi:id="_N6wzcixdEeSGW6AhsTpKAg" Set="4" Value="1"/>
                      <Payoff xmi:id="_N6wzcyxdEeSGW6AhsTpKAg" Set="5" Value="-cTime_NewTest_Delay*cInfxPerYearSmearPos"/>
                      <Payoff xmi:id="_N6wzdCxdEeSGW6AhsTpKAg" Set="6" Value="0"/>
                    </Node>
                  </Node>
                  <Node xmi:id="_N6wzdSxdEeSGW6AhsTpKAg" NameID="Node191" Label="Treatment Unsuccessful" NodeType="ChanceNode">
                    <Prob xmi:id="_N6wzdixdEeSGW6AhtSpKAg" Value="pDOTS_Unsuccessful"/>
                    <Node xmi:id="_N6wzdyxdEeSGW6AhtSpKAg" NameID="Node192" Label="Survive" NodeType="TerminalNode">
                      <Prob xmi:id="_N6wzeCxdEeSGW6AhtSpKAg" Value="#"/>
                      <Payoff xmi:id="_N6wzeSxdEeSGW6AhtSpKAg" Set="1" Value="eDALY_TB*(2-Discount_Rate)"/>
                      <Payoff xmi:id="_N6wzeixdEeSGW6AhtSpKAg" Set="2" Value="(cTB_txcost+cNewTest)"/>
                      <Payoff xmi:id="_N6wzeyxdEeSGW6AhuRpKAg" Set="3" Value="0"/>
                      <Payoff xmi:id="_N6wzfCxdEeSGW6AhuRpKAg" Set="4" Value="1"/>
                      <Payoff xmi:id="_N6wzfSxdEeSGW6AhuRpKAg" Set="5" Value="-cInfxPerYearSmearPos*(2-Discount_Rate)"/>
                      <Payoff xmi:id="_N6wzfixdEeSGW6AhuRpKAg" Set="6" Value="0"/>
                    </Node>
                    <Node xmi:id="_N6wzfyxdEeSGW6AhuRpKAg" NameID="Node193" Label="Die" NodeType="TerminalNode">
                      <Prob xmi:id="_N6wzgCxdEeSGW6AhvQpKAg" Value="pDieNoTreatment6MosSmearPos"/>
                      <Payoff xmi:id="_N6wzgSxdEeSGW6AhvQpKAg" Set="1" Value="0.75*eDALY_TB+(eLE_NoHIVDisc-0.75)"/>
                      <Payoff xmi:id="_N6wzgixdEeSGW6AhvQpKAg" Set="2" Value="(cTB_txcost+cNewTest)"/>
                      <Payoff xmi:id="_N6wzgyxdEeSGW6AhvQpKAg" Set="3" Value="-1"/>
                      <Payoff xmi:id="_N6wzhCxdEeSGW6AhvQpKAg" Set="4" Value="1"/>
                      <Payoff xmi:id="_N6wzhSxdEeSGW6AhwPpKAg" Set="5" Value="-(.75)*cInfxPerYearSmearPos"/>
                      <Payoff xmi:id="_N6wzhixdEeSGW6AhwPpKAg" Set="6" Value="0"/>
                    </Node>
                  </Node>
                </Node>
                <Node xmi:id="_N6wzhyxdEeSGW6AhwPpKAg" NameID="Node194" Label="New Test -" NodeType="ChanceNode">
                  <Prob xmi:id="_N6wziCxdEeSGW6AhwPpKAg" Value="#"/>
                  <Node xmi:id="_N6wziSxdEeSGW6AhwPpKAg" NameID="Node195" Label="Empiric +" NodeType="ChanceNode">
                    <Prob xmi:id="_N6wziixdEeSGW6AhxOpKAg" Value="pSens_Empiric"/>
                    <Node xmi:id="_N6wziyxdEeSGW6AhxOpKAg" NameID="Node196" Label="Die" NodeType="TerminalNode">
                      <Prob xmi:id="_N6wzjCxdEeSGW6AhxOpKAg" Value="pDieDuringTreatment"/>
                      <Payoff xmi:id="_N6wzjSxdEeSGW6AhxOpKAg" Set="1" Value="0.25*eDALY_TB+(eLE_NoHIVDisc-0.25)"/>
                      <Payoff xmi:id="_N6wzjixdEeSGW6AhxOpKAg" Set="2" Value="(.25*cTB_txcost+cNewTest) "/>
                      <Payoff xmi:id="_N6wzjyxdEeSGW6AhyNpKAg" Set="3" Value="-1"/>
                      <Payoff xmi:id="_N6wzkCxdEeSGW6AhyNpKAg" Set="4" Value="1"/>
                      <Payoff xmi:id="_N6wzkSxdEeSGW6AhyNpKAg" Set="5" Value="-(.25)*cInfxPerYearSmearPos"/>
                      <Payoff xmi:id="_N6wzkixdEeSGW6AhyNpKAg" Set="6" Value="0"/>
                    </Node>
                    <Node xmi:id="_N6wzkyxdEeSGW6AhyNpKAg" NameID="Node197" Label="Treatment Successful" NodeType="LabelNode">
                      <Prob xmi:id="_N6wzlCxdEeSGW6AhzMpKAg" Value="#"/>
                      <Node xmi:id="_N6wzlSxdEeSGW6AhzMpKAg" NameID="Node198" Label="Survive" NodeType="TerminalNode">
                        <Payoff xmi:id="_N6wzlixdEeSGW6AhzMpKAg" Set="1" Value="cTime_Empiric_Delay*eDALY_TB+0.5*eDALY_DOTS"/>
                        <Payoff xmi:id="_N6wzlyxdEeSGW6AhzMpKAg" Set="2" Value="(cTB_txcost+cNewTest)"/>
                        <Payoff xmi:id="_N6wzmCxdEeSGW6AhzMpKAg" Set="3" Value="0"/>
                        <Payoff xmi:id="_N6wzmSxdEeSGW6Ah0LpKAg" Set="4" Value="1"/>
                        <Payoff xmi:id="_N6wzmixdEeSGW6Ah0LpKAg" Set="5" Value="-cTime_Empiric_Delay*cInfxPerYearSmearPos"/>
                        <Payoff xmi:id="_N6wzmyxdEeSGW6Ah0LpKAg" Set="6" Value="0"/>
                      </Node>
                    </Node>
                    <Node xmi:id="_N6wznCxdEeSGW6Ah0LpKAg" NameID="Node199" Label="Treatment Unsuccessful" NodeType="ChanceNode">
                      <Prob xmi:id="_N6wznSxdEeSGW6Ah0LpKAg" Value="pDOTS_Unsuccessful"/>
                      <Node xmi:id="_N6wznixdEeSGW6Ah1KpKAg" NameID="Node200" Label="Survive" NodeType="TerminalNode">
                        <Prob xmi:id="_N6wznyxdEeSGW6Ah1KpKAg" Value="#"/>
                        <Payoff xmi:id="_N6wzoCxdEeSGW6Ah1KpKAg" Set="1" Value="eDALY_TB*(2-Discount_Rate)"/>
                        <Payoff xmi:id="_N6wzoSxdEeSGW6Ah1KpKAg" Set="2" Value="(cTB_txcost+cNewTest)"/>
                        <Payoff xmi:id="_N6wzoixdEeSGW6Ah1KpKAg" Set="3" Value="0"/>
                        <Payoff xmi:id="_N6wzoyxdEeSGW6Ah2JpKAg" Set="4" Value="1"/>
                        <Payoff xmi:id="_N6wzpCxdEeSGW6Ah2JpKAg" Set="5" Value="-cInfxPerYearSmearPos*(2-Discount_Rate)"/>
                        <Payoff xmi:id="_N6wzpSxdEeSGW6Ah2JpKAg" Set="6" Value="0"/>
                      </Node>
                      <Node xmi:id="_N6wzpixdEeSGW6Ah2JpKAg" NameID="Node201" Label="Die" NodeType="TerminalNode">
                        <Prob xmi:id="_N6wzpyxdEeSGW6Ah2JpKAg" Value="pDieNoTreatment6MosSmearPos"/>
                        <Payoff xmi:id="_N6wzqCxdEeSGW6Ah3IpKAg" Set="1" Value="0.75*eDALY_TB+(eLE_NoHIVDisc-0.75)"/>
                        <Payoff xmi:id="_N6wzqSxdEeSGW6Ah3IpKAg" Set="2" Value="(cTB_txcost+cNewTest)"/>
                        <Payoff xmi:id="_N6wzqixdEeSGW6Ah3IpKAg" Set="3" Value="-1"/>
                        <Payoff xmi:id="_N6wzqyxdEeSGW6Ah3IpKAg" Set="4" Value="1"/>
                        <Payoff xmi:id="_N6wzrCxdEeSGW6Ah3IpKAg" Set="5" Value="-(.75)*cInfxPerYearSmearPos"/>
                        <Payoff xmi:id="_N6wzrSxdEeSGW6Ah4HpKAg" Set="6" Value="0"/>
                      </Node>
                    </Node>
                  </Node>
                  <Node xmi:id="_N6wzrixdEeSGW6Ah4HpKAg" NameID="Node202" Label="Empiric -" NodeType="ChanceNode">
                    <Prob xmi:id="_N6wzryxdEeSGW6Ah4HpKAg" Value="#"/>
                    <Node xmi:id="_N6wzsCxdEeSGW6Ah4HpKAg" NameID="Node203" Label="Die" NodeType="TerminalNode">
                      <Prob xmi:id="_N6wzsSxdEeSGW6Ah4HpKAg" Value="pDieNoTreatmentSmearPos"/>
                      <Payoff xmi:id="_N6wzsixdEeSGW6Ah5GpKAg" Set="1" Value="0.5*eDALY_TB+(eLE_NoHIVDisc-0.5)"/>
                      <Payoff xmi:id="_N6wzsyxdEeSGW6Ah5GpKAg" Set="2" Value="cNewTest"/>
                      <Payoff xmi:id="_N6wztCxdEeSGW6Ah5GpKAg" Set="3" Value="-1"/>
                      <Payoff xmi:id="_N6wztSxdEeSGW6Ah5GpKAg" Set="4" Value="0"/>
                      <Payoff xmi:id="_N6wztixdEeSGW6Ah5GpKAg" Set="5" Value="-.5*cInfxPerYearSmearPos"/>
                      <Payoff xmi:id="_N6wztyxdEeSGW6Ah6FpKAg" Set="6" Value="0"/>
                    </Node>
                    <Node xmi:id="_N6wzuCxdEeSGW6Ah6FpKAg" NameID="Node204" Label="Survive" NodeType="TerminalNode">
                      <Prob xmi:id="_N6wzuSxdEeSGW6Ah6FpKAg" Value="#"/>
                      <Payoff xmi:id="_N6wzuixdEeSGW6Ah6FpKAg" Set="1" Value="eDALY_TB*(2-Discount_Rate)"/>
                      <Payoff xmi:id="_N6wzuyxdEeSGW6Ah6FpKAg" Set="2" Value="cNewTest"/>
                      <Payoff xmi:id="_N6wzvCxdEeSGW6Ah7EpKAg" Set="3" Value="0"/>
                      <Payoff xmi:id="_N6wzvSxdEeSGW6Ah7EpKAg" Set="4" Value="0"/>
                      <Payoff xmi:id="_N6wzvixdEeSGW6Ah7EpKAg" Set="5" Value="-cInfxPerYearSmearPos*(2-Discount_Rate)"/>
                      <Payoff xmi:id="_N6wzvyxdEeSGW6Ah7EpKAg" Set="6" Value="0"/>
                    </Node>
                  </Node>
                </Node>
              </Node>
              <Node xmi:id="_N6wzwCxdEeSGW6Ah7EpKAg" NameID="Node205" Label="Smear -" NodeType="ChanceNode">
                <Prob xmi:id="_N6wzwSxdEeSGW6Ah8DpKAg" Value="#"/>
                <Definition xmi:id="_N6xY4CxdEeSGW6Ah8DpKAg" Variable="_node_action" Value="Script(&quot;!UserInput(Enter name:, var1) !DisplayScriptVar(var1)&quot;)"/>
                <Node xmi:id="_N6xY4SxdEeSGW6Ah8DpKAg" NameID="Node206" Label="New Test +" NodeType="ChanceNode">
                  <Prob xmi:id="_N6xY4ixdEeSGW6Ah8DpKAg" Value="pSens_NewTest"/>
                  <Node xmi:id="_N6xY4yxdEeSGW6Ah8DpKAg" NameID="Node207" Label="Die" NodeType="TerminalNode">
                    <Prob xmi:id="_N6xY5CxdEeSGW6Ah9CpKAg" Value="pDieDuringTreatment"/>
                    <Payoff xmi:id="_N6xY5SxdEeSGW6Ah9CpKAg" Set="1" Value="0.25*eDALY_TB+(eLE_NoHIVDisc-0.25)"/>
                    <Payoff xmi:id="_N6xY5ixdEeSGW6Ah9CpKAg" Set="2" Value="cNewTest+(.25*cTB_txcost)"/>
                    <Payoff xmi:id="_N6xY5yxdEeSGW6Ah9CpKAg" Set="3" Value="-1"/>
                    <Payoff xmi:id="_N6xY6CxdEeSGW6Ah9CpKAg" Set="4" Value="1"/>
                    <Payoff xmi:id="_N6xY6SxdEeSGW6Ah-BpKAg" Set="5" Value="-(.25)*cInfxPerYearSmearNeg"/>
                    <Payoff xmi:id="_N6xY6ixdEeSGW6Ah-BpKAg" Set="6" Value="0"/>
                  </Node>
                  <Node xmi:id="_N6xY6yxdEeSGW6Ah-BpKAg" NameID="Node208" Label="Treatment Successful" NodeType="LabelNode">
                    <Prob xmi:id="_N6xY7CxdEeSGW6Ah-BpKAg" Value="#"/>
                    <Node xmi:id="_N6xY7SxdEeSGW6Ah-BpKAg" NameID="Node209" Label="Survive" NodeType="TerminalNode">
                      <Payoff xmi:id="_N6xY7ixdEeSGW6Ah_ApKAg" Set="1" Value="cTime_NewTest_Delay*eDALY_TB+0.5*eDALY_DOTS"/>
                      <Payoff xmi:id="_N6xY7yxdEeSGW6Ah_ApKAg" Set="2" Value="(cTB_txcost+cNewTest)"/>
                      <Payoff xmi:id="_N6xY8CxdEeSGW6Ah_ApKAg" Set="3" Value="0"/>
                      <Payoff xmi:id="_N6xY8SxdEeSGW6Ah_ApKAg" Set="4" Value="1"/>
                      <Payoff xmi:id="_N6xY8ixdEeSGW6Ah_ApKAg" Set="5" Value="-cTime_NewTest_Delay*cInfxPerYearSmearNeg"/>
                      <Payoff xmi:id="_N6xY8yxdEeSGW6AhA_pKAg" Set="6" Value="0"/>
                    </Node>
                  </Node>
                  <Node xmi:id="_N6xY9CxdEeSGW6AhA_pKAg" NameID="Node210" Label="Treatment Unsuccessful" NodeType="ChanceNode">
                    <Prob xmi:id="_N6xY9SxdEeSGW6AhA_pKAg" Value="pDOTS_Unsuccessful"/>
                    <Node xmi:id="_N6xY9ixdEeSGW6AhA_pKAg" NameID="Node211" Label="Survive" NodeType="TerminalNode">
                      <Prob xmi:id="_N6xY9yxdEeSGW6AhA_pKAg" Value="#"/>
                      <Payoff xmi:id="_N6xY-CxdEeSGW6AhB-pKAg" Set="1" Value="eDALY_TB*(2-Discount_Rate)"/>
                      <Payoff xmi:id="_N6xY-SxdEeSGW6AhB-pKAg" Set="2" Value="(cTB_txcost+cNewTest)"/>
                      <Payoff xmi:id="_N6xY-ixdEeSGW6AhB-pKAg" Set="3" Value="0"/>
                      <Payoff xmi:id="_N6xY-yxdEeSGW6AhB-pKAg" Set="4" Value="1"/>
                      <Payoff xmi:id="_N6xY_CxdEeSGW6AhB-pKAg" Set="5" Value="-cInfxPerYearSmearNeg*(2-Discount_Rate)"/>
                      <Payoff xmi:id="_N6xY_SxdEeSGW6AhC9pKAg" Set="6" Value="0"/>
                    </Node>
                    <Node xmi:id="_N6xY_ixdEeSGW6AhC9pKAg" NameID="Node212" Label="Die" NodeType="TerminalNode">
                      <Prob xmi:id="_N6xY_yxdEeSGW6AhC9pKAg" Value="pDieNoTreatment6MosSmearNeg"/>
                      <Payoff xmi:id="_N6xZACxdEeSGW6AhC9pKAg" Set="1" Value="0.75*eDALY_TB+(eLE_NoHIVDisc-0.75)"/>
                      <Payoff xmi:id="_N6xZASxdEeSGW6AhC9pKAg" Set="2" Value="(cTB_txcost+cNewTest)"/>
                      <Payoff xmi:id="_N6xZAixdEeSGW6AhD8pKAg" Set="3" Value="-1"/>
                      <Payoff xmi:id="_N6xZAyxdEeSGW6AhD8pKAg" Set="4" Value="1"/>
                      <Payoff xmi:id="_N6xZBCxdEeSGW6AhD8pKAg" Set="5" Value="-(.75)*cInfxPerYearSmearNeg"/>
                      <Payoff xmi:id="_N6xZBSxdEeSGW6AhD8pKAg" Set="6" Value="0"/>
                    </Node>
                  </Node>
                </Node>
                <Node xmi:id="_N6xZBixdEeSGW6AhD8pKAg" NameID="Node213" Label="New Test -" NodeType="ChanceNode">
                  <Prob xmi:id="_N6xZByxdEeSGW6AhE7pKAg" Value="#"/>
                  <Node xmi:id="_N6xZCCxdEeSGW6AhE7pKAg" NameID="Node214" Label="Empiric +" NodeType="ChanceNode">
                    <Prob xmi:id="_N6xZCSxdEeSGW6AhE7pKAg" Value="pSens_Empiric"/>
                    <Node xmi:id="_N6xZCixdEeSGW6AhE7pKAg" NameID="Node215" Label="Die" NodeType="TerminalNode">
                      <Prob xmi:id="_N6xZCyxdEeSGW6AhE7pKAg" Value="pDieDuringTreatment"/>
                      <Payoff xmi:id="_N6xZDCxdEeSGW6AhF6pKAg" Set="1" Value="0.25*eDALY_TB+(eLE_NoHIVDisc-0.25)"/>
                      <Payoff xmi:id="_N6xZDSxdEeSGW6AhF6pKAg" Set="2" Value="(.25*cTB_txcost+cNewTest)"/>
                      <Payoff xmi:id="_N6xZDixdEeSGW6AhF6pKAg" Set="3" Value="-1"/>
                      <Payoff xmi:id="_N6xZDyxdEeSGW6AhF6pKAg" Set="4" Value="1"/>
                      <Payoff xmi:id="_N6xZECxdEeSGW6AhF6pKAg" Set="5" Value="-(.25)*cInfxPerYearSmearNeg"/>
                      <Payoff xmi:id="_N6xZESxdEeSGW6AhG5pKAg" Set="6" Value="0"/>
                    </Node>
                    <Node xmi:id="_N6xZEixdEeSGW6AhG5pKAg" NameID="Node216" Label="Treatment Successful" NodeType="LabelNode">
                      <Prob xmi:id="_N6xZEyxdEeSGW6AhG5pKAg" Value="#"/>
                      <Node xmi:id="_N6xZFCxdEeSGW6AhG5pKAg" NameID="Node217" Label="Survive" NodeType="TerminalNode">
                        <Payoff xmi:id="_N6xZFSxdEeSGW6AhG5pKAg" Set="1" Value="cTime_Empiric_Delay*eDALY_TB+0.5*eDALY_DOTS"/>
                        <Payoff xmi:id="_N6xZFixdEeSGW6AhH4pKAg" Set="2" Value="(cTB_txcost+cNewTest)"/>
                        <Payoff xmi:id="_N6xZFyxdEeSGW6AhH4pKAg" Set="3" Value="0"/>
                        <Payoff xmi:id="_N6xZGCxdEeSGW6AhH4pKAg" Set="4" Value="1"/>
                        <Payoff xmi:id="_N6xZGSxdEeSGW6AhH4pKAg" Set="5" Value="-cTime_Empiric_Delay*cInfxPerYearSmearNeg"/>
                        <Payoff xmi:id="_N6xZGixdEeSGW6AhH4pKAg" Set="6" Value="0"/>
                      </Node>
                    </Node>
                    <Node xmi:id="_N6xZGyxdEeSGW6AhI3pKAg" NameID="Node218" Label="Treatment Unsuccessful" NodeType="ChanceNode">
                      <Prob xmi:id="_N6xZHCxdEeSGW6AhI3pKAg" Value="pDOTS_Unsuccessful"/>
                      <Node xmi:id="_N6xZHSxdEeSGW6AhI3pKAg" NameID="Node219" Label="Survive" NodeType="TerminalNode">
                        <Prob xmi:id="_N6xZHixdEeSGW6AhI3pKAg" Value="#"/>
                        <Payoff xmi:id="_N6xZHyxdEeSGW6AhI3pKAg" Set="1" Value="eDALY_TB*(2-Discount_Rate)"/>
                        <Payoff xmi:id="_N6xZICxdEeSGW6AhJ2pKAg" Set="2" Value="(cTB_txcost+cNewTest)"/>
                        <Payoff xmi:id="_N6xZISxdEeSGW6AhJ2pKAg" Set="3" Value="0"/>
                        <Payoff xmi:id="_N6xZIixdEeSGW6AhJ2pKAg" Set="4" Value="1"/>
                        <Payoff xmi:id="_N6xZIyxdEeSGW6AhJ2pKAg" Set="5" Value="-cInfxPerYearSmearNeg*(2-Discount_Rate)"/>
                        <Payoff xmi:id="_N6xZJCxdEeSGW6AhJ2pKAg" Set="6" Value="0"/>
                      </Node>
                      <Node xmi:id="_N6xZJSxdEeSGW6AhK1pKAg" NameID="Node220" Label="Die" NodeType="TerminalNode">
                        <Prob xmi:id="_N6xZJixdEeSGW6AhK1pKAg" Value="pDieNoTreatment6MosSmearNeg"/>
                        <Payoff xmi:id="_N6xZJyxdEeSGW6AhK1pKAg" Set="1" Value="0.75*eDALY_TB+(eLE_NoHIVDisc-0.75)"/>
                        <Payoff xmi:id="_N6xZKCxdEeSGW6AhK1pKAg" Set="2" Value="(cTB_txcost+cNewTest)"/>
                        <Payoff xmi:id="_N6xZKSxdEeSGW6AhK1pKAg" Set="3" Value="-1"/>
                        <Payoff xmi:id="_N6xZKixdEeSGW6AhL0pKAg" Set="4" Value="1"/>
                        <Payoff xmi:id="_N6xZKyxdEeSGW6AhL0pKAg" Set="5" Value="-(.75)*cInfxPerYearSmearNeg"/>
                        <Payoff xmi:id="_N6xZLCxdEeSGW6AhL0pKAg" Set="6" Value="0"/>
                      </Node>
                    </Node>
                  </Node>
                  <Node xmi:id="_N6xZLSxdEeSGW6AhL0pKAg" NameID="Node221" Label="Empiric -" NodeType="ChanceNode">
                    <Prob xmi:id="_N6xZLixdEeSGW6AhL0pKAg" Value="#"/>
                    <Node xmi:id="_N6xZLyxdEeSGW6AhMzpKAg" NameID="Node222" Label="Die" NodeType="TerminalNode">
                      <Prob xmi:id="_N6xZMCxdEeSGW6AhMzpKAg" Value="pDieNoTreatmentSmearNeg"/>
                      <Payoff xmi:id="_N6xZMSxdEeSGW6AhMzpKAg" Set="1" Value="0.5*eDALY_TB+(eLE_NoHIVDisc-0.5)"/>
                      <Payoff xmi:id="_N6xZMixdEeSGW6AhMzpKAg" Set="2" Value="cNewTest"/>
                      <Payoff xmi:id="_N6xZMyxdEeSGW6AhMzpKAg" Set="3" Value="-1"/>
                      <Payoff xmi:id="_N6xZNCxdEeSGW6AhNypKAg" Set="4" Value="0"/>
                      <Payoff xmi:id="_N6xZNSxdEeSGW6AhNypKAg" Set="5" Value="-.5*cInfxPerYearSmearNeg"/>
                      <Payoff xmi:id="_N6xZNixdEeSGW6AhNypKAg" Set="6" Value="0"/>
                    </Node>
                    <Node xmi:id="_N6xZNyxdEeSGW6AhNypKAg" NameID="Node223" Label="Survive" NodeType="TerminalNode">
                      <Prob xmi:id="_N6xZOCxdEeSGW6AhNypKAg" Value="#"/>
                      <Payoff xmi:id="_N6xZOSxdEeSGW6AhOxpKAg" Set="1" Value="eDALY_TB*(2-Discount_Rate)"/>
                      <Payoff xmi:id="_N6xZOixdEeSGW6AhOxpKAg" Set="2" Value="cNewTest"/>
                      <Payoff xmi:id="_N6xZOyxdEeSGW6AhOxpKAg" Set="3" Value="0"/>
                      <Payoff xmi:id="_N6xZPCxdEeSGW6AhOxpKAg" Set="4" Value="0"/>
                      <Payoff xmi:id="_N6xZPSxdEeSGW6AhOxpKAg" Set="5" Value="-cInfxPerYearSmearNeg*(2-Discount_Rate)"/>
                      <Payoff xmi:id="_N6xZPixdEeSGW6AhPwpKAg" Set="6" Value="0"/>
                    </Node>
                  </Node>
                </Node>
              </Node>
            </Node>
          </Node>
          <Node xmi:id="_N6xZPyxdEeSGW6AhPwpKAg" NameID="Node778" Label="Drug Resistant" NodeType="ChanceNode">
            <Prob xmi:id="_N6xZQCxdEeSGW6AhPwpKAg" Value="pDrugResistant"/>
            <Node xmi:id="_N6xZQSxdEeSGW6AhPwpKAg" NameID="Node779" Label="HIV+, ARV" NodeType="ChanceNode">
              <Prob xmi:id="_N6xZQixdEeSGW6AhPwpKAg" Value="pHIVTB*propARV"/>
              <Node xmi:id="_N6xZQyxdEeSGW6AhQvpKAg" NameID="Node780" Label="Smear+" NodeType="ChanceNode">
                <Prob xmi:id="_N6xZRCxdEeSGW6AhQvpKAg" Value="pSens_Smear_HIV"/>
                <Node xmi:id="_N6xZRSxdEeSGW6AhQvpKAg" NameID="Node781" Label="New Test+" NodeType="ChanceNode">
                  <Prob xmi:id="_N6xZRixdEeSGW6AhQvpKAg" Value="pSens_NewTest"/>
                  <Node xmi:id="_N6xZRyxdEeSGW6AhQvpKAg" NameID="Node782" Label="Die" NodeType="TerminalNode">
                    <Prob xmi:id="_N6xZSCxdEeSGW6AhRupKAg" Value="pDieDuringTreatmentHIV"/>
                    <Payoff xmi:id="_N6xZSSxdEeSGW6AhRupKAg" Set="1" Value="0.25*eDALY_TB+(eLE_NoHIVDisc-0.25)"/>
                    <Payoff xmi:id="_N6xZSixdEeSGW6AhRupKAg" Set="2" Value="(.25*cTB_txcost+cNewTest)"/>
                    <Payoff xmi:id="_N6xZSyxdEeSGW6AhRupKAg" Set="3" Value="-1"/>
                    <Payoff xmi:id="_N6xZTCxdEeSGW6AhRupKAg" Set="4" Value="1"/>
                    <Payoff xmi:id="_N6xZTSxdEeSGW6AhStpKAg" Set="5" Value="-0.25*cInfxPerYearSmearPos_HIV"/>
                    <Payoff xmi:id="_N6xZTixdEeSGW6AhStpKAg" Set="6" Value="0"/>
                  </Node>
                  <Node xmi:id="_N6xZTyxdEeSGW6AhStpKAg" NameID="Node783" Label="Treatment Successful" NodeType="ChanceNode">
                    <Prob xmi:id="_N6xZUCxdEeSGW6AhStpKAg" Value="#"/>
                    <Node xmi:id="_N6xZUSxdEeSGW6AhStpKAg" NameID="Node784" Label="Survive" NodeType="TerminalNode">
                      <Prob xmi:id="_N6xZUixdEeSGW6AhTspKAg" Value="#"/>
                      <Payoff xmi:id="_N6xZUyxdEeSGW6AhTspKAg" Set="1" Value="eDALY_TB*cTime_NewTest_Delay+(eDALY_HIV_ARV*(eLE_HIV_ARVDisc-cTime_NewTest_Delay))+(eLE_NoHIVDisc-eLE_HIV_ARVDisc)"/>
                      <Payoff xmi:id="_N6xZVCxdEeSGW6AhTspKAg" Set="2" Value="(cTB_txcost+cNewTest)"/>
                      <Payoff xmi:id="_N6xZVSxdEeSGW6AhTspKAg" Set="3" Value="0"/>
                      <Payoff xmi:id="_N6xZVixdEeSGW6AhTspKAg" Set="4" Value="1"/>
                      <Payoff xmi:id="_N6xZVyxdEeSGW6AhUrpKAg" Set="5" Value="-cTime_NewTest_Delay*cInfxPerYearSmearPos_HIV"/>
                      <Payoff xmi:id="_N6xZWCxdEeSGW6AhUrpKAg" Set="6" Value="0"/>
                    </Node>
                    <Node xmi:id="_N6xZWSxdEeSGW6AhUrpKAg" NameID="Node785" Label="Die" NodeType="TerminalNode">
                      <Prob xmi:id="_N6xZWixdEeSGW6AhUrpKAg" Value="pDieARV6Mos"/>
                      <Payoff xmi:id="_N6xZWyxdEeSGW6AhUrpKAg" Set="1" Value="cTime_NewTest_Delay*eDALY_TB+(0.75-cTime_NewTest_Delay)*eDALY_HIV_ARV+(eLE_NoHIVDisc-0.75)"/>
                      <Payoff xmi:id="_N6xZXCxdEeSGW6AhVqpKAg" Set="2" Value="(cTB_txcost+cNewTest)"/>
                      <Payoff xmi:id="_N6xZXSxdEeSGW6AhVqpKAg" Set="3" Value="-1"/>
                      <Payoff xmi:id="_N6xZXixdEeSGW6AhVqpKAg" Set="4" Value="1"/>
                      <Payoff xmi:id="_N6xZXyxdEeSGW6AhVqpKAg" Set="5" Value="-cTime_NewTest_Delay*cInfxPerYearSmearPos_HIV"/>
                      <Payoff xmi:id="_N6xZYCxdEeSGW6AhVqpKAg" Set="6" Value="0"/>
                    </Node>
                  </Node>
                  <Node xmi:id="_N6xZYSxdEeSGW6AhWppKAg" NameID="Node786" Label="Treatment Unsuccessful" NodeType="ChanceNode">
                    <Prob xmi:id="_N6xZYixdEeSGW6AhWppKAg" Value="0.43*(1-Dist_pDieDuringTreatmentHIV)"/>
                    <Node xmi:id="_N6xZYyxdEeSGW6AhWppKAg" NameID="Node787" Label="Survive" NodeType="TerminalNode">
                      <Prob xmi:id="_N6xZZCxdEeSGW6AhWppKAg" Value="#"/>
                      <Payoff xmi:id="_N6xZZSxdEeSGW6AhWppKAg" Set="1" Value="eDALY_TB*(2-Discount_Rate)+eDALY_HIV_ARV*(eLE_HIV_ARVDisc-(2-Discount_Rate))+(eLE_NoHIVDisc-eLE_HIV_ARVDisc)"/>
                      <Payoff xmi:id="_N6xZZixdEeSGW6AhXopKAg" Set="2" Value="(cTB_txcost+cNewTest)"/>
                      <Payoff xmi:id="_N6xZZyxdEeSGW6AhXopKAg" Set="3" Value="0"/>
                      <Payoff xmi:id="_N6xZaCxdEeSGW6AhXopKAg" Set="4" Value="1"/>
                      <Payoff xmi:id="_N6xZaSxdEeSGW6AhXopKAg" Set="5" Value="-(cInfxPerYearSmearPos_HIV)*(2-Discount_Rate)"/>
                      <Payoff xmi:id="_N6xZaixdEeSGW6AhXopKAg" Set="6" Value="0"/>
                    </Node>
                    <Node xmi:id="_N6xZayxdEeSGW6AhYnpKAg" NameID="Node788" Label="Die" NodeType="TerminalNode">
                      <Prob xmi:id="_N6xZbCxdEeSGW6AhYnpKAg" Value="pDieNoTreatmentARV6MosSmearPos"/>
                      <Payoff xmi:id="_N6xZbSxdEeSGW6AhYnpKAg" Set="1" Value="0.75*eDALY_TB+(eLE_NoHIVDisc-0.75)"/>
                      <Payoff xmi:id="_N6xZbixdEeSGW6AhYnpKAg" Set="2" Value="(cTB_txcost+cNewTest)"/>
                      <Payoff xmi:id="_N6xZbyxdEeSGW6AhYnpKAg" Set="3" Value="-1"/>
                      <Payoff xmi:id="_N6xZcCxdEeSGW6AhZmpKAg" Set="4" Value="1"/>
                      <Payoff xmi:id="_N6xZcSxdEeSGW6AhZmpKAg" Set="5" Value="-.75*cInfxPerYearSmearPos_HIV"/>
                      <Payoff xmi:id="_N6xZcixdEeSGW6AhZmpKAg" Set="6" Value="0"/>
                    </Node>
                  </Node>
                </Node>
                <Node xmi:id="_N6xZcyxdEeSGW6AhZmpKAg" NameID="Node789" Label="New Test -" NodeType="ChanceNode">
                  <Prob xmi:id="_N6xZdCxdEeSGW6AhZmpKAg" Value="#"/>
                  <Node xmi:id="_N6xZdSxdEeSGW6AhalpKAg" NameID="Node790" Label="Empiric+" NodeType="ChanceNode">
                    <Prob xmi:id="_N6xZdixdEeSGW6AhalpKAg" Value="pSens_Empiric"/>
                    <Node xmi:id="_N6xZdyxdEeSGW6AhalpKAg" NameID="Node791" Label="Die" NodeType="TerminalNode">
                      <Prob xmi:id="_N6xZeCxdEeSGW6AhalpKAg" Value="pDieDuringTreatmentHIV"/>
                      <Payoff xmi:id="_N6xZeSxdEeSGW6AhalpKAg" Set="1" Value="0.25*eDALY_TB+(eLE_NoHIVDisc-0.25)"/>
                      <Payoff xmi:id="_N6xZeixdEeSGW6AhbkpKAg" Set="2" Value="(.25*cTB_txcost+cNewTest)"/>
                      <Payoff xmi:id="_N6xZeyxdEeSGW6AhbkpKAg" Set="3" Value="-1"/>
                      <Payoff xmi:id="_N6xZfCxdEeSGW6AhbkpKAg" Set="4" Value="1"/>
                      <Payoff xmi:id="_N6xZfSxdEeSGW6AhbkpKAg" Set="5" Value="-0.25*cInfxPerYearSmearPos_HIV"/>
                      <Payoff xmi:id="_N6xZfixdEeSGW6AhbkpKAg" Set="6" Value="0"/>
                    </Node>
                    <Node xmi:id="_N6xZfyxdEeSGW6AhcjpKAg" NameID="Node792" Label="Treatment Successful" NodeType="ChanceNode">
                      <Prob xmi:id="_N6xZgCxdEeSGW6AhcjpKAg" Value="#"/>
                      <Node xmi:id="_N6xZgSxdEeSGW6AhcjpKAg" NameID="Node793" Label="Survive" NodeType="TerminalNode">
                        <Prob xmi:id="_N6xZgixdEeSGW6AhcjpKAg" Value="#"/>
                        <Payoff xmi:id="_N6xZgyxdEeSGW6AhcjpKAg" Set="1" Value="eDALY_TB*cTime_Empiric_Delay+(eDALY_HIV_ARV*(eLE_HIV_ARVDisc-cTime_Empiric_Delay))+(eLE_NoHIVDisc-eLE_HIV_ARVDisc)"/>
                        <Payoff xmi:id="_N6xZhCxdEeSGW6AhdipKAg" Set="2" Value="(cTB_txcost+cNewTest)"/>
                        <Payoff xmi:id="_N6xZhSxdEeSGW6AhdipKAg" Set="3" Value="0"/>
                        <Payoff xmi:id="_N6xZhixdEeSGW6AhdipKAg" Set="4" Value="1"/>
                        <Payoff xmi:id="_N6xZhyxdEeSGW6AhdipKAg" Set="5" Value="-cTime_Empiric_Delay*cInfxPerYearSmearPos_HIV"/>
                        <Payoff xmi:id="_N6xZiCxdEeSGW6AhdipKAg" Set="6" Value="0"/>
                      </Node>
                      <Node xmi:id="_N6xZiSxdEeSGW6AhehpKAg" NameID="Node794" Label="Die" NodeType="TerminalNode">
                        <Prob xmi:id="_N6xZiixdEeSGW6AhehpKAg" Value="pDieARV6Mos"/>
                        <Payoff xmi:id="_N6xZiyxdEeSGW6AhehpKAg" Set="1" Value="cTime_Empiric_Delay*eDALY_TB+(0.75-cTime_Empiric_Delay)*eDALY_HIV_ARV+(eLE_NoHIVDisc-0.75)"/>
                        <Payoff xmi:id="_N6xZjCxdEeSGW6AhehpKAg" Set="2" Value="(cTB_txcost+cNewTest)"/>
                        <Payoff xmi:id="_N6xZjSxdEeSGW6AhehpKAg" Set="3" Value="-1"/>
                        <Payoff xmi:id="_N6xZjixdEeSGW6AhfgpKAg" Set="4" Value="1"/>
                        <Payoff xmi:id="_N6xZjyxdEeSGW6AhfgpKAg" Set="5" Value="-cTime_Empiric_Delay*cInfxPerYearSmearPos_HIV"/>
                        <Payoff xmi:id="_N6xZkCxdEeSGW6AhfgpKAg" Set="6" Value="0"/>
                      </Node>
                    </Node>
                    <Node xmi:id="_N6xZkSxdEeSGW6AhfgpKAg" NameID="Node795" Label="Treatment Unsuccessful" NodeType="ChanceNode">
                      <Prob xmi:id="_N6xZkixdEeSGW6AhfgpKAg" Value="0.43*(1-Dist_pDieDuringTreatmentHIV)"/>
                      <Node xmi:id="_N6xZkyxdEeSGW6AhgfpKAg" NameID="Node796" Label="Survive" NodeType="TerminalNode">
                        <Prob xmi:id="_N6xZlCxdEeSGW6AhgfpKAg" Value="#"/>
                        <Payoff xmi:id="_N6xZlSxdEeSGW6AhgfpKAg" Set="1" Value="eDALY_TB*(2-Discount_Rate)+eDALY_HIV_ARV*(eLE_HIV_ARVDisc-(2-Discount_Rate))+(eLE_NoHIVDisc-eLE_HIV_ARVDisc)"/>
                        <Payoff xmi:id="_N6xZlixdEeSGW6AhgfpKAg" Set="2" Value="(cTB_txcost+cNewTest)"/>
                        <Payoff xmi:id="_N6xZlyxdEeSGW6AhgfpKAg" Set="3" Value="0"/>
                        <Payoff xmi:id="_N6xZmCxdEeSGW6AhhepKAg" Set="4" Value="1"/>
                        <Payoff xmi:id="_N6xZmSxdEeSGW6AhhepKAg" Set="5" Value="-(cInfxPerYearSmearPos_HIV)*(2-Discount_Rate)"/>
                        <Payoff xmi:id="_N6xZmixdEeSGW6AhhepKAg" Set="6" Value="0"/>
                      </Node>
                      <Node xmi:id="_N6xZmyxdEeSGW6AhhepKAg" NameID="Node797" Label="Die" NodeType="TerminalNode">
                        <Prob xmi:id="_N6xZnCxdEeSGW6AhhepKAg" Value="pDieNoTreatmentARV6MosSmearPos"/>
                        <Payoff xmi:id="_N6xZnSxdEeSGW6AhidpKAg" Set="1" Value="0.75*eDALY_TB+(eLE_NoHIVDisc-0.75)"/>
                        <Payoff xmi:id="_N6xZnixdEeSGW6AhidpKAg" Set="2" Value="(cTB_txcost+cNewTest)"/>
                        <Payoff xmi:id="_N6xZnyxdEeSGW6AhidpKAg" Set="3" Value="-1"/>
                        <Payoff xmi:id="_N6xZoCxdEeSGW6AhidpKAg" Set="4" Value="1"/>
                        <Payoff xmi:id="_N6xZoSxdEeSGW6AhidpKAg" Set="5" Value="-.75*cInfxPerYearSmearPos_HIV"/>
                        <Payoff xmi:id="_N6xZoixdEeSGW6AhjcpKAg" Set="6" Value="0"/>
                      </Node>
                    </Node>
                  </Node>
                  <Node xmi:id="_N6xZoyxdEeSGW6AhjcpKAg" NameID="Node798" Label="Empiric -" NodeType="ChanceNode">
                    <Prob xmi:id="_N6xZpCxdEeSGW6AhjcpKAg" Value="#"/>
                    <Node xmi:id="_N6xZpSxdEeSGW6AhjcpKAg" NameID="Node799" Label="Die" NodeType="TerminalNode">
                      <Prob xmi:id="_N6xZpixdEeSGW6AhjcpKAg" Value="pDieNoTreatmentSmearPosARV"/>
                      <Payoff xmi:id="_N6xZpyxdEeSGW6AhkbpKAg" Set="1" Value="0.5*eDALY_TB+(eLE_NoHIVDisc-0.5)"/>
                      <Payoff xmi:id="_N6xZqCxdEeSGW6AhkbpKAg" Set="2" Value="cNewTest"/>
                      <Payoff xmi:id="_N6xZqSxdEeSGW6AhkbpKAg" Set="3" Value="-1"/>
                      <Payoff xmi:id="_N6xZqixdEeSGW6AhkbpKAg" Set="4" Value="0"/>
                      <Payoff xmi:id="_N6xZqyxdEeSGW6AhkbpKAg" Set="5" Value="-(.5)*cInfxPerYearSmearPos_HIV"/>
                      <Payoff xmi:id="_N6xZrCxdEeSGW6AhlapKAg" Set="6" Value="0"/>
                    </Node>
                    <Node xmi:id="_N6xZrSxdEeSGW6AhlapKAg" NameID="Node800" Label="Survive" NodeType="TerminalNode">
                      <Prob xmi:id="_N6xZrixdEeSGW6AhlapKAg" Value="#"/>
                      <Payoff xmi:id="_N6xZryxdEeSGW6AhlapKAg" Set="1" Value="eDALY_TB*(2-Discount_Rate)+eDALY_HIV_ARV*(eLE_HIV_ARVDisc-(2-Discount_Rate))+(eLE_NoHIVDisc-eLE_HIV_ARVDisc)"/>
                      <Payoff xmi:id="_N6xZsCxdEeSGW6AhlapKAg" Set="2" Value="cNewTest"/>
                      <Payoff xmi:id="_N6xZsSxdEeSGW6AhmZpKAg" Set="3" Value="0"/>
                      <Payoff xmi:id="_N6xZsixdEeSGW6AhmZpKAg" Set="4" Value="0"/>
                      <Payoff xmi:id="_N6xZsyxdEeSGW6AhmZpKAg" Set="5" Value="-cInfxPerYearSmearPos_HIV*(2-Discount_Rate)"/>
                      <Payoff xmi:id="_N6xZtCxdEeSGW6AhmZpKAg" Set="6" Value="0"/>
                    </Node>
                  </Node>
                </Node>
              </Node>
              <Node xmi:id="_N6xZtSxdEeSGW6AhmZpKAg" NameID="Node801" Label="Smear-" NodeType="ChanceNode">
                <Prob xmi:id="_N6xZtixdEeSGW6AhnYpKAg" Value="#"/>
                <Node xmi:id="_N6xZtyxdEeSGW6AhnYpKAg" NameID="Node802" Label="New Test+" NodeType="ChanceNode">
                  <Prob xmi:id="_N6xZuCxdEeSGW6AhnYpKAg" Value="pSens_NewTest"/>
                  <Node xmi:id="_N6xZuSxdEeSGW6AhnYpKAg" NameID="Node803" Label="Die" NodeType="TerminalNode">
                    <Prob xmi:id="_N6xZuixdEeSGW6AhnYpKAg" Value="pDieDuringTreatmentHIV"/>
                    <Payoff xmi:id="_N6xZuyxdEeSGW6AhoXpKAg" Set="1" Value="0.25*eDALY_TB+(eLE_NoHIVDisc-0.25)"/>
                    <Payoff xmi:id="_N6xZvCxdEeSGW6AhoXpKAg" Set="2" Value="(.25*cTB_txcost+cNewTest) "/>
                    <Payoff xmi:id="_N6xZvSxdEeSGW6AhoXpKAg" Set="3" Value="-1"/>
                    <Payoff xmi:id="_N6xZvixdEeSGW6AhoXpKAg" Set="4" Value="1"/>
                    <Payoff xmi:id="_N6xZvyxdEeSGW6AhoXpKAg" Set="5" Value="-.25*cInfxPerYearSmearNeg_HIV"/>
                    <Payoff xmi:id="_N6xZwCxdEeSGW6AhpWpKAg" Set="6" Value="0"/>
                  </Node>
                  <Node xmi:id="_N6xZwSxdEeSGW6AhpWpKAg" NameID="Node804" Label="Treatment Successful" NodeType="ChanceNode">
                    <Prob xmi:id="_N6xZwixdEeSGW6AhpWpKAg" Value="#"/>
                    <Node xmi:id="_N6xZwyxdEeSGW6AhpWpKAg" NameID="Node805" Label="Survive" NodeType="TerminalNode">
                      <Prob xmi:id="_N6xZxCxdEeSGW6AhpWpKAg" Value="#"/>
                      <Payoff xmi:id="_N6xZxSxdEeSGW6AhqVpKAg" Set="1" Value="eDALY_TB*cTime_NewTest_Delay+(eDALY_HIV_ARV*(eLE_HIV_ARVDisc-cTime_NewTest_Delay))+(eLE_NoHIVDisc-eLE_HIV_ARVDisc)"/>
                      <Payoff xmi:id="_N6xZxixdEeSGW6AhqVpKAg" Set="2" Value="(cTB_txcost+cNewTest)"/>
                      <Payoff xmi:id="_N6xZxyxdEeSGW6AhqVpKAg" Set="3" Value="0"/>
                      <Payoff xmi:id="_N6xZyCxdEeSGW6AhqVpKAg" Set="4" Value="1"/>
                      <Payoff xmi:id="_N6xZySxdEeSGW6AhqVpKAg" Set="5" Value="-cTime_NewTest_Delay*cInfxPerYearSmearNeg_HIV"/>
                      <Payoff xmi:id="_N6xZyixdEeSGW6AhrUpKAg" Set="6" Value="0"/>
                    </Node>
                    <Node xmi:id="_N6xZyyxdEeSGW6AhrUpKAg" NameID="Node806" Label="Die" NodeType="TerminalNode">
                      <Prob xmi:id="_N6xZzCxdEeSGW6AhrUpKAg" Value="pDieARV6Mos"/>
                      <Payoff xmi:id="_N6xZzSxdEeSGW6AhrUpKAg" Set="1" Value="cTime_NewTest_Delay*eDALY_TB+(0.75-cTime_NewTest_Delay)*eDALY_HIV_ARV+(eLE_NoHIVDisc-0.75)"/>
                      <Payoff xmi:id="_N6xZzixdEeSGW6AhrUpKAg" Set="2" Value="(cTB_txcost+cNewTest)"/>
                      <Payoff xmi:id="_N6xZzyxdEeSGW6AhsTpKAg" Set="3" Value="-1"/>
                      <Payoff xmi:id="_N6xZ0CxdEeSGW6AhsTpKAg" Set="4" Value="1"/>
                      <Payoff xmi:id="_N6xZ0SxdEeSGW6AhsTpKAg" Set="5" Value="-cTime_NewTest_Delay*cInfxPerYearSmearNeg_HIV"/>
                      <Payoff xmi:id="_N6xZ0ixdEeSGW6AhsTpKAg" Set="6" Value="0"/>
                    </Node>
                  </Node>
                  <Node xmi:id="_N6xZ0yxdEeSGW6AhsTpKAg" NameID="Node807" Label="Treatment Unsuccessful" NodeType="ChanceNode">
                    <Prob xmi:id="_N6xZ1CxdEeSGW6AhtSpKAg" Value="0.43*(1-Dist_pDieDuringTreatmentHIV)"/>
                    <Node xmi:id="_N6xZ1SxdEeSGW6AhtSpKAg" NameID="Node808" Label="Survive" NodeType="TerminalNode">
                      <Prob xmi:id="_N6xZ1ixdEeSGW6AhtSpKAg" Value="#"/>
                      <Payoff xmi:id="_N6xZ1yxdEeSGW6AhtSpKAg" Set="1" Value="eDALY_TB*(2-Discount_Rate)+eDALY_HIV_ARV*(eLE_HIV_ARVDisc-(2-Discount_Rate))+(eLE_NoHIVDisc-eLE_HIV_ARVDisc)"/>
                      <Payoff xmi:id="_N6xZ2CxdEeSGW6AhtSpKAg" Set="2" Value="(cTB_txcost+cNewTest)"/>
                      <Payoff xmi:id="_N6xZ2SxdEeSGW6AhuRpKAg" Set="3" Value="0"/>
                      <Payoff xmi:id="_N6xZ2ixdEeSGW6AhuRpKAg" Set="4" Value="1"/>
                      <Payoff xmi:id="_N6xZ2yxdEeSGW6AhuRpKAg" Set="5" Value="-(cInfxPerYearSmearNeg_HIV)*(2-Discount_Rate)"/>
                      <Payoff xmi:id="_N6xZ3CxdEeSGW6AhuRpKAg" Set="6" Value="0"/>
                    </Node>
                    <Node xmi:id="_N6xZ3SxdEeSGW6AhuRpKAg" NameID="Node809" Label="Die" NodeType="TerminalNode">
                      <Prob xmi:id="_N6xZ3ixdEeSGW6AhvQpKAg" Value="pDieNoTreatmentARV6MosSmearNeg"/>
                      <Payoff xmi:id="_N6xZ3yxdEeSGW6AhvQpKAg" Set="1" Value="0.75*eDALY_TB+(eLE_NoHIVDisc-0.75)"/>
                      <Payoff xmi:id="_N6xZ4CxdEeSGW6AhvQpKAg" Set="2" Value="(cTB_txcost+cNewTest)"/>
                      <Payoff xmi:id="_N6xZ4SxdEeSGW6AhvQpKAg" Set="3" Value="-1"/>
                      <Payoff xmi:id="_N6xZ4ixdEeSGW6AhvQpKAg" Set="4" Value="1"/>
                      <Payoff xmi:id="_N6xZ4yxdEeSGW6AhwPpKAg" Set="5" Value="-.75*cInfxPerYearSmearNeg_HIV"/>
                      <Payoff xmi:id="_N6xZ5CxdEeSGW6AhwPpKAg" Set="6" Value="0"/>
                    </Node>
                  </Node>
                </Node>
                <Node xmi:id="_N6xZ5SxdEeSGW6AhwPpKAg" NameID="Node810" Label="New Test -" NodeType="ChanceNode">
                  <Prob xmi:id="_N6xZ5ixdEeSGW6AhwPpKAg" Value="#"/>
                  <Node xmi:id="_N6xZ5yxdEeSGW6AhwPpKAg" NameID="Node811" Label="Empiric+" NodeType="ChanceNode">
                    <Prob xmi:id="_N6xZ6CxdEeSGW6AhxOpKAg" Value="pSens_Empiric"/>
                    <Node xmi:id="_N6xZ6SxdEeSGW6AhxOpKAg" NameID="Node812" Label="Die" NodeType="TerminalNode">
                      <Prob xmi:id="_N6xZ6ixdEeSGW6AhxOpKAg" Value="pDieDuringTreatmentHIV"/>
                      <Payoff xmi:id="_N6xZ6yxdEeSGW6AhxOpKAg" Set="1" Value="0.25*eDALY_TB+(eLE_NoHIVDisc-0.25)"/>
                      <Payoff xmi:id="_N6xZ7CxdEeSGW6AhxOpKAg" Set="2" Value="(.25*cTB_txcost+cNewTest) "/>
                      <Payoff xmi:id="_N6xZ7SxdEeSGW6AhyNpKAg" Set="3" Value="-1"/>
                      <Payoff xmi:id="_N6xZ7ixdEeSGW6AhyNpKAg" Set="4" Value="1"/>
                      <Payoff xmi:id="_N6xZ7yxdEeSGW6AhyNpKAg" Set="5" Value="-.25*cInfxPerYearSmearNeg_HIV"/>
                      <Payoff xmi:id="_N6xZ8CxdEeSGW6AhyNpKAg" Set="6" Value="0"/>
                    </Node>
                    <Node xmi:id="_N6xZ8SxdEeSGW6AhyNpKAg" NameID="Node813" Label="Treatment Successful" NodeType="ChanceNode">
                      <Prob xmi:id="_N6xZ8ixdEeSGW6AhzMpKAg" Value="#"/>
                      <Node xmi:id="_N6xZ8yxdEeSGW6AhzMpKAg" NameID="Node814" Label="Survive" NodeType="TerminalNode">
                        <Prob xmi:id="_N6xZ9CxdEeSGW6AhzMpKAg" Value="#"/>
                        <Payoff xmi:id="_N6xZ9SxdEeSGW6AhzMpKAg" Set="1" Value="eDALY_TB*cTime_Empiric_Delay+(eDALY_HIV_ARV*(eLE_HIV_ARVDisc-cTime_Empiric_Delay))+(eLE_NoHIVDisc-eLE_HIV_ARVDisc)"/>
                        <Payoff xmi:id="_N6xZ9ixdEeSGW6AhzMpKAg" Set="2" Value="(cTB_txcost+cNewTest)"/>
                        <Payoff xmi:id="_N6xZ9yxdEeSGW6Ah0LpKAg" Set="3" Value="0"/>
                        <Payoff xmi:id="_N6xZ-CxdEeSGW6Ah0LpKAg" Set="4" Value="1"/>
                        <Payoff xmi:id="_N6xZ-SxdEeSGW6Ah0LpKAg" Set="5" Value="-cTime_Empiric_Delay*cInfxPerYearSmearNeg_HIV"/>
                        <Payoff xmi:id="_N6xZ-ixdEeSGW6Ah0LpKAg" Set="6" Value="0"/>
                      </Node>
                      <Node xmi:id="_N6xZ-yxdEeSGW6Ah0LpKAg" NameID="Node815" Label="Die" NodeType="TerminalNode">
                        <Prob xmi:id="_N6xZ_CxdEeSGW6Ah1KpKAg" Value="pDieARV6Mos"/>
                        <Payoff xmi:id="_N6xZ_SxdEeSGW6Ah1KpKAg" Set="1" Value="cTime_Empiric_Delay*eDALY_TB+(0.75-cTime_Empiric_Delay)*eDALY_HIV_ARV+(eLE_NoHIVDisc-0.75)"/>
                        <Payoff xmi:id="_N6xZ_ixdEeSGW6Ah1KpKAg" Set="2" Value="(cTB_txcost+cNewTest)"/>
                        <Payoff xmi:id="_N6xZ_yxdEeSGW6Ah1KpKAg" Set="3" Value="-1"/>
                        <Payoff xmi:id="_N6xaACxdEeSGW6Ah1KpKAg" Set="4" Value="1"/>
                        <Payoff xmi:id="_N6xaASxdEeSGW6Ah2JpKAg" Set="5" Value="-cTime_Empiric_Delay*cInfxPerYearSmearNeg_HIV"/>
                        <Payoff xmi:id="_N6xaAixdEeSGW6Ah2JpKAg" Set="6" Value="0"/>
                      </Node>
                    </Node>
                    <Node xmi:id="_N6xaAyxdEeSGW6Ah2JpKAg" NameID="Node816" Label="Treatment Unsuccessful" NodeType="ChanceNode">
                      <Prob xmi:id="_N6xaBCxdEeSGW6Ah2JpKAg" Value="0.43*(1-Dist_pDOTS_Unsuccessful_DR)"/>
                      <Node xmi:id="_N6xaBSxdEeSGW6Ah2JpKAg" NameID="Node817" Label="Survive" NodeType="TerminalNode">
                        <Prob xmi:id="_N6xaBixdEeSGW6Ah3IpKAg" Value="#"/>
                        <Payoff xmi:id="_N6xaByxdEeSGW6Ah3IpKAg" Set="1" Value="eDALY_TB*(2-Discount_Rate)+eDALY_HIV_ARV*(eLE_HIV_ARVDisc-(2-Discount_Rate))+(eLE_NoHIVDisc-eLE_HIV_ARVDisc)"/>
                        <Payoff xmi:id="_N6xaCCxdEeSGW6Ah3IpKAg" Set="2" Value="(cTB_txcost+cNewTest)"/>
                        <Payoff xmi:id="_N6xaCSxdEeSGW6Ah3IpKAg" Set="3" Value="0"/>
                        <Payoff xmi:id="_N6xaCixdEeSGW6Ah3IpKAg" Set="4" Value="1"/>
                        <Payoff xmi:id="_N6xaCyxdEeSGW6Ah4HpKAg" Set="5" Value="-(cInfxPerYearSmearNeg_HIV)*(2-Discount_Rate)"/>
                        <Payoff xmi:id="_N6xaDCxdEeSGW6Ah4HpKAg" Set="6" Value="0"/>
                      </Node>
                      <Node xmi:id="_N6xaDSxdEeSGW6Ah4HpKAg" NameID="Node818" Label="Die" NodeType="TerminalNode">
                        <Prob xmi:id="_N6xaDixdEeSGW6Ah4HpKAg" Value="pDieNoTreatmentARV6MosSmearNeg"/>
                        <Payoff xmi:id="_N6xaDyxdEeSGW6Ah4HpKAg" Set="1" Value="0.75*eDALY_TB+(eLE_NoHIVDisc-0.75)"/>
                        <Payoff xmi:id="_N6xaECxdEeSGW6Ah5GpKAg" Set="2" Value="(cTB_txcost+cNewTest)"/>
                        <Payoff xmi:id="_N6xaESxdEeSGW6Ah5GpKAg" Set="3" Value="-1"/>
                        <Payoff xmi:id="_N6xaEixdEeSGW6Ah5GpKAg" Set="4" Value="1"/>
                        <Payoff xmi:id="_N6xaEyxdEeSGW6Ah5GpKAg" Set="5" Value="-.75*cInfxPerYearSmearNeg_HIV"/>
                        <Payoff xmi:id="_N6xaFCxdEeSGW6Ah5GpKAg" Set="6" Value="0"/>
                      </Node>
                    </Node>
                  </Node>
                  <Node xmi:id="_N6xaFSxdEeSGW6Ah6FpKAg" NameID="Node819" Label="Empiric -" NodeType="ChanceNode">
                    <Prob xmi:id="_N6xaFixdEeSGW6Ah6FpKAg" Value="#"/>
                    <Node xmi:id="_N6xaFyxdEeSGW6Ah6FpKAg" NameID="Node820" Label="Die" NodeType="TerminalNode">
                      <Prob xmi:id="_N6xaGCxdEeSGW6Ah6FpKAg" Value="pDieNoTreatmentSmearNegARV"/>
                      <Payoff xmi:id="_N6xaGSxdEeSGW6Ah6FpKAg" Set="1" Value="0.5*eDALY_TB+(eLE_NoHIVDisc-0.5)"/>
                      <Payoff xmi:id="_N6xaGixdEeSGW6Ah7EpKAg" Set="2" Value="cNewTest"/>
                      <Payoff xmi:id="_N6xaGyxdEeSGW6Ah7EpKAg" Set="3" Value="-1"/>
                      <Payoff xmi:id="_N6xaHCxdEeSGW6Ah7EpKAg" Set="4" Value="0"/>
                      <Payoff xmi:id="_N6xaHSxdEeSGW6Ah7EpKAg" Set="5" Value="-(.5)*cInfxPerYearSmearNeg_HIV"/>
                      <Payoff xmi:id="_N6xaHixdEeSGW6Ah7EpKAg" Set="6" Value="0"/>
                    </Node>
                    <Node xmi:id="_N6xaHyxdEeSGW6Ah8DpKAg" NameID="Node821" Label="Survive" NodeType="TerminalNode">
                      <Prob xmi:id="_N6xaICxdEeSGW6Ah8DpKAg" Value="#"/>
                      <Payoff xmi:id="_N6xaISxdEeSGW6Ah8DpKAg" Set="1" Value="eDALY_TB*(2-Discount_Rate)+eDALY_HIV_ARV*(eLE_HIV_ARVDisc-(2-Discount_Rate))+(eLE_NoHIVDisc-eLE_HIV_ARVDisc)"/>
                      <Payoff xmi:id="_N6xaIixdEeSGW6Ah8DpKAg" Set="2" Value="cNewTest"/>
                      <Payoff xmi:id="_N6xaIyxdEeSGW6Ah8DpKAg" Set="3" Value="0"/>
                      <Payoff xmi:id="_N6xaJCxdEeSGW6Ah9CpKAg" Set="4" Value="0"/>
                      <Payoff xmi:id="_N6xaJSxdEeSGW6Ah9CpKAg" Set="5" Value="-cInfxPerYearSmearNeg_HIV*(2-Discount_Rate)"/>
                      <Payoff xmi:id="_N6xaJixdEeSGW6Ah9CpKAg" Set="6" Value="0"/>
                    </Node>
                  </Node>
                </Node>
              </Node>
            </Node>
            <Node xmi:id="_N6xaJyxdEeSGW6Ah9CpKAg" NameID="Node822" Label="HIV+, no ARV" NodeType="ChanceNode">
              <Prob xmi:id="_N6xaKCxdEeSGW6Ah9CpKAg" Value="pHIVTB*(1-propARV)"/>
              <Node xmi:id="_N6xaKSxdEeSGW6Ah-BpKAg" NameID="Node823" Label="Smear+" NodeType="ChanceNode">
                <Prob xmi:id="_N6xaKixdEeSGW6Ah-BpKAg" Value="pSens_Smear_HIV"/>
                <Node xmi:id="_N6xaKyxdEeSGW6Ah-BpKAg" NameID="Node824" Label="New Test+" NodeType="ChanceNode">
                  <Prob xmi:id="_N6xaLCxdEeSGW6Ah-BpKAg" Value="pSens_NewTest"/>
                  <Node xmi:id="_N6xaLSxdEeSGW6Ah-BpKAg" NameID="Node825" Label="Die" NodeType="TerminalNode">
                    <Prob xmi:id="_N6xaLixdEeSGW6Ah_ApKAg" Value="pDieDuringTreatmentHIV"/>
                    <Payoff xmi:id="_N6xaLyxdEeSGW6Ah_ApKAg" Set="1" Value="0.25*eDALY_TBAIDS+(eLE_NoHIVDisc-0.25)"/>
                    <Payoff xmi:id="_N6xaMCxdEeSGW6Ah_ApKAg" Set="2" Value="(.25*cTB_txcost+cNewTest)"/>
                    <Payoff xmi:id="_N6xaMSxdEeSGW6Ah_ApKAg" Set="3" Value="-1"/>
                    <Payoff xmi:id="_N6xaMixdEeSGW6Ah_ApKAg" Set="4" Value="1"/>
                    <Payoff xmi:id="_N6xaMyxdEeSGW6AhA_pKAg" Set="5" Value="-0.25*cInfxPerYearSmearPos_HIV"/>
                    <Payoff xmi:id="_N6xaNCxdEeSGW6AhA_pKAg" Set="6" Value="0"/>
                  </Node>
                  <Node xmi:id="_N6xaNSxdEeSGW6AhA_pKAg" NameID="Node826" Label="Treatment Successful" NodeType="ChanceNode">
                    <Prob xmi:id="_N6xaNixdEeSGW6AhA_pKAg" Value="#"/>
                    <Node xmi:id="_N6xaNyxdEeSGW6AhA_pKAg" NameID="Node827" Label="Survive" NodeType="TerminalNode">
                      <Prob xmi:id="_N6xaOCxdEeSGW6AhB-pKAg" Value="#"/>
                      <Payoff xmi:id="_N6xaOSxdEeSGW6AhB-pKAg" Set="1" Value="eDALY_TBAIDS*cTime_NewTest_Delay+(eDALY_AIDS*(eLE_AIDSDisc-cTime_NewTest_Delay))+(eLE_NoHIVDisc-eLE_AIDSDisc)"/>
                      <Payoff xmi:id="_N6xaOixdEeSGW6AhB-pKAg" Set="2" Value="(cTB_txcost+cNewTest)"/>
                      <Payoff xmi:id="_N6xaOyxdEeSGW6AhB-pKAg" Set="3" Value="0"/>
                      <Payoff xmi:id="_N6xaPCxdEeSGW6AhB-pKAg" Set="4" Value="1"/>
                      <Payoff xmi:id="_N6xaPSxdEeSGW6AhC9pKAg" Set="5" Value="-cTime_NewTest_Delay*cInfxPerYearSmearPos_HIV"/>
                      <Payoff xmi:id="_N6xaPixdEeSGW6AhC9pKAg" Set="6" Value="0"/>
                    </Node>
                    <Node xmi:id="_N6xaPyxdEeSGW6AhC9pKAg" NameID="Node828" Label="Die" NodeType="TerminalNode">
                      <Prob xmi:id="_N6xaQCxdEeSGW6AhC9pKAg" Value="pDieHIV6Mos"/>
                      <Payoff xmi:id="_N6xaQSxdEeSGW6AhC9pKAg" Set="1" Value="cTime_NewTest_Delay*eDALY_TBAIDS+(0.75-cTime_NewTest_Delay)*eDALY_AIDS+(eLE_NoHIVDisc-0.75)"/>
                      <Payoff xmi:id="_N6xaQixdEeSGW6AhD8pKAg" Set="2" Value="(cTB_txcost+cNewTest)"/>
                      <Payoff xmi:id="_N6xaQyxdEeSGW6AhD8pKAg" Set="3" Value="-1"/>
                      <Payoff xmi:id="_N6xaRCxdEeSGW6AhD8pKAg" Set="4" Value="1"/>
                      <Payoff xmi:id="_N6xaRSxdEeSGW6AhD8pKAg" Set="5" Value="-cTime_NewTest_Delay*cInfxPerYearSmearPos_HIV"/>
                      <Payoff xmi:id="_N6xaRixdEeSGW6AhD8pKAg" Set="6" Value="0"/>
                    </Node>
                  </Node>
                  <Node xmi:id="_N6xaRyxdEeSGW6AhE7pKAg" NameID="Node829" Label="Treatment Unsuccessful" NodeType="ChanceNode">
                    <Prob xmi:id="_N6xaSCxdEeSGW6AhE7pKAg" Value="0.43*(1-Dist_pDieDuringTreatmentHIV)"/>
                    <Node xmi:id="_N6xaSSxdEeSGW6AhE7pKAg" NameID="Node830" Label="Survive" NodeType="TerminalNode">
                      <Prob xmi:id="_N6xaSixdEeSGW6AhE7pKAg" Value="#"/>
                      <Payoff xmi:id="_N6xaSyxdEeSGW6AhE7pKAg" Set="1" Value="eDALY_TBAIDS*(2-Discount_Rate)+eDALY_AIDS*(eLE_AIDSDisc-(2-Discount_Rate))+(eLE_NoHIVDisc-eLE_AIDSDisc)"/>
                      <Payoff xmi:id="_N6xaTCxdEeSGW6AhF6pKAg" Set="2" Value="(cTB_txcost+cNewTest)"/>
                      <Payoff xmi:id="_N6xaTSxdEeSGW6AhF6pKAg" Set="3" Value="0"/>
                      <Payoff xmi:id="_N6xaTixdEeSGW6AhF6pKAg" Set="4" Value="1"/>
                      <Payoff xmi:id="_N6xaTyxdEeSGW6AhF6pKAg" Set="5" Value="-(cInfxPerYearSmearPos_HIV)*(2-Discount_Rate)"/>
                      <Payoff xmi:id="_N6xaUCxdEeSGW6AhF6pKAg" Set="6" Value="0"/>
                    </Node>
                    <Node xmi:id="_N6xaUSxdEeSGW6AhG5pKAg" NameID="Node831" Label="Die" NodeType="TerminalNode">
                      <Prob xmi:id="_N6xaUixdEeSGW6AhG5pKAg" Value="pDieNoTreatmentHIV6MosSmearPos"/>
                      <Payoff xmi:id="_N6xaUyxdEeSGW6AhG5pKAg" Set="1" Value="0.75*eDALY_TBAIDS+(eLE_NoHIVDisc-0.75)"/>
                      <Payoff xmi:id="_N6xaVCxdEeSGW6AhG5pKAg" Set="2" Value="(cTB_txcost+cNewTest)"/>
                      <Payoff xmi:id="_N6xaVSxdEeSGW6AhG5pKAg" Set="3" Value="-1"/>
                      <Payoff xmi:id="_N6xaVixdEeSGW6AhH4pKAg" Set="4" Value="1"/>
                      <Payoff xmi:id="_N6xaVyxdEeSGW6AhH4pKAg" Set="5" Value="-.75*cInfxPerYearSmearPos_HIV"/>
                      <Payoff xmi:id="_N6xaWCxdEeSGW6AhH4pKAg" Set="6" Value="0"/>
                    </Node>
                  </Node>
                </Node>
                <Node xmi:id="_N6xaWSxdEeSGW6AhH4pKAg" NameID="Node832" Label="New Test -" NodeType="ChanceNode">
                  <Prob xmi:id="_N6xaWixdEeSGW6AhH4pKAg" Value="#"/>
                  <Node xmi:id="_N6xaWyxdEeSGW6AhI3pKAg" NameID="Node833" Label="Empiric +" NodeType="ChanceNode">
                    <Prob xmi:id="_N6xaXCxdEeSGW6AhI3pKAg" Value="pSens_Empiric"/>
                    <Node xmi:id="_N6xaXSxdEeSGW6AhI3pKAg" NameID="Node834" Label="Die" NodeType="TerminalNode">
                      <Prob xmi:id="_N6xaXixdEeSGW6AhI3pKAg" Value="pDieDuringTreatmentHIV"/>
                      <Payoff xmi:id="_N6xaXyxdEeSGW6AhI3pKAg" Set="1" Value="0.25*eDALY_TBAIDS+(eLE_NoHIVDisc-0.25)"/>
                      <Payoff xmi:id="_N6xaYCxdEeSGW6AhJ2pKAg" Set="2" Value="(.25*cTB_txcost+cNewTest)"/>
                      <Payoff xmi:id="_N6xaYSxdEeSGW6AhJ2pKAg" Set="3" Value="-1"/>
                      <Payoff xmi:id="_N6xaYixdEeSGW6AhJ2pKAg" Set="4" Value="1"/>
                      <Payoff xmi:id="_N6xaYyxdEeSGW6AhJ2pKAg" Set="5" Value="-0.25*cInfxPerYearSmearPos_HIV"/>
                      <Payoff xmi:id="_N6xaZCxdEeSGW6AhJ2pKAg" Set="6" Value="0"/>
                    </Node>
                    <Node xmi:id="_N6xaZSxdEeSGW6AhK1pKAg" NameID="Node835" Label="Treatment Successful" NodeType="ChanceNode">
                      <Prob xmi:id="_N6xaZixdEeSGW6AhK1pKAg" Value="#"/>
                      <Node xmi:id="_N6xaZyxdEeSGW6AhK1pKAg" NameID="Node836" Label="Survive" NodeType="TerminalNode">
                        <Prob xmi:id="_N6xaaCxdEeSGW6AhK1pKAg" Value="#"/>
                        <Payoff xmi:id="_N6xaaSxdEeSGW6AhK1pKAg" Set="1" Value="eDALY_TBAIDS*cTime_Empiric_Delay+(eDALY_AIDS*(eLE_AIDSDisc-cTime_Empiric_Delay))+(eLE_NoHIVDisc-eLE_AIDSDisc)"/>
                        <Payoff xmi:id="_N6xaaixdEeSGW6AhL0pKAg" Set="2" Value="(cTB_txcost+cNewTest)"/>
                        <Payoff xmi:id="_N6xaayxdEeSGW6AhL0pKAg" Set="3" Value="0"/>
                        <Payoff xmi:id="_N6xabCxdEeSGW6AhL0pKAg" Set="4" Value="1"/>
                        <Payoff xmi:id="_N6xabSxdEeSGW6AhL0pKAg" Set="5" Value="-cTime_Empiric_Delay*cInfxPerYearSmearPos_HIV"/>
                        <Payoff xmi:id="_N6xabixdEeSGW6AhL0pKAg" Set="6" Value="0"/>
                      </Node>
                      <Node xmi:id="_N6xabyxdEeSGW6AhMzpKAg" NameID="Node837" Label="Die" NodeType="TerminalNode">
                        <Prob xmi:id="_N6xacCxdEeSGW6AhMzpKAg" Value="pDieHIV6Mos"/>
                        <Payoff xmi:id="_N6xacSxdEeSGW6AhMzpKAg" Set="1" Value="cTime_Empiric_Delay*eDALY_TBAIDS+(0.75-cTime_Empiric_Delay)*eDALY_AIDS+(eLE_NoHIVDisc-0.75)"/>
                        <Payoff xmi:id="_N6xacixdEeSGW6AhMzpKAg" Set="2" Value="(cTB_txcost+cNewTest)"/>
                        <Payoff xmi:id="_N6xacyxdEeSGW6AhMzpKAg" Set="3" Value="-1"/>
                        <Payoff xmi:id="_N6xadCxdEeSGW6AhNypKAg" Set="4" Value="1"/>
                        <Payoff xmi:id="_N6xadSxdEeSGW6AhNypKAg" Set="5" Value="-cTime_Empiric_Delay*cInfxPerYearSmearPos_HIV"/>
                        <Payoff xmi:id="_N6xadixdEeSGW6AhNypKAg" Set="6" Value="0"/>
                      </Node>
                    </Node>
                    <Node xmi:id="_N6xadyxdEeSGW6AhNypKAg" NameID="Node838" Label="Treatment Unsuccessful" NodeType="ChanceNode">
                      <Prob xmi:id="_N6xaeCxdEeSGW6AhNypKAg" Value="0.43*(1-Dist_pDieDuringTreatmentHIV)"/>
                      <Node xmi:id="_N6xaeSxdEeSGW6AhOxpKAg" NameID="Node839" Label="Survive" NodeType="TerminalNode">
                        <Prob xmi:id="_N6xaeixdEeSGW6AhOxpKAg" Value="#"/>
                        <Payoff xmi:id="_N6xaeyxdEeSGW6AhOxpKAg" Set="1" Value="eDALY_TBAIDS*(2-Discount_Rate)+eDALY_AIDS*(eLE_AIDSDisc-(2-Discount_Rate))+(eLE_NoHIVDisc-eLE_AIDSDisc)"/>
                        <Payoff xmi:id="_N6xafCxdEeSGW6AhOxpKAg" Set="2" Value="(cTB_txcost+cNewTest)"/>
                        <Payoff xmi:id="_N6xafSxdEeSGW6AhOxpKAg" Set="3" Value="0"/>
                        <Payoff xmi:id="_N6xafixdEeSGW6AhPwpKAg" Set="4" Value="1"/>
                        <Payoff xmi:id="_N6xafyxdEeSGW6AhPwpKAg" Set="5" Value="-(cInfxPerYearSmearPos_HIV)*(2-Discount_Rate)"/>
                        <Payoff xmi:id="_N6xagCxdEeSGW6AhPwpKAg" Set="6" Value="0"/>
                      </Node>
                      <Node xmi:id="_N6xagSxdEeSGW6AhPwpKAg" NameID="Node840" Label="Die" NodeType="TerminalNode">
                        <Prob xmi:id="_N6xagixdEeSGW6AhPwpKAg" Value="pDieNoTreatmentHIV6MosSmearPos"/>
                        <Payoff xmi:id="_N6xagyxdEeSGW6AhQvpKAg" Set="1" Value="0.75*eDALY_TBAIDS+(eLE_NoHIVDisc-0.75)"/>
                        <Payoff xmi:id="_N6xahCxdEeSGW6AhQvpKAg" Set="2" Value="(cTB_txcost+cNewTest)"/>
                        <Payoff xmi:id="_N6xahSxdEeSGW6AhQvpKAg" Set="3" Value="-1"/>
                        <Payoff xmi:id="_N6xahixdEeSGW6AhQvpKAg" Set="4" Value="1"/>
                        <Payoff xmi:id="_N6xahyxdEeSGW6AhQvpKAg" Set="5" Value="-.75*cInfxPerYearSmearPos_HIV"/>
                        <Payoff xmi:id="_N6xaiCxdEeSGW6AhRupKAg" Set="6" Value="0"/>
                      </Node>
                    </Node>
                  </Node>
                  <Node xmi:id="_N6xaiSxdEeSGW6AhRupKAg" NameID="Node841" Label="Empiric -" NodeType="ChanceNode">
                    <Prob xmi:id="_N6xaiixdEeSGW6AhRupKAg" Value="#"/>
                    <Node xmi:id="_N6xaiyxdEeSGW6AhRupKAg" NameID="Node842" Label="Die" NodeType="TerminalNode">
                      <Prob xmi:id="_N6xajCxdEeSGW6AhRupKAg" Value="pDieNoTreatmentSmearPosHIV"/>
                      <Payoff xmi:id="_N6xajSxdEeSGW6AhStpKAg" Set="1" Value="0.5*eDALY_TBAIDS+(eLE_NoHIVDisc-0.5)"/>
                      <Payoff xmi:id="_N6xajixdEeSGW6AhStpKAg" Set="2" Value="cNewTest"/>
                      <Payoff xmi:id="_N6xajyxdEeSGW6AhStpKAg" Set="3" Value="-1"/>
                      <Payoff xmi:id="_N6xakCxdEeSGW6AhStpKAg" Set="4" Value="0"/>
                      <Payoff xmi:id="_N6xakSxdEeSGW6AhStpKAg" Set="5" Value="-(.5)*cInfxPerYearSmearPos_HIV"/>
                      <Payoff xmi:id="_N6xakixdEeSGW6AhTspKAg" Set="6" Value="0"/>
                    </Node>
                    <Node xmi:id="_N6xakyxdEeSGW6AhTspKAg" NameID="Node843" Label="Survive" NodeType="TerminalNode">
                      <Prob xmi:id="_N6xalCxdEeSGW6AhTspKAg" Value="#"/>
                      <Payoff xmi:id="_N6xalSxdEeSGW6AhTspKAg" Set="1" Value="eDALY_TBAIDS*(2-Discount_Rate)+eDALY_AIDS*(eLE_AIDSDisc-(2-Discount_Rate))+(eLE_NoHIVDisc-eLE_AIDSDisc)"/>
                      <Payoff xmi:id="_N6xalixdEeSGW6AhTspKAg" Set="2" Value="cNewTest"/>
                      <Payoff xmi:id="_N6xalyxdEeSGW6AhUrpKAg" Set="3" Value="0"/>
                      <Payoff xmi:id="_N6xamCxdEeSGW6AhUrpKAg" Set="4" Value="0"/>
                      <Payoff xmi:id="_N6xamSxdEeSGW6AhUrpKAg" Set="5" Value="-cInfxPerYearSmearPos_HIV*(2-Discount_Rate)"/>
                      <Payoff xmi:id="_N6xamixdEeSGW6AhUrpKAg" Set="6" Value="0"/>
                    </Node>
                  </Node>
                </Node>
              </Node>
              <Node xmi:id="_N6xamyxdEeSGW6AhUrpKAg" NameID="Node844" Label="Smear-" NodeType="ChanceNode">
                <Prob xmi:id="_N6xanCxdEeSGW6AhVqpKAg" Value="#"/>
                <Node xmi:id="_N6xanSxdEeSGW6AhVqpKAg" NameID="Node845" Label="New Test+" NodeType="ChanceNode">
                  <Prob xmi:id="_N6xanixdEeSGW6AhVqpKAg" Value="pSens_NewTest"/>
                  <Node xmi:id="_N6xanyxdEeSGW6AhVqpKAg" NameID="Node846" Label="Die" NodeType="TerminalNode">
                    <Prob xmi:id="_N6xaoCxdEeSGW6AhVqpKAg" Value="pDieDuringTreatmentHIV"/>
                    <Payoff xmi:id="_N6xaoSxdEeSGW6AhWppKAg" Set="1" Value="0.25*eDALY_TBAIDS+(eLE_NoHIVDisc-0.25)"/>
                    <Payoff xmi:id="_N6xaoixdEeSGW6AhWppKAg" Set="2" Value="(.25*cTB_txcost+cNewTest) "/>
                    <Payoff xmi:id="_N6xaoyxdEeSGW6AhWppKAg" Set="3" Value="-1"/>
                    <Payoff xmi:id="_N6xapCxdEeSGW6AhWppKAg" Set="4" Value="1"/>
                    <Payoff xmi:id="_N6xapSxdEeSGW6AhWppKAg" Set="5" Value="-.25*cInfxPerYearSmearNeg_HIV"/>
                    <Payoff xmi:id="_N6xapixdEeSGW6AhXopKAg" Set="6" Value="0"/>
                  </Node>
                  <Node xmi:id="_N6xapyxdEeSGW6AhXopKAg" NameID="Node847" Label="Treatment Successful" NodeType="ChanceNode">
                    <Prob xmi:id="_N6xaqCxdEeSGW6AhXopKAg" Value="#"/>
                    <Node xmi:id="_N6xaqSxdEeSGW6AhXopKAg" NameID="Node848" Label="Survive" NodeType="TerminalNode">
                      <Prob xmi:id="_N6xaqixdEeSGW6AhXopKAg" Value="#"/>
                      <Payoff xmi:id="_N6xaqyxdEeSGW6AhYnpKAg" Set="1" Value="eDALY_TBAIDS*cTime_NewTest_Delay+(eDALY_AIDS*(eLE_AIDSDisc-cTime_NewTest_Delay))+(eLE_NoHIVDisc-eLE_AIDSDisc)"/>
                      <Payoff xmi:id="_N6xarCxdEeSGW6AhYnpKAg" Set="2" Value="(cTB_txcost+cNewTest)"/>
                      <Payoff xmi:id="_N6xarSxdEeSGW6AhYnpKAg" Set="3" Value="0"/>
                      <Payoff xmi:id="_N6xarixdEeSGW6AhYnpKAg" Set="4" Value="1"/>
                      <Payoff xmi:id="_N6xaryxdEeSGW6AhYnpKAg" Set="5" Value="-cTime_NewTest_Delay*cInfxPerYearSmearNeg_HIV"/>
                      <Payoff xmi:id="_N6xasCxdEeSGW6AhZmpKAg" Set="6" Value="0"/>
                    </Node>
                    <Node xmi:id="_N6xasSxdEeSGW6AhZmpKAg" NameID="Node849" Label="Die" NodeType="TerminalNode">
                      <Prob xmi:id="_N6xasixdEeSGW6AhZmpKAg" Value="pDieHIV6Mos"/>
                      <Payoff xmi:id="_N6xasyxdEeSGW6AhZmpKAg" Set="1" Value="cTime_NewTest_Delay*eDALY_TBAIDS+(0.75-cTime_NewTest_Delay)*eDALY_AIDS+(eLE_NoHIVDisc-0.75)"/>
                      <Payoff xmi:id="_N6xatCxdEeSGW6AhZmpKAg" Set="2" Value="(cTB_txcost+cNewTest)"/>
                      <Payoff xmi:id="_N6xatSxdEeSGW6AhalpKAg" Set="3" Value="-1"/>
                      <Payoff xmi:id="_N6xatixdEeSGW6AhalpKAg" Set="4" Value="1"/>
                      <Payoff xmi:id="_N6xatyxdEeSGW6AhalpKAg" Set="5" Value="-cTime_NewTest_Delay*cInfxPerYearSmearNeg_HIV"/>
                      <Payoff xmi:id="_N6xauCxdEeSGW6AhalpKAg" Set="6" Value="0"/>
                    </Node>
                  </Node>
                  <Node xmi:id="_N6xauSxdEeSGW6AhalpKAg" NameID="Node850" Label="Treatment Unsuccessful" NodeType="ChanceNode">
                    <Prob xmi:id="_N6xauixdEeSGW6AhbkpKAg" Value="0.43*(1- Dist_pDieDuringTreatmentHIV)"/>
                    <Node xmi:id="_N6xauyxdEeSGW6AhbkpKAg" NameID="Node851" Label="Survive" NodeType="TerminalNode">
                      <Prob xmi:id="_N6xavCxdEeSGW6AhbkpKAg" Value="#"/>
                      <Payoff xmi:id="_N6xavSxdEeSGW6AhbkpKAg" Set="1" Value="eDALY_TBAIDS*(2-Discount_Rate)+eDALY_AIDS*(eLE_AIDSDisc-(2-Discount_Rate))+(eLE_NoHIVDisc-eLE_AIDSDisc)"/>
                      <Payoff xmi:id="_N6xavixdEeSGW6AhbkpKAg" Set="2" Value="(cTB_txcost+cNewTest)"/>
                      <Payoff xmi:id="_N6xavyxdEeSGW6AhcjpKAg" Set="3" Value="0"/>
                      <Payoff xmi:id="_N6xawCxdEeSGW6AhcjpKAg" Set="4" Value="1"/>
                      <Payoff xmi:id="_N6xawSxdEeSGW6AhcjpKAg" Set="5" Value="-(cInfxPerYearSmearNeg_HIV)*(2-Discount_Rate)"/>
                      <Payoff xmi:id="_N6xawixdEeSGW6AhcjpKAg" Set="6" Value="0"/>
                    </Node>
                    <Node xmi:id="_N6xawyxdEeSGW6AhcjpKAg" NameID="Node852" Label="Die" NodeType="TerminalNode">
                      <Prob xmi:id="_N6xaxCxdEeSGW6AhdipKAg" Value="pDieNoTreatmentHIV6MosSmearNeg"/>
                      <Payoff xmi:id="_N6xaxSxdEeSGW6AhdipKAg" Set="1" Value="0.75*eDALY_TBAIDS+(eLE_NoHIVDisc-0.75)"/>
                      <Payoff xmi:id="_N6xaxixdEeSGW6AhdipKAg" Set="2" Value="(cTB_txcost+cNewTest)"/>
                      <Payoff xmi:id="_N6xaxyxdEeSGW6AhdipKAg" Set="3" Value="-1"/>
                      <Payoff xmi:id="_N6xayCxdEeSGW6AhdipKAg" Set="4" Value="1"/>
                      <Payoff xmi:id="_N6xaySxdEeSGW6AhehpKAg" Set="5" Value="-.75*cInfxPerYearSmearNeg_HIV"/>
                      <Payoff xmi:id="_N6xayixdEeSGW6AhehpKAg" Set="6" Value="0"/>
                    </Node>
                  </Node>
                </Node>
                <Node xmi:id="_N6xayyxdEeSGW6AhehpKAg" NameID="Node853" Label="New Test -" NodeType="ChanceNode">
                  <Prob xmi:id="_N6xazCxdEeSGW6AhehpKAg" Value="#"/>
                  <Node xmi:id="_N6xazSxdEeSGW6AhehpKAg" NameID="Node854" Label="Empiric +" NodeType="ChanceNode">
                    <Prob xmi:id="_N6xazixdEeSGW6AhfgpKAg" Value="pSens_Empiric"/>
                    <Node xmi:id="_N6xazyxdEeSGW6AhfgpKAg" NameID="Node855" Label="Die" NodeType="TerminalNode">
                      <Prob xmi:id="_N6xa0CxdEeSGW6AhfgpKAg" Value="pDieDuringTreatmentHIV"/>
                      <Payoff xmi:id="_N6xa0SxdEeSGW6AhfgpKAg" Set="1" Value="0.25*eDALY_TBAIDS+(eLE_NoHIVDisc-0.25)"/>
                      <Payoff xmi:id="_N6xa0ixdEeSGW6AhfgpKAg" Set="2" Value="(.25*cTB_txcost+cNewTest) "/>
                      <Payoff xmi:id="_N6xa0yxdEeSGW6AhgfpKAg" Set="3" Value="-1"/>
                      <Payoff xmi:id="_N6xa1CxdEeSGW6AhgfpKAg" Set="4" Value="1"/>
                      <Payoff xmi:id="_N6xa1SxdEeSGW6AhgfpKAg" Set="5" Value="-.25*cInfxPerYearSmearNeg_HIV"/>
                      <Payoff xmi:id="_N6xa1ixdEeSGW6AhgfpKAg" Set="6" Value="0"/>
                    </Node>
                    <Node xmi:id="_N6xa1yxdEeSGW6AhgfpKAg" NameID="Node856" Label="Treatment Successful" NodeType="ChanceNode">
                      <Prob xmi:id="_N6xa2CxdEeSGW6AhhepKAg" Value="#"/>
                      <Node xmi:id="_N6xa2SxdEeSGW6AhhepKAg" NameID="Node857" Label="Survive" NodeType="TerminalNode">
                        <Prob xmi:id="_N6xa2ixdEeSGW6AhhepKAg" Value="#"/>
                        <Payoff xmi:id="_N6xa2yxdEeSGW6AhhepKAg" Set="1" Value="eDALY_TBAIDS*cTime_Empiric_Delay+(eDALY_AIDS*(eLE_AIDSDisc-cTime_Empiric_Delay))+(eLE_NoHIVDisc-eLE_AIDSDisc)"/>
                        <Payoff xmi:id="_N6xa3CxdEeSGW6AhhepKAg" Set="2" Value="(cTB_txcost+cNewTest)"/>
                        <Payoff xmi:id="_N6xa3SxdEeSGW6AhidpKAg" Set="3" Value="0"/>
                        <Payoff xmi:id="_N6xa3ixdEeSGW6AhidpKAg" Set="4" Value="1"/>
                        <Payoff xmi:id="_N6xa3yxdEeSGW6AhidpKAg" Set="5" Value="-cTime_Empiric_Delay*cInfxPerYearSmearNeg_HIV"/>
                        <Payoff xmi:id="_N6xa4CxdEeSGW6AhidpKAg" Set="6" Value="0"/>
                      </Node>
                      <Node xmi:id="_N6xa4SxdEeSGW6AhidpKAg" NameID="Node858" Label="Die" NodeType="TerminalNode">
                        <Prob xmi:id="_N6xa4ixdEeSGW6AhjcpKAg" Value="pDieHIV6Mos"/>
                        <Payoff xmi:id="_N6xa4yxdEeSGW6AhjcpKAg" Set="1" Value="cTime_Empiric_Delay*eDALY_TBAIDS+(0.75-cTime_Empiric_Delay)*eDALY_AIDS+(eLE_NoHIVDisc-0.75)"/>
                        <Payoff xmi:id="_N6xa5CxdEeSGW6AhjcpKAg" Set="2" Value="(cTB_txcost+cNewTest)"/>
                        <Payoff xmi:id="_N6xa5SxdEeSGW6AhjcpKAg" Set="3" Value="-1"/>
                        <Payoff xmi:id="_N6xa5ixdEeSGW6AhjcpKAg" Set="4" Value="1"/>
                        <Payoff xmi:id="_N6xa5yxdEeSGW6AhkbpKAg" Set="5" Value="-cTime_Empiric_Delay*cInfxPerYearSmearNeg_HIV"/>
                        <Payoff xmi:id="_N6xa6CxdEeSGW6AhkbpKAg" Set="6" Value="0"/>
                      </Node>
                    </Node>
                    <Node xmi:id="_N6xa6SxdEeSGW6AhkbpKAg" NameID="Node859" Label="Treatment Unsuccessful" NodeType="ChanceNode">
                      <Prob xmi:id="_N6xa6ixdEeSGW6AhkbpKAg" Value="0.43 * (1 -Dist_pDieDuringTreatmentHIV)"/>
                      <Node xmi:id="_N6xa6yxdEeSGW6AhkbpKAg" NameID="Node860" Label="Survive" NodeType="TerminalNode">
                        <Prob xmi:id="_N6xa7CxdEeSGW6AhlapKAg" Value="#"/>
                        <Payoff xmi:id="_N6xa7SxdEeSGW6AhlapKAg" Set="1" Value="eDALY_TBAIDS*(2-Discount_Rate)+eDALY_AIDS*(eLE_AIDSDisc-(2-Discount_Rate))+(eLE_NoHIVDisc-eLE_AIDSDisc)"/>
                        <Payoff xmi:id="_N6xa7ixdEeSGW6AhlapKAg" Set="2" Value="(cTB_txcost+cNewTest)"/>
                        <Payoff xmi:id="_N6xa7yxdEeSGW6AhlapKAg" Set="3" Value="0"/>
                        <Payoff xmi:id="_N6xa8CxdEeSGW6AhlapKAg" Set="4" Value="1"/>
                        <Payoff xmi:id="_N6xa8SxdEeSGW6AhmZpKAg" Set="5" Value="-(cInfxPerYearSmearNeg_HIV)*(2-Discount_Rate)"/>
                        <Payoff xmi:id="_N6xa8ixdEeSGW6AhmZpKAg" Set="6" Value="0"/>
                      </Node>
                      <Node xmi:id="_N6xa8yxdEeSGW6AhmZpKAg" NameID="Node861" Label="Die" NodeType="TerminalNode">
                        <Prob xmi:id="_N6xa9CxdEeSGW6AhmZpKAg" Value="pDieNoTreatmentHIV6MosSmearNeg"/>
                        <Payoff xmi:id="_N6xa9SxdEeSGW6AhmZpKAg" Set="1" Value="0.75*eDALY_TBAIDS+(eLE_NoHIVDisc-0.75)"/>
                        <Payoff xmi:id="_N6xa9ixdEeSGW6AhnYpKAg" Set="2" Value="(cTB_txcost+cNewTest)"/>
                        <Payoff xmi:id="_N6xa9yxdEeSGW6AhnYpKAg" Set="3" Value="-1"/>
                        <Payoff xmi:id="_N6xa-CxdEeSGW6AhnYpKAg" Set="4" Value="1"/>
                        <Payoff xmi:id="_N6xa-SxdEeSGW6AhnYpKAg" Set="5" Value="-.75*cInfxPerYearSmearNeg_HIV"/>
                        <Payoff xmi:id="_N6xa-ixdEeSGW6AhnYpKAg" Set="6" Value="0"/>
                      </Node>
                    </Node>
                  </Node>
                  <Node xmi:id="_N6xa-yxdEeSGW6AhoXpKAg" NameID="Node862" Label="Empiric -" NodeType="ChanceNode">
                    <Prob xmi:id="_N6xa_CxdEeSGW6AhoXpKAg" Value="#"/>
                    <Node xmi:id="_N6xa_SxdEeSGW6AhoXpKAg" NameID="Node863" Label="Die" NodeType="TerminalNode">
                      <Prob xmi:id="_N6xa_ixdEeSGW6AhoXpKAg" Value="pDieNoTreatmentSmearNegHIV"/>
                      <Payoff xmi:id="_N6xa_yxdEeSGW6AhoXpKAg" Set="1" Value="0.5*eDALY_TBAIDS+(eLE_NoHIVDisc-0.5)"/>
                      <Payoff xmi:id="_N6xbACxdEeSGW6AhpWpKAg" Set="2" Value="cNewTest"/>
                      <Payoff xmi:id="_N6xbASxdEeSGW6AhpWpKAg" Set="3" Value="-1"/>
                      <Payoff xmi:id="_N6xbAixdEeSGW6AhpWpKAg" Set="4" Value="0"/>
                      <Payoff xmi:id="_N6xbAyxdEeSGW6AhpWpKAg" Set="5" Value="-(.5)*cInfxPerYearSmearNeg_HIV"/>
                      <Payoff xmi:id="_N6xbBCxdEeSGW6AhpWpKAg" Set="6" Value="0"/>
                    </Node>
                    <Node xmi:id="_N6xbBSxdEeSGW6AhqVpKAg" NameID="Node864" Label="Survive" NodeType="TerminalNode">
                      <Prob xmi:id="_N6xbBixdEeSGW6AhqVpKAg" Value="#"/>
                      <Payoff xmi:id="_N6xbByxdEeSGW6AhqVpKAg" Set="1" Value="eDALY_TBAIDS*(2-Discount_Rate)+eDALY_AIDS*(eLE_AIDSDisc-(2-Discount_Rate))+(eLE_NoHIVDisc-eLE_AIDSDisc)"/>
                      <Payoff xmi:id="_N6xbCCxdEeSGW6AhqVpKAg" Set="2" Value="cNewTest"/>
                      <Payoff xmi:id="_N6xbCSxdEeSGW6AhqVpKAg" Set="3" Value="0"/>
                      <Payoff xmi:id="_N6xbCixdEeSGW6AhrUpKAg" Set="4" Value="0"/>
                      <Payoff xmi:id="_N6xbCyxdEeSGW6AhrUpKAg" Set="5" Value="-cInfxPerYearSmearNeg_HIV*(2-Discount_Rate)"/>
                      <Payoff xmi:id="_N6xbDCxdEeSGW6AhrUpKAg" Set="6" Value="0"/>
                    </Node>
                  </Node>
                </Node>
              </Node>
            </Node>
            <Node xmi:id="_N6xbDSxdEeSGW6AhrUpKAg" NameID="Node865" Label="HIV-" NodeType="ChanceNode">
              <Prob xmi:id="_N6xbDixdEeSGW6AhrUpKAg" Value="#"/>
              <Node xmi:id="_N6xbDyxdEeSGW6AhsTpKAg" NameID="Node866" Label="Smear +" NodeType="ChanceNode">
                <Prob xmi:id="_N6xbECxdEeSGW6AhsTpKAg" Value="pSens_Smear"/>
                <Node xmi:id="_N6xbESxdEeSGW6AhsTpKAg" NameID="Node867" Label="New Test +" NodeType="ChanceNode">
                  <Prob xmi:id="_N6xbEixdEeSGW6AhsTpKAg" Value="pSens_NewTest"/>
                  <Node xmi:id="_N6xbEyxdEeSGW6AhsTpKAg" NameID="Node868" Label="Die" NodeType="TerminalNode">
                    <Prob xmi:id="_N6xbFCxdEeSGW6AhtSpKAg" Value="pDieDuringTreatment"/>
                    <Payoff xmi:id="_N6xbFSxdEeSGW6AhtSpKAg" Set="1" Value="0.25*eDALY_TB+(eLE_NoHIVDisc-0.25)"/>
                    <Payoff xmi:id="_N6xbFixdEeSGW6AhtSpKAg" Set="2" Value="cNewTest+(.25*cTB_txcost) "/>
                    <Payoff xmi:id="_N6xbFyxdEeSGW6AhtSpKAg" Set="3" Value="-1"/>
                    <Payoff xmi:id="_N6xbGCxdEeSGW6AhtSpKAg" Set="4" Value="1"/>
                    <Payoff xmi:id="_N6xbGSxdEeSGW6AhuRpKAg" Set="5" Value="-(.25)*cInfxPerYearSmearPos"/>
                    <Payoff xmi:id="_N6xbGixdEeSGW6AhuRpKAg" Set="6" Value="0"/>
                  </Node>
                  <Node xmi:id="_N6xbGyxdEeSGW6AhuRpKAg" NameID="Node869" Label="Treatment Successful" NodeType="LabelNode">
                    <Prob xmi:id="_N6xbHCxdEeSGW6AhuRpKAg" Value="#"/>
                    <Node xmi:id="_N6xbHSxdEeSGW6AhuRpKAg" NameID="Node870" Label="Survive" NodeType="TerminalNode">
                      <Payoff xmi:id="_N6xbHixdEeSGW6AhvQpKAg" Set="1" Value="cTime_NewTest_Delay*eDALY_TB+0.5*eDALY_DOTS"/>
                      <Payoff xmi:id="_N6xbHyxdEeSGW6AhvQpKAg" Set="2" Value="(cTB_txcost+cNewTest)"/>
                      <Payoff xmi:id="_N6xbICxdEeSGW6AhvQpKAg" Set="3" Value="0"/>
                      <Payoff xmi:id="_N6xbISxdEeSGW6AhvQpKAg" Set="4" Value="1"/>
                      <Payoff xmi:id="_N6xbIixdEeSGW6AhvQpKAg" Set="5" Value="-cTime_NewTest_Delay*cInfxPerYearSmearPos"/>
                      <Payoff xmi:id="_N6xbIyxdEeSGW6AhwPpKAg" Set="6" Value="0"/>
                    </Node>
                  </Node>
                  <Node xmi:id="_N6xbJCxdEeSGW6AhwPpKAg" NameID="Node871" Label="Treatment Unsuccessful" NodeType="ChanceNode">
                    <Prob xmi:id="_N6xbJSxdEeSGW6AhwPpKAg" Value="pDOTS_Unsuccessful_DR"/>
                    <Node xmi:id="_N6xbJixdEeSGW6AhwPpKAg" NameID="Node872" Label="Survive" NodeType="TerminalNode">
                      <Prob xmi:id="_N6xbJyxdEeSGW6AhwPpKAg" Value="#"/>
                      <Payoff xmi:id="_N6xbKCxdEeSGW6AhxOpKAg" Set="1" Value="eDALY_TB*(2-Discount_Rate)"/>
                      <Payoff xmi:id="_N6xbKSxdEeSGW6AhxOpKAg" Set="2" Value="(cTB_txcost+cNewTest)"/>
                      <Payoff xmi:id="_N6xbKixdEeSGW6AhxOpKAg" Set="3" Value="0"/>
                      <Payoff xmi:id="_N6xbKyxdEeSGW6AhxOpKAg" Set="4" Value="1"/>
                      <Payoff xmi:id="_N6xbLCxdEeSGW6AhxOpKAg" Set="5" Value="-cInfxPerYearSmearPos*(2-Discount_Rate)"/>
                      <Payoff xmi:id="_N6xbLSxdEeSGW6AhyNpKAg" Set="6" Value="0"/>
                    </Node>
                    <Node xmi:id="_N6xbLixdEeSGW6AhyNpKAg" NameID="Node873" Label="Die" NodeType="TerminalNode">
                      <Prob xmi:id="_N6xbLyxdEeSGW6AhyNpKAg" Value="pDieNoTreatment6MosSmearPos"/>
                      <Payoff xmi:id="_N6xbMCxdEeSGW6AhyNpKAg" Set="1" Value="0.75*eDALY_TB+(eLE_NoHIVDisc-0.75)"/>
                      <Payoff xmi:id="_N6xbMSxdEeSGW6AhyNpKAg" Set="2" Value="(cTB_txcost+cNewTest)"/>
                      <Payoff xmi:id="_N6xbMixdEeSGW6AhzMpKAg" Set="3" Value="-1"/>
                      <Payoff xmi:id="_N6xbMyxdEeSGW6AhzMpKAg" Set="4" Value="1"/>
                      <Payoff xmi:id="_N6xbNCxdEeSGW6AhzMpKAg" Set="5" Value="-(.75)*cInfxPerYearSmearPos"/>
                      <Payoff xmi:id="_N6xbNSxdEeSGW6AhzMpKAg" Set="6" Value="0"/>
                    </Node>
                  </Node>
                </Node>
                <Node xmi:id="_N6xbNixdEeSGW6AhzMpKAg" NameID="Node874" Label="New Test -" NodeType="ChanceNode">
                  <Prob xmi:id="_N6xbNyxdEeSGW6Ah0LpKAg" Value="#"/>
                  <Node xmi:id="_N6xbOCxdEeSGW6Ah0LpKAg" NameID="Node875" Label="Empiric +" NodeType="ChanceNode">
                    <Prob xmi:id="_N6xbOSxdEeSGW6Ah0LpKAg" Value="pSens_Empiric"/>
                    <Node xmi:id="_N6xbOixdEeSGW6Ah0LpKAg" NameID="Node876" Label="Die" NodeType="TerminalNode">
                      <Prob xmi:id="_N6xbOyxdEeSGW6Ah0LpKAg" Value="pDieDuringTreatment"/>
                      <Payoff xmi:id="_N6xbPCxdEeSGW6Ah1KpKAg" Set="1" Value="0.25*eDALY_TB+(eLE_NoHIVDisc-0.25)"/>
                      <Payoff xmi:id="_N6xbPSxdEeSGW6Ah1KpKAg" Set="2" Value="(.25*cTB_txcost+cNewTest) "/>
                      <Payoff xmi:id="_N6xbPixdEeSGW6Ah1KpKAg" Set="3" Value="-1"/>
                      <Payoff xmi:id="_N6xbPyxdEeSGW6Ah1KpKAg" Set="4" Value="1"/>
                      <Payoff xmi:id="_N6xbQCxdEeSGW6Ah1KpKAg" Set="5" Value="-(.25)*cInfxPerYearSmearPos"/>
                      <Payoff xmi:id="_N6xbQSxdEeSGW6Ah2JpKAg" Set="6" Value="0"/>
                    </Node>
                    <Node xmi:id="_N6xbQixdEeSGW6Ah2JpKAg" NameID="Node877" Label="Treatment Successful" NodeType="LabelNode">
                      <Prob xmi:id="_N6xbQyxdEeSGW6Ah2JpKAg" Value="#"/>
                      <Node xmi:id="_N6xbRCxdEeSGW6Ah2JpKAg" NameID="Node878" Label="Survive" NodeType="TerminalNode">
                        <Payoff xmi:id="_N6xbRSxdEeSGW6Ah2JpKAg" Set="1" Value="cTime_Empiric_Delay*eDALY_TB+0.5*eDALY_DOTS"/>
                        <Payoff xmi:id="_N6xbRixdEeSGW6Ah3IpKAg" Set="2" Value="(cTB_txcost+cNewTest)"/>
                        <Payoff xmi:id="_N6xbRyxdEeSGW6Ah3IpKAg" Set="3" Value="0"/>
                        <Payoff xmi:id="_N6xbSCxdEeSGW6Ah3IpKAg" Set="4" Value="1"/>
                        <Payoff xmi:id="_N6xbSSxdEeSGW6Ah3IpKAg" Set="5" Value="-cTime_Empiric_Delay*cInfxPerYearSmearPos"/>
                        <Payoff xmi:id="_N6xbSixdEeSGW6Ah3IpKAg" Set="6" Value="0"/>
                      </Node>
                    </Node>
                    <Node xmi:id="_N6x_8CxdEeSGW6Ah4HpKAg" NameID="Node879" Label="Treatment Unsuccessful" NodeType="ChanceNode">
                      <Prob xmi:id="_N6x_8SxdEeSGW6Ah4HpKAg" Value="pDOTS_Unsuccessful_DR"/>
                      <Node xmi:id="_N6x_8ixdEeSGW6Ah4HpKAg" NameID="Node880" Label="Survive" NodeType="TerminalNode">
                        <Prob xmi:id="_N6x_8yxdEeSGW6Ah4HpKAg" Value="#"/>
                        <Payoff xmi:id="_N6x_9CxdEeSGW6Ah4HpKAg" Set="1" Value="eDALY_TB*(2-Discount_Rate)"/>
                        <Payoff xmi:id="_N6x_9SxdEeSGW6Ah5GpKAg" Set="2" Value="(cTB_txcost+cNewTest)"/>
                        <Payoff xmi:id="_N6x_9ixdEeSGW6Ah5GpKAg" Set="3" Value="0"/>
                        <Payoff xmi:id="_N6x_9yxdEeSGW6Ah5GpKAg" Set="4" Value="1"/>
                        <Payoff xmi:id="_N6x_-CxdEeSGW6Ah5GpKAg" Set="5" Value="-cInfxPerYearSmearPos*(2-Discount_Rate)"/>
                        <Payoff xmi:id="_N6x_-SxdEeSGW6Ah5GpKAg" Set="6" Value="0"/>
                      </Node>
                      <Node xmi:id="_N6x_-ixdEeSGW6Ah6FpKAg" NameID="Node881" Label="Die" NodeType="TerminalNode">
                        <Prob xmi:id="_N6x_-yxdEeSGW6Ah6FpKAg" Value="pDieNoTreatment6MosSmearPos"/>
                        <Payoff xmi:id="_N6x__CxdEeSGW6Ah6FpKAg" Set="1" Value="0.75*eDALY_TB+(eLE_NoHIVDisc-0.75)"/>
                        <Payoff xmi:id="_N6x__SxdEeSGW6Ah6FpKAg" Set="2" Value="(cTB_txcost+cNewTest)"/>
                        <Payoff xmi:id="_N6x__ixdEeSGW6Ah6FpKAg" Set="3" Value="-1"/>
                        <Payoff xmi:id="_N6x__yxdEeSGW6Ah7EpKAg" Set="4" Value="1"/>
                        <Payoff xmi:id="_N6yAACxdEeSGW6Ah7EpKAg" Set="5" Value="-(.75)*cInfxPerYearSmearPos"/>
                        <Payoff xmi:id="_N6yAASxdEeSGW6Ah7EpKAg" Set="6" Value="0"/>
                      </Node>
                    </Node>
                  </Node>
                  <Node xmi:id="_N6yAAixdEeSGW6Ah7EpKAg" NameID="Node882" Label="Empiric -" NodeType="ChanceNode">
                    <Prob xmi:id="_N6yAAyxdEeSGW6Ah7EpKAg" Value="#"/>
                    <Node xmi:id="_N6yABCxdEeSGW6Ah8DpKAg" NameID="Node883" Label="Die" NodeType="TerminalNode">
                      <Prob xmi:id="_N6yABSxdEeSGW6Ah8DpKAg" Value="pDieNoTreatmentSmearPos"/>
                      <Payoff xmi:id="_N6yABixdEeSGW6Ah8DpKAg" Set="1" Value="0.5*eDALY_TB+(eLE_NoHIVDisc-0.5)"/>
                      <Payoff xmi:id="_N6yAByxdEeSGW6Ah8DpKAg" Set="2" Value="cNewTest"/>
                      <Payoff xmi:id="_N6yACCxdEeSGW6Ah8DpKAg" Set="3" Value="-1"/>
                      <Payoff xmi:id="_N6yACSxdEeSGW6Ah9CpKAg" Set="4" Value="0"/>
                      <Payoff xmi:id="_N6yACixdEeSGW6Ah9CpKAg" Set="5" Value="-.5*cInfxPerYearSmearPos"/>
                      <Payoff xmi:id="_N6yACyxdEeSGW6Ah9CpKAg" Set="6" Value="0"/>
                    </Node>
                    <Node xmi:id="_N6yADCxdEeSGW6Ah9CpKAg" NameID="Node884" Label="Survive" NodeType="TerminalNode">
                      <Prob xmi:id="_N6yADSxdEeSGW6Ah9CpKAg" Value="#"/>
                      <Payoff xmi:id="_N6yADixdEeSGW6Ah-BpKAg" Set="1" Value="eDALY_TB*(2-Discount_Rate)"/>
                      <Payoff xmi:id="_N6yADyxdEeSGW6Ah-BpKAg" Set="2" Value="cNewTest"/>
                      <Payoff xmi:id="_N6yAECxdEeSGW6Ah-BpKAg" Set="3" Value="0"/>
                      <Payoff xmi:id="_N6yAESxdEeSGW6Ah-BpKAg" Set="4" Value="0"/>
                      <Payoff xmi:id="_N6yAEixdEeSGW6Ah-BpKAg" Set="5" Value="-cInfxPerYearSmearPos*(2-Discount_Rate)"/>
                      <Payoff xmi:id="_N6yAEyxdEeSGW6Ah_ApKAg" Set="6" Value="0"/>
                    </Node>
                  </Node>
                </Node>
              </Node>
              <Node xmi:id="_N6yAFCxdEeSGW6Ah_ApKAg" NameID="Node885" Label="Smear -" NodeType="ChanceNode">
                <Prob xmi:id="_N6yAFSxdEeSGW6Ah_ApKAg" Value="#"/>
                <Definition xmi:id="_N6yAFixdEeSGW6Ah_ApKAg" Variable="_node_action" Value="Script(&quot;!UserInput(Enter name:, var1) !DisplayScriptVar(var1)&quot;)"/>
                <Node xmi:id="_N6yAFyxdEeSGW6Ah_ApKAg" NameID="Node886" Label="New Test +" NodeType="ChanceNode">
                  <Prob xmi:id="_N6yAGCxdEeSGW6AhA_pKAg" Value="pSens_NewTest"/>
                  <Node xmi:id="_N6yAGSxdEeSGW6AhA_pKAg" NameID="Node887" Label="Die" NodeType="TerminalNode">
                    <Prob xmi:id="_N6yAGixdEeSGW6AhA_pKAg" Value="pDieDuringTreatment"/>
                    <Payoff xmi:id="_N6yAGyxdEeSGW6AhA_pKAg" Set="1" Value="0.25*eDALY_TB+(eLE_NoHIVDisc-0.25)"/>
                    <Payoff xmi:id="_N6yAHCxdEeSGW6AhA_pKAg" Set="2" Value="cNewTest+(.25*cTB_txcost)"/>
                    <Payoff xmi:id="_N6yAHSxdEeSGW6AhB-pKAg" Set="3" Value="-1"/>
                    <Payoff xmi:id="_N6yAHixdEeSGW6AhB-pKAg" Set="4" Value="1"/>
                    <Payoff xmi:id="_N6yAHyxdEeSGW6AhB-pKAg" Set="5" Value="-(.25)*cInfxPerYearSmearNeg"/>
                    <Payoff xmi:id="_N6yAICxdEeSGW6AhB-pKAg" Set="6" Value="0"/>
                  </Node>
                  <Node xmi:id="_N6yAISxdEeSGW6AhB-pKAg" NameID="Node888" Label="Treatment Successful" NodeType="LabelNode">
                    <Prob xmi:id="_N6yAIixdEeSGW6AhC9pKAg" Value="#"/>
                    <Node xmi:id="_N6yAIyxdEeSGW6AhC9pKAg" NameID="Node889" Label="Survive" NodeType="TerminalNode">
                      <Payoff xmi:id="_N6yAJCxdEeSGW6AhC9pKAg" Set="1" Value="cTime_NewTest_Delay*eDALY_TB+0.5*eDALY_DOTS"/>
                      <Payoff xmi:id="_N6yAJSxdEeSGW6AhC9pKAg" Set="2" Value="(cTB_txcost+cNewTest)"/>
                      <Payoff xmi:id="_N6yAJixdEeSGW6AhC9pKAg" Set="3" Value="0"/>
                      <Payoff xmi:id="_N6yAJyxdEeSGW6AhD8pKAg" Set="4" Value="1"/>
                      <Payoff xmi:id="_N6yAKCxdEeSGW6AhD8pKAg" Set="5" Value="-cTime_NewTest_Delay*cInfxPerYearSmearNeg"/>
                      <Payoff xmi:id="_N6yAKSxdEeSGW6AhD8pKAg" Set="6" Value="0"/>
                    </Node>
                  </Node>
                  <Node xmi:id="_N6yAKixdEeSGW6AhD8pKAg" NameID="Node890" Label="Treatment Unsuccessful" NodeType="ChanceNode">
                    <Prob xmi:id="_N6yAKyxdEeSGW6AhD8pKAg" Value="pDOTS_Unsuccessful_DR"/>
                    <Node xmi:id="_N6yALCxdEeSGW6AhE7pKAg" NameID="Node891" Label="Survive" NodeType="TerminalNode">
                      <Prob xmi:id="_N6yALSxdEeSGW6AhE7pKAg" Value="#"/>
                      <Payoff xmi:id="_N6yALixdEeSGW6AhE7pKAg" Set="1" Value="eDALY_TB*(2-Discount_Rate)"/>
                      <Payoff xmi:id="_N6yALyxdEeSGW6AhE7pKAg" Set="2" Value="(cTB_txcost+cNewTest)"/>
                      <Payoff xmi:id="_N6yAMCxdEeSGW6AhE7pKAg" Set="3" Value="0"/>
                      <Payoff xmi:id="_N6yAMSxdEeSGW6AhF6pKAg" Set="4" Value="1"/>
                      <Payoff xmi:id="_N6yAMixdEeSGW6AhF6pKAg" Set="5" Value="-cInfxPerYearSmearNeg*(2-Discount_Rate)"/>
                      <Payoff xmi:id="_N6yAMyxdEeSGW6AhF6pKAg" Set="6" Value="0"/>
                    </Node>
                    <Node xmi:id="_N6yANCxdEeSGW6AhF6pKAg" NameID="Node892" Label="Die" NodeType="TerminalNode">
                      <Prob xmi:id="_N6yANSxdEeSGW6AhF6pKAg" Value="pDieNoTreatment6MosSmearNeg"/>
                      <Payoff xmi:id="_N6yANixdEeSGW6AhG5pKAg" Set="1" Value="0.75*eDALY_TB+(eLE_NoHIVDisc-0.75)"/>
                      <Payoff xmi:id="_N6yANyxdEeSGW6AhG5pKAg" Set="2" Value="(cTB_txcost+cNewTest)"/>
                      <Payoff xmi:id="_N6yAOCxdEeSGW6AhG5pKAg" Set="3" Value="-1"/>
                      <Payoff xmi:id="_N6yAOSxdEeSGW6AhG5pKAg" Set="4" Value="1"/>
                      <Payoff xmi:id="_N6yAOixdEeSGW6AhG5pKAg" Set="5" Value="-(.75)*cInfxPerYearSmearNeg"/>
                      <Payoff xmi:id="_N6yAOyxdEeSGW6AhH4pKAg" Set="6" Value="0"/>
                    </Node>
                  </Node>
                </Node>
                <Node xmi:id="_N6yAPCxdEeSGW6AhH4pKAg" NameID="Node893" Label="New Test -" NodeType="ChanceNode">
                  <Prob xmi:id="_N6yAPSxdEeSGW6AhH4pKAg" Value="#"/>
                  <Node xmi:id="_N6yAPixdEeSGW6AhH4pKAg" NameID="Node894" Label="Empiric +" NodeType="ChanceNode">
                    <Prob xmi:id="_N6yAPyxdEeSGW6AhH4pKAg" Value="pSens_Empiric"/>
                    <Node xmi:id="_N6yAQCxdEeSGW6AhI3pKAg" NameID="Node895" Label="Die" NodeType="TerminalNode">
                      <Prob xmi:id="_N6yAQSxdEeSGW6AhI3pKAg" Value="pDieDuringTreatment"/>
                      <Payoff xmi:id="_N6yAQixdEeSGW6AhI3pKAg" Set="1" Value="0.25*eDALY_TB+(eLE_NoHIVDisc-0.25)"/>
                      <Payoff xmi:id="_N6yAQyxdEeSGW6AhI3pKAg" Set="2" Value="(.25*cTB_txcost+cNewTest)"/>
                      <Payoff xmi:id="_N6yARCxdEeSGW6AhI3pKAg" Set="3" Value="-1"/>
                      <Payoff xmi:id="_N6yARSxdEeSGW6AhJ2pKAg" Set="4" Value="1"/>
                      <Payoff xmi:id="_N6yARixdEeSGW6AhJ2pKAg" Set="5" Value="-(.25)*cInfxPerYearSmearNeg"/>
                      <Payoff xmi:id="_N6yARyxdEeSGW6AhJ2pKAg" Set="6" Value="0"/>
                    </Node>
                    <Node xmi:id="_N6yASCxdEeSGW6AhJ2pKAg" NameID="Node896" Label="Treatment Successful" NodeType="LabelNode">
                      <Prob xmi:id="_N6yASSxdEeSGW6AhJ2pKAg" Value="#"/>
                      <Node xmi:id="_N6yASixdEeSGW6AhK1pKAg" NameID="Node897" Label="Survive" NodeType="TerminalNode">
                        <Payoff xmi:id="_N6yASyxdEeSGW6AhK1pKAg" Set="1" Value="cTime_Empiric_Delay*eDALY_TB+0.5*eDALY_DOTS"/>
                        <Payoff xmi:id="_N6yATCxdEeSGW6AhK1pKAg" Set="2" Value="(cTB_txcost+cNewTest)"/>
                        <Payoff xmi:id="_N6yATSxdEeSGW6AhK1pKAg" Set="3" Value="0"/>
                        <Payoff xmi:id="_N6yATixdEeSGW6AhK1pKAg" Set="4" Value="1"/>
                        <Payoff xmi:id="_N6yATyxdEeSGW6AhL0pKAg" Set="5" Value="-cTime_Empiric_Delay*cInfxPerYearSmearNeg"/>
                        <Payoff xmi:id="_N6yAUCxdEeSGW6AhL0pKAg" Set="6" Value="0"/>
                      </Node>
                    </Node>
                    <Node xmi:id="_N6yAUSxdEeSGW6AhL0pKAg" NameID="Node898" Label="Treatment Unsuccessful" NodeType="ChanceNode">
                      <Prob xmi:id="_N6yAUixdEeSGW6AhL0pKAg" Value="pDOTS_Unsuccessful_DR"/>
                      <Node xmi:id="_N6yAUyxdEeSGW6AhL0pKAg" NameID="Node899" Label="Survive" NodeType="TerminalNode">
                        <Prob xmi:id="_N6yAVCxdEeSGW6AhMzpKAg" Value="#"/>
                        <Payoff xmi:id="_N6yAVSxdEeSGW6AhMzpKAg" Set="1" Value="eDALY_TB*(2-Discount_Rate)"/>
                        <Payoff xmi:id="_N6yAVixdEeSGW6AhMzpKAg" Set="2" Value="(cTB_txcost+cNewTest)"/>
                        <Payoff xmi:id="_N6yAVyxdEeSGW6AhMzpKAg" Set="3" Value="0"/>
                        <Payoff xmi:id="_N6yAWCxdEeSGW6AhMzpKAg" Set="4" Value="1"/>
                        <Payoff xmi:id="_N6yAWSxdEeSGW6AhNypKAg" Set="5" Value="-cInfxPerYearSmearNeg*(2-Discount_Rate)"/>
                        <Payoff xmi:id="_N6yAWixdEeSGW6AhNypKAg" Set="6" Value="0"/>
                      </Node>
                      <Node xmi:id="_N6yAWyxdEeSGW6AhNypKAg" NameID="Node900" Label="Die" NodeType="TerminalNode">
                        <Prob xmi:id="_N6yAXCxdEeSGW6AhNypKAg" Value="pDieNoTreatment6MosSmearNeg"/>
                        <Payoff xmi:id="_N6yAXSxdEeSGW6AhNypKAg" Set="1" Value="0.75*eDALY_TB+(eLE_NoHIVDisc-0.75)"/>
                        <Payoff xmi:id="_N6yAXixdEeSGW6AhOxpKAg" Set="2" Value="(cTB_txcost+cNewTest)"/>
                        <Payoff xmi:id="_N6yAXyxdEeSGW6AhOxpKAg" Set="3" Value="-1"/>
                        <Payoff xmi:id="_N6yAYCxdEeSGW6AhOxpKAg" Set="4" Value="1"/>
                        <Payoff xmi:id="_N6yAYSxdEeSGW6AhOxpKAg" Set="5" Value="-(.75)*cInfxPerYearSmearNeg"/>
                        <Payoff xmi:id="_N6yAYixdEeSGW6AhOxpKAg" Set="6" Value="0"/>
                      </Node>
                    </Node>
                  </Node>
                  <Node xmi:id="_N6yAYyxdEeSGW6AhPwpKAg" NameID="Node901" Label="Empiric -" NodeType="ChanceNode">
                    <Prob xmi:id="_N6yAZCxdEeSGW6AhPwpKAg" Value="#"/>
                    <Node xmi:id="_N6yAZSxdEeSGW6AhPwpKAg" NameID="Node902" Label="Die" NodeType="TerminalNode">
                      <Prob xmi:id="_N6yAZixdEeSGW6AhPwpKAg" Value="pDieNoTreatmentSmearNeg"/>
                      <Payoff xmi:id="_N6yAZyxdEeSGW6AhPwpKAg" Set="1" Value="0.5*eDALY_TB+(eLE_NoHIVDisc-0.5)"/>
                      <Payoff xmi:id="_N6yAaCxdEeSGW6AhQvpKAg" Set="2" Value="cNewTest"/>
                      <Payoff xmi:id="_N6yAaSxdEeSGW6AhQvpKAg" Set="3" Value="-1"/>
                      <Payoff xmi:id="_N6yAaixdEeSGW6AhQvpKAg" Set="4" Value="0"/>
                      <Payoff xmi:id="_N6yAayxdEeSGW6AhQvpKAg" Set="5" Value="-.5*cInfxPerYearSmearNeg"/>
                      <Payoff xmi:id="_N6yAbCxdEeSGW6AhQvpKAg" Set="6" Value="0"/>
                    </Node>
                    <Node xmi:id="_N6yAbSxdEeSGW6AhRupKAg" NameID="Node903" Label="Survive" NodeType="TerminalNode">
                      <Prob xmi:id="_N6yAbixdEeSGW6AhRupKAg" Value="#"/>
                      <Payoff xmi:id="_N6yAbyxdEeSGW6AhRupKAg" Set="1" Value="eDALY_TB*(2-Discount_Rate)"/>
                      <Payoff xmi:id="_N6yAcCxdEeSGW6AhRupKAg" Set="2" Value="cNewTest"/>
                      <Payoff xmi:id="_N6yAcSxdEeSGW6AhRupKAg" Set="3" Value="0"/>
                      <Payoff xmi:id="_N6yAcixdEeSGW6AhStpKAg" Set="4" Value="0"/>
                      <Payoff xmi:id="_N6yAcyxdEeSGW6AhStpKAg" Set="5" Value="-cInfxPerYearSmearNeg*(2-Discount_Rate)"/>
                      <Payoff xmi:id="_N6yAdCxdEeSGW6AhStpKAg" Set="6" Value="0"/>
                    </Node>
                  </Node>
                </Node>
              </Node>
            </Node>
          </Node>
        </Node>
        <Node xmi:id="_N6yAdSxdEeSGW6AhStpKAg" NameID="Node224" Label="TB-" NodeType="ChanceNode">
          <Prob xmi:id="_N6yAdixdEeSGW6AhStpKAg" Value="#"/>
          <Node xmi:id="_N6yAdyxdEeSGW6AhTspKAg" NameID="Node225" Label="HIV+, ARV" NodeType="ChanceNode">
            <Prob xmi:id="_N6yAeCxdEeSGW6AhTspKAg" Value="pHIV*propARV"/>
            <Node xmi:id="_N6yAeSxdEeSGW6AhTspKAg" NameID="Node226" Label="New Test +" NodeType="ChanceNode">
              <Prob xmi:id="_N6yAeixdEeSGW6AhTspKAg" Value="#"/>
              <Node xmi:id="_N6yAeyxdEeSGW6AhTspKAg" NameID="Node227" Label="Survive" NodeType="TerminalNode">
                <Prob xmi:id="_N6yAfCxdEeSGW6AhUrpKAg" Value="#"/>
                <Payoff xmi:id="_N6yAfSxdEeSGW6AhUrpKAg" Set="1" Value="eDALY_HIV_ARV*eLE_HIV_ARVDisc+(eLE_NoHIVDisc-eLE_HIV_ARVDisc)"/>
                <Payoff xmi:id="_N6yAfixdEeSGW6AhUrpKAg" Set="2" Value="cTB_txcost+cNewTest"/>
                <Payoff xmi:id="_N6yAfyxdEeSGW6AhUrpKAg" Set="3" Value="0"/>
                <Payoff xmi:id="_N6yAgCxdEeSGW6AhUrpKAg" Set="4" Value="0"/>
                <Payoff xmi:id="_N6yAgSxdEeSGW6AhVqpKAg" Set="5" Value="0"/>
                <Payoff xmi:id="_N6yAgixdEeSGW6AhVqpKAg" Set="6" Value="1"/>
              </Node>
              <Node xmi:id="_N6yAgyxdEeSGW6AhVqpKAg" NameID="Node228" Label="Die" NodeType="TerminalNode">
                <Prob xmi:id="_N6yAhCxdEeSGW6AhVqpKAg" Value="pDieARV12Mos"/>
                <Payoff xmi:id="_N6yAhSxdEeSGW6AhVqpKAg" Set="1" Value="0.5*eDALY_HIV_ARV+(eLE_NoHIVDisc-0.5)"/>
                <Payoff xmi:id="_N6yAhixdEeSGW6AhWppKAg" Set="2" Value="cTB_txcost+cNewTest"/>
                <Payoff xmi:id="_N6yAhyxdEeSGW6AhWppKAg" Set="3" Value="-1"/>
                <Payoff xmi:id="_N6yAiCxdEeSGW6AhWppKAg" Set="4" Value="0"/>
                <Payoff xmi:id="_N6yAiSxdEeSGW6AhWppKAg" Set="5" Value="0"/>
                <Payoff xmi:id="_N6yAiixdEeSGW6AhWppKAg" Set="6" Value="1"/>
              </Node>
            </Node>
            <Node xmi:id="_N6yAiyxdEeSGW6AhXopKAg" NameID="Node229" Label="New Test -" NodeType="ChanceNode">
              <Prob xmi:id="_N6yAjCxdEeSGW6AhXopKAg" Value="pSpec_NewTest*pSpec_Empiric"/>
              <Node xmi:id="_N6yAjSxdEeSGW6AhXopKAg" NameID="Node230" Label="Survive" NodeType="TerminalNode">
                <Prob xmi:id="_N6yAjixdEeSGW6AhXopKAg" Value="#"/>
                <Payoff xmi:id="_N6yAjyxdEeSGW6AhXopKAg" Set="1" Value="eDALY_HIV_ARV*eLE_HIV_ARVDisc+(eLE_NoHIVDisc-eLE_HIV_ARVDisc)"/>
                <Payoff xmi:id="_N6yAkCxdEeSGW6AhYnpKAg" Set="2" Value="cNewTest"/>
                <Payoff xmi:id="_N6yAkSxdEeSGW6AhYnpKAg" Set="3" Value="0"/>
                <Payoff xmi:id="_N6yAkixdEeSGW6AhYnpKAg" Set="4" Value="0"/>
                <Payoff xmi:id="_N6yAkyxdEeSGW6AhYnpKAg" Set="5" Value="0"/>
                <Payoff xmi:id="_N6yAlCxdEeSGW6AhYnpKAg" Set="6" Value="0"/>
              </Node>
              <Node xmi:id="_N6yAlSxdEeSGW6AhZmpKAg" NameID="Node231" Label="Die" NodeType="TerminalNode">
                <Prob xmi:id="_N6yAlixdEeSGW6AhZmpKAg" Value="pDieARV12Mos"/>
                <Payoff xmi:id="_N6yAlyxdEeSGW6AhZmpKAg" Set="1" Value="0.5*eDALY_HIV_ARV+(eLE_NoHIVDisc-0.5)"/>
                <Payoff xmi:id="_N6yAmCxdEeSGW6AhZmpKAg" Set="2" Value="cNewTest"/>
                <Payoff xmi:id="_N6yAmSxdEeSGW6AhZmpKAg" Set="3" Value="-1"/>
                <Payoff xmi:id="_N6yAmixdEeSGW6AhalpKAg" Set="4" Value="0"/>
                <Payoff xmi:id="_N6yAmyxdEeSGW6AhalpKAg" Set="5" Value="0"/>
                <Payoff xmi:id="_N6yAnCxdEeSGW6AhalpKAg" Set="6" Value="0"/>
              </Node>
            </Node>
          </Node>
          <Node xmi:id="_N6yAnSxdEeSGW6AhalpKAg" NameID="Node232" Label="HIV+, no ARV" NodeType="ChanceNode">
            <Prob xmi:id="_N6yAnixdEeSGW6AhalpKAg" Value="pHIV*(1-propARV)"/>
            <Node xmi:id="_N6yAnyxdEeSGW6AhbkpKAg" NameID="Node233" Label="New Test +" NodeType="ChanceNode">
              <Prob xmi:id="_N6yAoCxdEeSGW6AhbkpKAg" Value="#"/>
              <Node xmi:id="_N6yAoSxdEeSGW6AhbkpKAg" NameID="Node234" Label="Survive" NodeType="TerminalNode">
                <Prob xmi:id="_N6yAoixdEeSGW6AhbkpKAg" Value="#"/>
                <Payoff xmi:id="_N6yAoyxdEeSGW6AhbkpKAg" Set="1" Value="eDALY_AIDS*eLE_AIDSDisc+(eLE_NoHIVDisc-eLE_AIDSDisc)"/>
                <Payoff xmi:id="_N6yApCxdEeSGW6AhcjpKAg" Set="2" Value="cTB_txcost+cNewTest"/>
                <Payoff xmi:id="_N6yApSxdEeSGW6AhcjpKAg" Set="3" Value="0"/>
                <Payoff xmi:id="_N6yApixdEeSGW6AhcjpKAg" Set="4" Value="0"/>
                <Payoff xmi:id="_N6yApyxdEeSGW6AhcjpKAg" Set="5" Value="0"/>
                <Payoff xmi:id="_N6yAqCxdEeSGW6AhcjpKAg" Set="6" Value="1"/>
              </Node>
              <Node xmi:id="_N6yAqSxdEeSGW6AhdipKAg" NameID="Node235" Label="Die" NodeType="TerminalNode">
                <Prob xmi:id="_N6yAqixdEeSGW6AhdipKAg" Value="pDieHIV12Mos"/>
                <Payoff xmi:id="_N6yAqyxdEeSGW6AhdipKAg" Set="1" Value="0.5*eDALY_AIDS+(eLE_NoHIVDisc-0.5)"/>
                <Payoff xmi:id="_N6yArCxdEeSGW6AhdipKAg" Set="2" Value="cTB_txcost+cNewTest"/>
                <Payoff xmi:id="_N6yArSxdEeSGW6AhdipKAg" Set="3" Value="-1"/>
                <Payoff xmi:id="_N6yArixdEeSGW6AhehpKAg" Set="4" Value="0"/>
                <Payoff xmi:id="_N6yAryxdEeSGW6AhehpKAg" Set="5" Value="0"/>
                <Payoff xmi:id="_N6yAsCxdEeSGW6AhehpKAg" Set="6" Value="1"/>
              </Node>
            </Node>
            <Node xmi:id="_N6yAsSxdEeSGW6AhehpKAg" NameID="Node236" Label="New Test -" NodeType="ChanceNode">
              <Prob xmi:id="_N6yAsixdEeSGW6AhehpKAg" Value="pSpec_NewTest*pSpec_Empiric"/>
              <Node xmi:id="_N6yAsyxdEeSGW6AhfgpKAg" NameID="Node237" Label="Survive" NodeType="TerminalNode">
                <Prob xmi:id="_N6yAtCxdEeSGW6AhfgpKAg" Value="#"/>
                <Payoff xmi:id="_N6yAtSxdEeSGW6AhfgpKAg" Set="1" Value="eDALY_AIDS*eLE_AIDSDisc+(eLE_NoHIVDisc-eLE_AIDSDisc)"/>
                <Payoff xmi:id="_N6yAtixdEeSGW6AhfgpKAg" Set="2" Value="cNewTest"/>
                <Payoff xmi:id="_N6yAtyxdEeSGW6AhfgpKAg" Set="3" Value="0"/>
                <Payoff xmi:id="_N6yAuCxdEeSGW6AhgfpKAg" Set="4" Value="0"/>
                <Payoff xmi:id="_N6yAuSxdEeSGW6AhgfpKAg" Set="5" Value="0"/>
                <Payoff xmi:id="_N6yAuixdEeSGW6AhgfpKAg" Set="6" Value="0"/>
              </Node>
              <Node xmi:id="_N6yAuyxdEeSGW6AhgfpKAg" NameID="Node238" Label="Die" NodeType="TerminalNode">
                <Prob xmi:id="_N6yAvCxdEeSGW6AhgfpKAg" Value="pDieHIV12Mos"/>
                <Payoff xmi:id="_N6yAvSxdEeSGW6AhhepKAg" Set="1" Value="0.5*eDALY_AIDS+(eLE_NoHIVDisc-0.5)"/>
                <Payoff xmi:id="_N6yAvixdEeSGW6AhhepKAg" Set="2" Value="cNewTest"/>
                <Payoff xmi:id="_N6yAvyxdEeSGW6AhhepKAg" Set="3" Value="-1"/>
                <Payoff xmi:id="_N6yAwCxdEeSGW6AhhepKAg" Set="4" Value="0"/>
                <Payoff xmi:id="_N6yAwSxdEeSGW6AhhepKAg" Set="5" Value="0"/>
                <Payoff xmi:id="_N6yAwixdEeSGW6AhidpKAg" Set="6" Value="0"/>
              </Node>
            </Node>
          </Node>
          <Node xmi:id="_N6yAwyxdEeSGW6AhidpKAg" NameID="Node239" Label="HIV-" NodeType="ChanceNode">
            <Prob xmi:id="_N6yAxCxdEeSGW6AhidpKAg" Value="#"/>
            <Node xmi:id="_N6yAxSxdEeSGW6AhidpKAg" NameID="Node240" Label="New Test +" NodeType="LabelNode">
              <Prob xmi:id="_N6yAxixdEeSGW6AhidpKAg" Value="#"/>
              <Node xmi:id="_N6yAxyxdEeSGW6AhjcpKAg" NameID="Node241" Label="Survive" NodeType="TerminalNode">
                <Payoff xmi:id="_N6yAyCxdEeSGW6AhjcpKAg" Set="1" Value="0.5*eDALY_DOTS"/>
                <Payoff xmi:id="_N6yAySxdEeSGW6AhjcpKAg" Set="2" Value="cTB_txcost+cNewTest"/>
                <Payoff xmi:id="_N6yAyixdEeSGW6AhjcpKAg" Set="3" Value="0"/>
                <Payoff xmi:id="_N6yAyyxdEeSGW6AhjcpKAg" Set="4" Value="0"/>
                <Payoff xmi:id="_N6yAzCxdEeSGW6AhkbpKAg" Set="5" Value="0"/>
                <Payoff xmi:id="_N6yAzSxdEeSGW6AhkbpKAg" Set="6" Value="1"/>
              </Node>
            </Node>
            <Node xmi:id="_N6yAzixdEeSGW6AhkbpKAg" NameID="Node242" Label="New Test -" NodeType="LabelNode">
              <Prob xmi:id="_N6yAzyxdEeSGW6AhkbpKAg" Value="pSpec_NewTest*pSpec_Empiric"/>
              <Node xmi:id="_N6yA0CxdEeSGW6AhkbpKAg" NameID="Node243" Label="Survive" NodeType="TerminalNode">
                <Payoff xmi:id="_N6yA0SxdEeSGW6AhlapKAg" Set="1" Value="0"/>
                <Payoff xmi:id="_N6yA0ixdEeSGW6AhlapKAg" Set="2" Value="cNewTest"/>
                <Payoff xmi:id="_N6yA0yxdEeSGW6AhlapKAg" Set="3" Value="0"/>
                <Payoff xmi:id="_N6yA1CxdEeSGW6AhlapKAg" Set="4" Value="0"/>
                <Payoff xmi:id="_N6yA1SxdEeSGW6AhlapKAg" Set="5" Value="0"/>
                <Payoff xmi:id="_N6yA1ixdEeSGW6AhmZpKAg" Set="6" Value="0"/>
              </Node>
            </Node>
          </Node>
        </Node>
      </Node>
      <Node xmi:id="_N6yA1yxdEeSGW6AhmZpKAg" NameID="Node244" Label="Smear Alone" NodeType="ChanceNode">
        <Node xmi:id="_N6yA2CxdEeSGW6AhmZpKAg" NameID="Node245" Label="TB+" NodeType="ChanceNode">
          <Prob xmi:id="_N6yA2SxdEeSGW6AhmZpKAg" Value="pPrevTB"/>
          <Node xmi:id="_N6yA2ixdEeSGW6AhmZpKAg" NameID="Node740" Label="Drug Susceptible" NodeType="ChanceNode">
            <Prob xmi:id="_N6yA2yxdEeSGW6AhnYpKAg" Value="#"/>
            <Node xmi:id="_N6yA3CxdEeSGW6AhnYpKAg" NameID="Node246" Label="HIV+, ARV" NodeType="ChanceNode">
              <Prob xmi:id="_N6yA3SxdEeSGW6AhnYpKAg" Value="pHIVTB*propARV"/>
              <Node xmi:id="_N6yA3ixdEeSGW6AhnYpKAg" NameID="Node247" Label="Smear +" NodeType="ChanceNode">
                <Prob xmi:id="_N6yA3yxdEeSGW6AhnYpKAg" Value="pSens_Smear_HIV"/>
                <Node xmi:id="_N6yA4CxdEeSGW6AhoXpKAg" NameID="Node248" Label="Die" NodeType="TerminalNode">
                  <Prob xmi:id="_N6yA4SxdEeSGW6AhoXpKAg" Value="pDieDuringTreatmentHIV"/>
                  <Payoff xmi:id="_N6yA4ixdEeSGW6AhoXpKAg" Set="1" Value="0.25*eDALY_TB+(eLE_NoHIVDisc-0.25)"/>
                  <Payoff xmi:id="_N6yA4yxdEeSGW6AhoXpKAg" Set="2" Value="(.25*(cTB_txcost)+cSmear)"/>
                  <Payoff xmi:id="_N6yA5CxdEeSGW6AhoXpKAg" Set="3" Value="-1"/>
                  <Payoff xmi:id="_N6yA5SxdEeSGW6AhpWpKAg" Set="4" Value="1"/>
                  <Payoff xmi:id="_N6yA5ixdEeSGW6AhpWpKAg" Set="5" Value="-(.25)*cInfxPerYearSmearPos_HIV"/>
                  <Payoff xmi:id="_N6yA5yxdEeSGW6AhpWpKAg" Set="6" Value="0"/>
                </Node>
                <Node xmi:id="_N6yA6CxdEeSGW6AhpWpKAg" NameID="Node249" Label="Treatment Successful" NodeType="ChanceNode">
                  <Prob xmi:id="_N6yA6SxdEeSGW6AhpWpKAg" Value="#"/>
                  <Node xmi:id="_N6yA6ixdEeSGW6AhqVpKAg" NameID="Node250" Label="Survive" NodeType="TerminalNode">
                    <Prob xmi:id="_N6yA6yxdEeSGW6AhqVpKAg" Value="#"/>
                    <Payoff xmi:id="_N6yA7CxdEeSGW6AhqVpKAg" Set="1" Value="eDALY_TB*cTime_Smear_Delay+(eDALY_HIV_ARV*(eLE_HIV_ARVDisc-cTime_Smear_Delay))+(eLE_NoHIVDisc-eLE_HIV_ARVDisc)"/>
                    <Payoff xmi:id="_N6yA7SxdEeSGW6AhqVpKAg" Set="2" Value="(cTB_txcost+cSmear)"/>
                    <Payoff xmi:id="_N6yA7ixdEeSGW6AhqVpKAg" Set="3" Value="0"/>
                    <Payoff xmi:id="_N6yA7yxdEeSGW6AhrUpKAg" Set="4" Value="1"/>
                    <Payoff xmi:id="_N6yA8CxdEeSGW6AhrUpKAg" Set="5" Value="-cTime_Smear_Delay*cInfxPerYearSmearPos_HIV"/>
                    <Payoff xmi:id="_N6yA8SxdEeSGW6AhrUpKAg" Set="6" Value="0"/>
                  </Node>
                  <Node xmi:id="_N6yA8ixdEeSGW6AhrUpKAg" NameID="Node251" Label="Die" NodeType="TerminalNode">
                    <Prob xmi:id="_N6yA8yxdEeSGW6AhrUpKAg" Value="pDieARV6Mos"/>
                    <Payoff xmi:id="_N6yA9CxdEeSGW6AhsTpKAg" Set="1" Value="cTime_Smear_Delay*eDALY_TB+(0.75-cTime_Smear_Delay)*eDALY_HIV_ARV+(eLE_NoHIVDisc-0.75)"/>
                    <Payoff xmi:id="_N6yA9SxdEeSGW6AhsTpKAg" Set="2" Value="(cTB_txcost+cSmear)"/>
                    <Payoff xmi:id="_N6yA9ixdEeSGW6AhsTpKAg" Set="3" Value="-1"/>
                    <Payoff xmi:id="_N6yA9yxdEeSGW6AhsTpKAg" Set="4" Value="1"/>
                    <Payoff xmi:id="_N6yA-CxdEeSGW6AhsTpKAg" Set="5" Value="-cTime_Smear_Delay*cInfxPerYearSmearPos_HIV"/>
                    <Payoff xmi:id="_N6yA-SxdEeSGW6AhtSpKAg" Set="6" Value="0"/>
                  </Node>
                </Node>
                <Node xmi:id="_N6yA-ixdEeSGW6AhtSpKAg" NameID="Node252" Label="Treatment Unsuccessful" NodeType="ChanceNode">
                  <Prob xmi:id="_N6yA-yxdEeSGW6AhtSpKAg" Value="pDOTS_Unsuccessful"/>
                  <Node xmi:id="_N6yA_CxdEeSGW6AhtSpKAg" NameID="Node253" Label="Survive" NodeType="TerminalNode">
                    <Prob xmi:id="_N6yA_SxdEeSGW6AhtSpKAg" Value="#"/>
                    <Payoff xmi:id="_N6yA_ixdEeSGW6AhuRpKAg" Set="1" Value="eDALY_TB*(2-Discount_Rate)+eDALY_HIV_ARV*(eLE_HIV_ARVDisc-(2-Discount_Rate))+(eLE_NoHIVDisc-eLE_HIV_ARVDisc)"/>
                    <Payoff xmi:id="_N6yA_yxdEeSGW6AhuRpKAg" Set="2" Value="(cTB_txcost+cSmear)"/>
                    <Payoff xmi:id="_N6yBACxdEeSGW6AhuRpKAg" Set="3" Value="0"/>
                    <Payoff xmi:id="_N6yBASxdEeSGW6AhuRpKAg" Set="4" Value="1"/>
                    <Payoff xmi:id="_N6yBAixdEeSGW6AhuRpKAg" Set="5" Value="-(cInfxPerYearSmearPos_HIV)*(2-Discount_Rate)"/>
                    <Payoff xmi:id="_N6yBAyxdEeSGW6AhvQpKAg" Set="6" Value="0"/>
                  </Node>
                  <Node xmi:id="_N6yBBCxdEeSGW6AhvQpKAg" NameID="Node254" Label="Die" NodeType="TerminalNode">
                    <Prob xmi:id="_N6yBBSxdEeSGW6AhvQpKAg" Value="pDieNoTreatmentARV6MosSmearPos"/>
                    <Payoff xmi:id="_N6yBBixdEeSGW6AhvQpKAg" Set="1" Value="0.75*eDALY_TB+(eLE_NoHIVDisc-0.75)"/>
                    <Payoff xmi:id="_N6yBByxdEeSGW6AhvQpKAg" Set="2" Value="(cTB_txcost+cSmear)"/>
                    <Payoff xmi:id="_N6yBCCxdEeSGW6AhwPpKAg" Set="3" Value="-1"/>
                    <Payoff xmi:id="_N6yBCSxdEeSGW6AhwPpKAg" Set="4" Value="1"/>
                    <Payoff xmi:id="_N6yBCixdEeSGW6AhwPpKAg" Set="5" Value="-.75*cInfxPerYearSmearPos_HIV"/>
                    <Payoff xmi:id="_N6yBCyxdEeSGW6AhwPpKAg" Set="6" Value="0"/>
                  </Node>
                </Node>
              </Node>
              <Node xmi:id="_N6yBDCxdEeSGW6AhwPpKAg" NameID="Node255" Label="Smear -" NodeType="ChanceNode">
                <Prob xmi:id="_N6yBDSxdEeSGW6AhxOpKAg" Value="#"/>
                <Node xmi:id="_N6yBDixdEeSGW6AhxOpKAg" NameID="Node1647" Label="Empiric+" NodeType="ChanceNode">
                  <Prob xmi:id="_N6yBDyxdEeSGW6AhxOpKAg" Value="pSens_Empiric"/>
                  <Node xmi:id="_N6yBECxdEeSGW6AhxOpKAg" NameID="Node256" Label="Die" NodeType="TerminalNode">
                    <Prob xmi:id="_N6yBESxdEeSGW6AhxOpKAg" Value="pDieDuringTreatmentHIV"/>
                    <Payoff xmi:id="_N6yBEixdEeSGW6AhyNpKAg" Set="1" Value="0.25*eDALY_TB + (eLE_NoHIVDisc - 0.25)"/>
                    <Payoff xmi:id="_N6yBEyxdEeSGW6AhyNpKAg" Set="2" Value="(0.25*cTB_txcost + cSmear)"/>
                    <Payoff xmi:id="_N6yBFCxdEeSGW6AhyNpKAg" Set="3" Value="-1"/>
                    <Payoff xmi:id="_N6yBFSxdEeSGW6AhyNpKAg" Set="4" Value="1"/>
                    <Payoff xmi:id="_N6yBFixdEeSGW6AhyNpKAg" Set="5" Value="-0.25*cInfxPerYearSmearNeg_HIV"/>
                    <Payoff xmi:id="_N6yBFyxdEeSGW6AhzMpKAg" Set="6" Value="0"/>
                  </Node>
                  <Node xmi:id="_N6yBGCxdEeSGW6AhzMpKAg" NameID="Node257" Label="Treatment Successful" NodeType="ChanceNode">
                    <Prob xmi:id="_N6yBGSxdEeSGW6AhzMpKAg" Value="#"/>
                    <Node xmi:id="_N6yBGixdEeSGW6AhzMpKAg" NameID="Node1661" Label="Survive" NodeType="TerminalNode">
                      <Prob xmi:id="_N6yBGyxdEeSGW6AhzMpKAg" Value="#"/>
                      <Payoff xmi:id="_N6yBHCxdEeSGW6Ah0LpKAg" Set="1" Value="eDALY_TB*cTime_Empiric_Delay+(eDALY_HIV_ARV*(eLE_HIV_ARVDisc-cTime_Empiric_Delay))+(eLE_NoHIVDisc-eLE_HIV_ARVDisc)"/>
                      <Payoff xmi:id="_N6yBHSxdEeSGW6Ah0LpKAg" Set="2" Value="(cTB_txcost+cSmear)"/>
                      <Payoff xmi:id="_N6yBHixdEeSGW6Ah0LpKAg" Set="3" Value="0"/>
                      <Payoff xmi:id="_N6yBHyxdEeSGW6Ah0LpKAg" Set="4" Value="1"/>
                      <Payoff xmi:id="_N6yBICxdEeSGW6Ah0LpKAg" Set="5" Value="-cTime_Empiric_Delay*cInfxPerYearSmearNeg_HIV"/>
                      <Payoff xmi:id="_N6yBISxdEeSGW6Ah1KpKAg" Set="6" Value="0"/>
                    </Node>
                    <Node xmi:id="_N6yBIixdEeSGW6Ah1KpKAg" NameID="Node1662" Label="Die" NodeType="TerminalNode">
                      <Prob xmi:id="_N6yBIyxdEeSGW6Ah1KpKAg" Value="pDieARV6Mos"/>
                      <Payoff xmi:id="_N6yBJCxdEeSGW6Ah1KpKAg" Set="1" Value="cTime_Empiric_Delay*eDALY_TB+(0.75-cTime_Empiric_Delay)*eDALY_HIV_ARV+(eLE_NoHIVDisc-0.75)"/>
                      <Payoff xmi:id="_N6yBJSxdEeSGW6Ah1KpKAg" Set="2" Value="(cTB_txcost+cSmear)"/>
                      <Payoff xmi:id="_N6yBJixdEeSGW6Ah2JpKAg" Set="3" Value="-1"/>
                      <Payoff xmi:id="_N6yBJyxdEeSGW6Ah2JpKAg" Set="4" Value="1"/>
                      <Payoff xmi:id="_N6yBKCxdEeSGW6Ah2JpKAg" Set="5" Value="-cTime_Empiric_Delay*cInfxPerYearSmearNeg_HIV"/>
                      <Payoff xmi:id="_N6yBKSxdEeSGW6Ah2JpKAg" Set="6" Value="0"/>
                    </Node>
                    <Payoff xmi:id="_N6yBKixdEeSGW6Ah2JpKAg" Set="1" Value="0.5*eDALY_TB+(eLE_NoHIVDisc-0.5)"/>
                    <Payoff xmi:id="_N6yBKyxdEeSGW6Ah3IpKAg" Set="2" Value="cSmear"/>
                    <Payoff xmi:id="_N6yBLCxdEeSGW6Ah3IpKAg" Set="3" Value="-1"/>
                    <Payoff xmi:id="_N6yBLSxdEeSGW6Ah3IpKAg" Set="4" Value="0"/>
                    <Payoff xmi:id="_N6yBLixdEeSGW6Ah3IpKAg" Set="5" Value="-(.5)*cInfxPerYearSmearNeg_HIV"/>
                    <Payoff xmi:id="_N6yBLyxdEeSGW6Ah3IpKAg" Set="6" Value="0"/>
                  </Node>
                  <Node xmi:id="_N6yBMCxdEeSGW6Ah4HpKAg" NameID="Node1656" Label="Treatment Unsuccessful" NodeType="ChanceNode">
                    <Prob xmi:id="_N6yBMSxdEeSGW6Ah4HpKAg" Value="pDOTS_Unsuccessful"/>
                    <Node xmi:id="_N6yBMixdEeSGW6Ah4HpKAg" NameID="Node1663" Label="Survive" NodeType="TerminalNode">
                      <Prob xmi:id="_N6yBMyxdEeSGW6Ah4HpKAg" Value="#"/>
                      <Payoff xmi:id="_N6yBNCxdEeSGW6Ah4HpKAg" Set="1" Value="eDALY_TB*(2-Discount_Rate)+eDALY_HIV_ARV*(eLE_HIV_ARVDisc-(2-Discount_Rate))+(eLE_NoHIVDisc-eLE_HIV_ARVDisc)"/>
                      <Payoff xmi:id="_N6yBNSxdEeSGW6Ah5GpKAg" Set="2" Value="(cTB_txcost+cSmear)"/>
                      <Payoff xmi:id="_N6yBNixdEeSGW6Ah5GpKAg" Set="3" Value="0"/>
                      <Payoff xmi:id="_N6yBNyxdEeSGW6Ah5GpKAg" Set="4" Value="1"/>
                      <Payoff xmi:id="_N6yBOCxdEeSGW6Ah5GpKAg" Set="5" Value="-(cInfxPerYearSmearNeg_HIV)*(2-Discount_Rate)"/>
                      <Payoff xmi:id="_N6yBOSxdEeSGW6Ah5GpKAg" Set="6" Value="0"/>
                    </Node>
                    <Node xmi:id="_N6yBOixdEeSGW6Ah6FpKAg" NameID="Node1664" Label="Die" NodeType="TerminalNode">
                      <Prob xmi:id="_N6yBOyxdEeSGW6Ah6FpKAg" Value="pDieNoTreatmentARV6MosSmearNeg"/>
                      <Payoff xmi:id="_N6yBPCxdEeSGW6Ah6FpKAg" Set="1" Value="0.75*eDALY_TB+(eLE_NoHIVDisc-0.75)"/>
                      <Payoff xmi:id="_N6yBPSxdEeSGW6Ah6FpKAg" Set="2" Value="(cTB_txcost+cSmear)"/>
                      <Payoff xmi:id="_N6yBPixdEeSGW6Ah6FpKAg" Set="3" Value="-1"/>
                      <Payoff xmi:id="_N6yBPyxdEeSGW6Ah7EpKAg" Set="4" Value="1"/>
                      <Payoff xmi:id="_N6yBQCxdEeSGW6Ah7EpKAg" Set="5" Value="-.75*cInfxPerYearSmearNeg_HIV"/>
                      <Payoff xmi:id="_N6yBQSxdEeSGW6Ah7EpKAg" Set="6" Value="0"/>
                    </Node>
                  </Node>
                </Node>
                <Node xmi:id="_N6yBQixdEeSGW6Ah7EpKAg" NameID="Node1648" Label="Empiric-" NodeType="ChanceNode">
                  <Prob xmi:id="_N6yBQyxdEeSGW6Ah7EpKAg" Value="#"/>
                  <Node xmi:id="_N6yBRCxdEeSGW6Ah8DpKAg" NameID="Node1654" Label="Survive" NodeType="TerminalNode">
                    <Prob xmi:id="_N6yBRSxdEeSGW6Ah8DpKAg" Value="#"/>
                    <Payoff xmi:id="_N6yBRixdEeSGW6Ah8DpKAg" Set="1" Value="eDALY_TB*(2-Discount_Rate)+eDALY_HIV_ARV*(eLE_HIV_ARVDisc-(2-Discount_Rate))+(eLE_NoHIVDisc-eLE_HIV_ARVDisc)"/>
                    <Payoff xmi:id="_N6yBRyxdEeSGW6Ah8DpKAg" Set="2" Value="cSmear"/>
                    <Payoff xmi:id="_N6yBSCxdEeSGW6Ah8DpKAg" Set="3" Value="0"/>
                    <Payoff xmi:id="_N6yBSSxdEeSGW6Ah9CpKAg" Set="4" Value="0"/>
                    <Payoff xmi:id="_N6yBSixdEeSGW6Ah9CpKAg" Set="5" Value="-cInfxPerYearSmearNeg_HIV*(2-Discount_Rate)"/>
                    <Payoff xmi:id="_N6yBSyxdEeSGW6Ah9CpKAg" Set="6" Value="0"/>
                  </Node>
                  <Node xmi:id="_N6yBTCxdEeSGW6Ah9CpKAg" NameID="Node1655" Label="Die" NodeType="TerminalNode">
                    <Prob xmi:id="_N6yBTSxdEeSGW6Ah9CpKAg" Value="pDieNoTreatmentSmearNegARV"/>
                    <Payoff xmi:id="_N6yBTixdEeSGW6Ah-BpKAg" Set="1" Value="0.5*eDALY_TB+(eLE_NoHIVDisc-0.5)"/>
                    <Payoff xmi:id="_N6yBTyxdEeSGW6Ah-BpKAg" Set="2" Value="cSmear"/>
                    <Payoff xmi:id="_N6yBUCxdEeSGW6Ah-BpKAg" Set="3" Value="-1"/>
                    <Payoff xmi:id="_N6yBUSxdEeSGW6Ah-BpKAg" Set="4" Value="0"/>
                    <Payoff xmi:id="_N6yBUixdEeSGW6Ah-BpKAg" Set="5" Value="-(.5)*cInfxPerYearSmearNeg_HIV"/>
                    <Payoff xmi:id="_N6yBUyxdEeSGW6Ah_ApKAg" Set="6" Value="0"/>
                  </Node>
                </Node>
              </Node>
            </Node>
            <Node xmi:id="_N6yBVCxdEeSGW6Ah_ApKAg" NameID="Node258" Label="HIV+, no ARV" NodeType="ChanceNode">
              <Prob xmi:id="_N6yBVSxdEeSGW6Ah_ApKAg" Value="pHIVTB*(1-propARV)"/>
              <Node xmi:id="_N6yBVixdEeSGW6Ah_ApKAg" NameID="Node259" Label="Smear +" NodeType="ChanceNode">
                <Prob xmi:id="_N6yBVyxdEeSGW6Ah_ApKAg" Value="pSens_Smear_HIV"/>
                <Node xmi:id="_N6yBWCxdEeSGW6AhA_pKAg" NameID="Node260" Label="Die" NodeType="TerminalNode">
                  <Prob xmi:id="_N6yBWSxdEeSGW6AhA_pKAg" Value="pDieDuringTreatmentHIV"/>
                  <Payoff xmi:id="_N6yBWixdEeSGW6AhA_pKAg" Set="1" Value="0.25*eDALY_TBAIDS+(eLE_NoHIVDisc-0.25)"/>
                  <Payoff xmi:id="_N6yBWyxdEeSGW6AhA_pKAg" Set="2" Value="(.25*cTB_txcost+cSmear)"/>
                  <Payoff xmi:id="_N6yBXCxdEeSGW6AhA_pKAg" Set="3" Value="-1"/>
                  <Payoff xmi:id="_N6yBXSxdEeSGW6AhB-pKAg" Set="4" Value="1"/>
                  <Payoff xmi:id="_N6yBXixdEeSGW6AhB-pKAg" Set="5" Value="-(.25)*cInfxPerYearSmearPos_HIV"/>
                  <Payoff xmi:id="_N6yBXyxdEeSGW6AhB-pKAg" Set="6" Value="0"/>
                </Node>
                <Node xmi:id="_N6yBYCxdEeSGW6AhB-pKAg" NameID="Node261" Label="Treatment Successful" NodeType="ChanceNode">
                  <Prob xmi:id="_N6yBYSxdEeSGW6AhB-pKAg" Value="#"/>
                  <Node xmi:id="_N6yBYixdEeSGW6AhC9pKAg" NameID="Node262" Label="Survive" NodeType="TerminalNode">
                    <Prob xmi:id="_N6yBYyxdEeSGW6AhC9pKAg" Value="#"/>
                    <Payoff xmi:id="_N6yBZCxdEeSGW6AhC9pKAg" Set="1" Value="eDALY_TBAIDS*cTime_Smear_Delay+(eDALY_AIDS*(eLE_AIDSDisc-cTime_Smear_Delay))+(eLE_NoHIVDisc-eLE_AIDSDisc)"/>
                    <Payoff xmi:id="_N6yBZSxdEeSGW6AhC9pKAg" Set="2" Value="(cTB_txcost+cSmear)"/>
                    <Payoff xmi:id="_N6yBZixdEeSGW6AhC9pKAg" Set="3" Value="0"/>
                    <Payoff xmi:id="_N6yBZyxdEeSGW6AhD8pKAg" Set="4" Value="1"/>
                    <Payoff xmi:id="_N6yBaCxdEeSGW6AhD8pKAg" Set="5" Value="-cTime_Smear_Delay*cInfxPerYearSmearPos_HIV"/>
                    <Payoff xmi:id="_N6yBaSxdEeSGW6AhD8pKAg" Set="6" Value="0"/>
                  </Node>
                  <Node xmi:id="_N6yBaixdEeSGW6AhD8pKAg" NameID="Node263" Label="Die" NodeType="TerminalNode">
                    <Prob xmi:id="_N6yBayxdEeSGW6AhD8pKAg" Value="pDieHIV6Mos"/>
                    <Payoff xmi:id="_N6yBbCxdEeSGW6AhE7pKAg" Set="1" Value="cTime_Smear_Delay*eDALY_TBAIDS+(0.75-cTime_Smear_Delay)*eDALY_AIDS+(eLE_NoHIVDisc-0.75)"/>
                    <Payoff xmi:id="_N6yBbSxdEeSGW6AhE7pKAg" Set="2" Value="(cTB_txcost+cSmear)"/>
                    <Payoff xmi:id="_N6yBbixdEeSGW6AhE7pKAg" Set="3" Value="-1"/>
                    <Payoff xmi:id="_N6yBbyxdEeSGW6AhE7pKAg" Set="4" Value="1"/>
                    <Payoff xmi:id="_N6yBcCxdEeSGW6AhE7pKAg" Set="5" Value="-cTime_Smear_Delay*cInfxPerYearSmearPos_HIV"/>
                    <Payoff xmi:id="_N6yBcSxdEeSGW6AhF6pKAg" Set="6" Value="0"/>
                  </Node>
                </Node>
                <Node xmi:id="_N6yBcixdEeSGW6AhF6pKAg" NameID="Node264" Label="Treatment Unsuccessful" NodeType="ChanceNode">
                  <Prob xmi:id="_N6yBcyxdEeSGW6AhF6pKAg" Value="pDOTS_Unsuccessful"/>
                  <Node xmi:id="_N6yBdCxdEeSGW6AhF6pKAg" NameID="Node265" Label="Survive" NodeType="TerminalNode">
                    <Prob xmi:id="_N6yBdSxdEeSGW6AhF6pKAg" Value="#"/>
                    <Payoff xmi:id="_N6yBdixdEeSGW6AhG5pKAg" Set="1" Value="eDALY_TBAIDS*(2-Discount_Rate)+eDALY_AIDS*(eLE_AIDSDisc-(2-Discount_Rate))+(eLE_NoHIVDisc-eLE_AIDSDisc)"/>
                    <Payoff xmi:id="_N6yBdyxdEeSGW6AhG5pKAg" Set="2" Value="(cTB_txcost+cSmear)"/>
                    <Payoff xmi:id="_N6yBeCxdEeSGW6AhG5pKAg" Set="3" Value="0"/>
                    <Payoff xmi:id="_N6yBeSxdEeSGW6AhG5pKAg" Set="4" Value="1"/>
                    <Payoff xmi:id="_N6yBeixdEeSGW6AhG5pKAg" Set="5" Value="-(cInfxPerYearSmearPos_HIV)*(2-Discount_Rate)"/>
                    <Payoff xmi:id="_N6yBeyxdEeSGW6AhH4pKAg" Set="6" Value="0"/>
                  </Node>
                  <Node xmi:id="_N6yBfCxdEeSGW6AhH4pKAg" NameID="Node266" Label="Die" NodeType="TerminalNode">
                    <Prob xmi:id="_N6yBfSxdEeSGW6AhH4pKAg" Value="pDieNoTreatmentHIV6MosSmearPos"/>
                    <Payoff xmi:id="_N6yBfixdEeSGW6AhH4pKAg" Set="1" Value="0.75*eDALY_TBAIDS+(eLE_NoHIVDisc-0.75)"/>
                    <Payoff xmi:id="_N6yBfyxdEeSGW6AhH4pKAg" Set="2" Value="(cTB_txcost+cSmear)"/>
                    <Payoff xmi:id="_N6yBgCxdEeSGW6AhI3pKAg" Set="3" Value="-1"/>
                    <Payoff xmi:id="_N6yBgSxdEeSGW6AhI3pKAg" Set="4" Value="1"/>
                    <Payoff xmi:id="_N6yBgixdEeSGW6AhI3pKAg" Set="5" Value="-.75*cInfxPerYearSmearPos_HIV"/>
                    <Payoff xmi:id="_N6yBgyxdEeSGW6AhI3pKAg" Set="6" Value="0"/>
                  </Node>
                </Node>
              </Node>
              <Node xmi:id="_N6yBhCxdEeSGW6AhI3pKAg" NameID="Node267" Label="Smear -" NodeType="ChanceNode">
                <Prob xmi:id="_N6yBhSxdEeSGW6AhJ2pKAg" Value="#"/>
                <Node xmi:id="_N6yBhixdEeSGW6AhJ2pKAg" NameID="Node1665" Label="Empiric +" NodeType="ChanceNode">
                  <Prob xmi:id="_N6yBhyxdEeSGW6AhJ2pKAg" Value="pSens_Empiric"/>
                  <Node xmi:id="_N6yBiCxdEeSGW6AhJ2pKAg" NameID="Node1673" Label="Die" NodeType="TerminalNode">
                    <Prob xmi:id="_N6yBiSxdEeSGW6AhJ2pKAg" Value="pDieDuringTreatmentHIV"/>
                    <Payoff xmi:id="_N6yBiixdEeSGW6AhK1pKAg" Set="1" Value="0.25*eDALY_TBAIDS+(eLE_NoHIVDisc-0.25)"/>
                    <Payoff xmi:id="_N6yBiyxdEeSGW6AhK1pKAg" Set="2" Value="(.25*cTB_txcost+cSmear) "/>
                    <Payoff xmi:id="_N6yBjCxdEeSGW6AhK1pKAg" Set="3" Value="-1"/>
                    <Payoff xmi:id="_N6yBjSxdEeSGW6AhK1pKAg" Set="4" Value="1"/>
                    <Payoff xmi:id="_N6yBjixdEeSGW6AhK1pKAg" Set="5" Value="-.25*cInfxPerYearSmearNeg_HIV"/>
                    <Payoff xmi:id="_N6yBjyxdEeSGW6AhL0pKAg" Set="6" Value="0"/>
                  </Node>
                  <Node xmi:id="_N6yBkCxdEeSGW6AhL0pKAg" NameID="Node1670" Label="Treatment Successful" NodeType="ChanceNode">
                    <Prob xmi:id="_N6yBkSxdEeSGW6AhL0pKAg" Value="#"/>
                    <Node xmi:id="_N6yBkixdEeSGW6AhL0pKAg" NameID="Node1674" Label="Survive" NodeType="TerminalNode">
                      <Prob xmi:id="_N6yBkyxdEeSGW6AhL0pKAg" Value="#"/>
                      <Payoff xmi:id="_N6yBlCxdEeSGW6AhMzpKAg" Set="1" Value="eDALY_TBAIDS*cTime_Empiric_Delay+(eDALY_AIDS*(eLE_AIDSDisc-cTime_Empiric_Delay))+(eLE_NoHIVDisc-eLE_AIDSDisc)"/>
                      <Payoff xmi:id="_N6yBlSxdEeSGW6AhMzpKAg" Set="2" Value="(cTB_txcost+cSmear)"/>
                      <Payoff xmi:id="_N6yBlixdEeSGW6AhMzpKAg" Set="3" Value="0"/>
                      <Payoff xmi:id="_N6yBlyxdEeSGW6AhMzpKAg" Set="4" Value="1"/>
                      <Payoff xmi:id="_N6yBmCxdEeSGW6AhMzpKAg" Set="5" Value="-cTime_Empiric_Delay*cInfxPerYearSmearNeg_HIV"/>
                      <Payoff xmi:id="_N6yBmSxdEeSGW6AhNypKAg" Set="6" Value="0"/>
                    </Node>
                    <Node xmi:id="_N6yBmixdEeSGW6AhNypKAg" NameID="Node1675" Label="Die" NodeType="TerminalNode">
                      <Prob xmi:id="_N6yBmyxdEeSGW6AhNypKAg" Value="pDieHIV6Mos"/>
                      <Payoff xmi:id="_N6yBnCxdEeSGW6AhNypKAg" Set="1" Value="cTime_Empiric_Delay*eDALY_TBAIDS+(0.75-cTime_Empiric_Delay)*eDALY_AIDS+(eLE_NoHIVDisc-0.75)"/>
                      <Payoff xmi:id="_N6yBnSxdEeSGW6AhNypKAg" Set="2" Value="(cTB_txcost+cSmear)"/>
                      <Payoff xmi:id="_N6yBnixdEeSGW6AhOxpKAg" Set="3" Value="-1"/>
                      <Payoff xmi:id="_N6yBnyxdEeSGW6AhOxpKAg" Set="4" Value="1"/>
                      <Payoff xmi:id="_N6yBoCxdEeSGW6AhOxpKAg" Set="5" Value="-cTime_Empiric_Delay*cInfxPerYearSmearNeg_HIV"/>
                      <Payoff xmi:id="_N6yBoSxdEeSGW6AhOxpKAg" Set="6" Value="0"/>
                    </Node>
                  </Node>
                  <Node xmi:id="_N6yBoixdEeSGW6AhOxpKAg" NameID="Node1672" Label="Treatment Unsuccessful" NodeType="ChanceNode">
                    <Prob xmi:id="_N6yBoyxdEeSGW6AhPwpKAg" Value="pDOTS_Unsuccessful"/>
                    <Node xmi:id="_N6yBpCxdEeSGW6AhPwpKAg" NameID="Node1676" Label="Survive" NodeType="TerminalNode">
                      <Prob xmi:id="_N6yBpSxdEeSGW6AhPwpKAg" Value="#"/>
                      <Payoff xmi:id="_N6yBpixdEeSGW6AhPwpKAg" Set="1" Value="eDALY_TBAIDS*(2-Discount_Rate)+eDALY_AIDS*(eLE_AIDSDisc-(2-Discount_Rate))+(eLE_NoHIVDisc-eLE_AIDSDisc)"/>
                      <Payoff xmi:id="_N6yBpyxdEeSGW6AhPwpKAg" Set="2" Value="(cTB_txcost+cSmear)"/>
                      <Payoff xmi:id="_N6yBqCxdEeSGW6AhQvpKAg" Set="3" Value="0"/>
                      <Payoff xmi:id="_N6yBqSxdEeSGW6AhQvpKAg" Set="4" Value="1"/>
                      <Payoff xmi:id="_N6yBqixdEeSGW6AhQvpKAg" Set="5" Value="-(cInfxPerYearSmearNeg_HIV)*(2-Discount_Rate)"/>
                      <Payoff xmi:id="_N6yBqyxdEeSGW6AhQvpKAg" Set="6" Value="0"/>
                    </Node>
                    <Node xmi:id="_N6yBrCxdEeSGW6AhQvpKAg" NameID="Node1677" Label="Die" NodeType="TerminalNode">
                      <Prob xmi:id="_N6yBrSxdEeSGW6AhRupKAg" Value="pDieNoTreatmentHIV6MosSmearNeg"/>
                      <Payoff xmi:id="_N6yBrixdEeSGW6AhRupKAg" Set="1" Value="0.75*eDALY_TBAIDS+(eLE_NoHIVDisc-0.75)"/>
                      <Payoff xmi:id="_N6yBryxdEeSGW6AhRupKAg" Set="2" Value="(cTB_txcost+cSmear)"/>
                      <Payoff xmi:id="_N6yBsCxdEeSGW6AhRupKAg" Set="3" Value="-1"/>
                      <Payoff xmi:id="_N6yBsSxdEeSGW6AhRupKAg" Set="4" Value="1"/>
                      <Payoff xmi:id="_N6yBsixdEeSGW6AhStpKAg" Set="5" Value="-.75*cInfxPerYearSmearNeg_HIV"/>
                      <Payoff xmi:id="_N6yBsyxdEeSGW6AhStpKAg" Set="6" Value="0"/>
                    </Node>
                  </Node>
                </Node>
                <Node xmi:id="_N6yBtCxdEeSGW6AhStpKAg" NameID="Node1666" Label="Empiric -" NodeType="ChanceNode">
                  <Prob xmi:id="_N6yBtSxdEeSGW6AhStpKAg" Value="#"/>
                  <Node xmi:id="_N6yBtixdEeSGW6AhStpKAg" NameID="Node1668" Label="Survive" NodeType="TerminalNode">
                    <Prob xmi:id="_N6yBtyxdEeSGW6AhTspKAg" Value="#"/>
                    <Payoff xmi:id="_N6yBuCxdEeSGW6AhTspKAg" Set="1" Value="eDALY_TBAIDS*(2-Discount_Rate)+eDALY_AIDS*(eLE_AIDSDisc-(2-Discount_Rate))+(eLE_NoHIVDisc-eLE_AIDSDisc)"/>
                    <Payoff xmi:id="_N6yBuSxdEeSGW6AhTspKAg" Set="2" Value="cSmear"/>
                    <Payoff xmi:id="_N6yBuixdEeSGW6AhTspKAg" Set="3" Value="0"/>
                    <Payoff xmi:id="_N6yBuyxdEeSGW6AhTspKAg" Set="4" Value="0"/>
                    <Payoff xmi:id="_N6yBvCxdEeSGW6AhUrpKAg" Set="5" Value="-cInfxPerYearSmearNeg_HIV*(2-Discount_Rate)"/>
                    <Payoff xmi:id="_N6yBvSxdEeSGW6AhUrpKAg" Set="6" Value="0"/>
                  </Node>
                  <Node xmi:id="_N6yBvixdEeSGW6AhUrpKAg" NameID="Node1669" Label="Die" NodeType="TerminalNode">
                    <Prob xmi:id="_N6yBvyxdEeSGW6AhUrpKAg" Value="pDieNoTreatmentSmearNegHIV"/>
                    <Payoff xmi:id="_N6yBwCxdEeSGW6AhUrpKAg" Set="1" Value="0.5*eDALY_TBAIDS+(eLE_NoHIVDisc-0.5)"/>
                    <Payoff xmi:id="_N6yBwSxdEeSGW6AhVqpKAg" Set="2" Value="cSmear"/>
                    <Payoff xmi:id="_N6yBwixdEeSGW6AhVqpKAg" Set="3" Value="-1"/>
                    <Payoff xmi:id="_N6yBwyxdEeSGW6AhVqpKAg" Set="4" Value="0"/>
                    <Payoff xmi:id="_N6yBxCxdEeSGW6AhVqpKAg" Set="5" Value="-(.5)*cInfxPerYearSmearNeg_HIV"/>
                    <Payoff xmi:id="_N6yBxSxdEeSGW6AhVqpKAg" Set="6" Value="0"/>
                  </Node>
                </Node>
              </Node>
            </Node>
            <Node xmi:id="_N6yBxixdEeSGW6AhWppKAg" NameID="Node270" Label="HIV-" NodeType="ChanceNode">
              <Prob xmi:id="_N6yBxyxdEeSGW6AhWppKAg" Value="#"/>
              <Node xmi:id="_N6yByCxdEeSGW6AhWppKAg" NameID="Node271" Label="Smear +" NodeType="ChanceNode">
                <Prob xmi:id="_N6yBySxdEeSGW6AhWppKAg" Value="pSens_smear"/>
                <Node xmi:id="_N6yByixdEeSGW6AhWppKAg" NameID="Node272" Label="Die" NodeType="TerminalNode">
                  <Prob xmi:id="_N6yByyxdEeSGW6AhXopKAg" Value="pDieDuringTreatment"/>
                  <Payoff xmi:id="_N6yBzCxdEeSGW6AhXopKAg" Set="1" Value="0.25*eDALY_TB+(eLE_NoHIVDisc-0.25)"/>
                  <Payoff xmi:id="_N6yBzSxdEeSGW6AhXopKAg" Set="2" Value="cSmear+(.25*cTB_txcost) "/>
                  <Payoff xmi:id="_N6yBzixdEeSGW6AhXopKAg" Set="3" Value="-1"/>
                  <Payoff xmi:id="_N6yBzyxdEeSGW6AhXopKAg" Set="4" Value="1"/>
                  <Payoff xmi:id="_N6yB0CxdEeSGW6AhYnpKAg" Set="5" Value="-(.25)*cInfxPerYearSmearPos"/>
                  <Payoff xmi:id="_N6yB0SxdEeSGW6AhYnpKAg" Set="6" Value="0"/>
                </Node>
                <Node xmi:id="_N6yB0ixdEeSGW6AhYnpKAg" NameID="Node273" Label="Treatment Successful" NodeType="LabelNode">
                  <Prob xmi:id="_N6yB0yxdEeSGW6AhYnpKAg" Value="#"/>
                  <Node xmi:id="_N6yB1CxdEeSGW6AhYnpKAg" NameID="Node274" Label="Survive" NodeType="TerminalNode">
                    <Payoff xmi:id="_N6yB1SxdEeSGW6AhZmpKAg" Set="1" Value="cTime_Smear_Delay*eDALY_TB+0.5*eDALY_DOTS"/>
                    <Payoff xmi:id="_N6yB1ixdEeSGW6AhZmpKAg" Set="2" Value="(cTB_txcost+cSmear)"/>
                    <Payoff xmi:id="_N6yB1yxdEeSGW6AhZmpKAg" Set="3" Value="0"/>
                    <Payoff xmi:id="_N6yB2CxdEeSGW6AhZmpKAg" Set="4" Value="1"/>
                    <Payoff xmi:id="_N6yB2SxdEeSGW6AhZmpKAg" Set="5" Value="-cTime_Smear_Delay*cInfxPerYearSmearPos"/>
                    <Payoff xmi:id="_N6yB2ixdEeSGW6AhalpKAg" Set="6" Value="0"/>
                  </Node>
                </Node>
                <Node xmi:id="_N6yB2yxdEeSGW6AhalpKAg" NameID="Node275" Label="Treatment Unsuccessful" NodeType="ChanceNode">
                  <Prob xmi:id="_N6yB3CxdEeSGW6AhalpKAg" Value="pDOTS_Unsuccessful"/>
                  <Node xmi:id="_N6yB3SxdEeSGW6AhalpKAg" NameID="Node276" Label="Survive" NodeType="TerminalNode">
                    <Prob xmi:id="_N6yB3ixdEeSGW6AhalpKAg" Value="#"/>
                    <Payoff xmi:id="_N6yB3yxdEeSGW6AhbkpKAg" Set="1" Value="eDALY_TB*(2-Discount_Rate)"/>
                    <Payoff xmi:id="_N6yB4CxdEeSGW6AhbkpKAg" Set="2" Value="(cTB_txcost+cSmear)"/>
                    <Payoff xmi:id="_N6yB4SxdEeSGW6AhbkpKAg" Set="3" Value="0"/>
                    <Payoff xmi:id="_N6yB4ixdEeSGW6AhbkpKAg" Set="4" Value="1"/>
                    <Payoff xmi:id="_N6yB4yxdEeSGW6AhbkpKAg" Set="5" Value="-cInfxPerYearSmearPos*(2-Discount_Rate)"/>
                    <Payoff xmi:id="_N6yB5CxdEeSGW6AhcjpKAg" Set="6" Value="0"/>
                  </Node>
                  <Node xmi:id="_N6yB5SxdEeSGW6AhcjpKAg" NameID="Node277" Label="Die" NodeType="TerminalNode">
                    <Prob xmi:id="_N6yB5ixdEeSGW6AhcjpKAg" Value="pDieNoTreatment6MosSmearPos"/>
                    <Payoff xmi:id="_N6yB5yxdEeSGW6AhcjpKAg" Set="1" Value="0.75*eDALY_TB+(eLE_NoHIVDisc-0.75)"/>
                    <Payoff xmi:id="_N6yB6CxdEeSGW6AhcjpKAg" Set="2" Value="(cTB_txcost+cSmear)"/>
                    <Payoff xmi:id="_N6yB6SxdEeSGW6AhdipKAg" Set="3" Value="-1"/>
                    <Payoff xmi:id="_N6yB6ixdEeSGW6AhdipKAg" Set="4" Value="1"/>
                    <Payoff xmi:id="_N6yB6yxdEeSGW6AhdipKAg" Set="5" Value="-(.75)*cInfxPerYearSmearPos"/>
                    <Payoff xmi:id="_N6yB7CxdEeSGW6AhdipKAg" Set="6" Value="0"/>
                  </Node>
                </Node>
              </Node>
              <Node xmi:id="_N6yB7SxdEeSGW6AhdipKAg" NameID="Node278" Label="Smear -" NodeType="ChanceNode">
                <Prob xmi:id="_N6yB7ixdEeSGW6AhehpKAg" Value="#"/>
                <Node xmi:id="_N6yB7yxdEeSGW6AhehpKAg" NameID="Node1678" Label="Empiric +" NodeType="ChanceNode">
                  <Prob xmi:id="_N6yB8CxdEeSGW6AhehpKAg" Value="pSens_Empiric"/>
                  <Node xmi:id="_N6yB8SxdEeSGW6AhehpKAg" NameID="Node1682" Label="Die" NodeType="TerminalNode">
                    <Prob xmi:id="_N6yB8ixdEeSGW6AhehpKAg" Value="pDieDuringTreatment"/>
                    <Payoff xmi:id="_N6yB8yxdEeSGW6AhfgpKAg" Set="1" Value="0.25*eDALY_TB+(eLE_NoHIVDisc-0.25)"/>
                    <Payoff xmi:id="_N6yB9CxdEeSGW6AhfgpKAg" Set="2" Value="(.25*cTB_txcost+cSmear)"/>
                    <Payoff xmi:id="_N6yB9SxdEeSGW6AhfgpKAg" Set="3" Value="-1"/>
                    <Payoff xmi:id="_N6yB9ixdEeSGW6AhfgpKAg" Set="4" Value="1"/>
                    <Payoff xmi:id="_N6yB9yxdEeSGW6AhfgpKAg" Set="5" Value="-(.25)*cInfxPerYearSmearNeg"/>
                    <Payoff xmi:id="_N6yB-CxdEeSGW6AhgfpKAg" Set="6" Value="0"/>
                  </Node>
                  <Node xmi:id="_N6yB-SxdEeSGW6AhgfpKAg" NameID="Node1683" Label="Treatment Successful" NodeType="LabelNode">
                    <Prob xmi:id="_N6yB-ixdEeSGW6AhgfpKAg" Value="#"/>
                    <Node xmi:id="_N6yB-yxdEeSGW6AhgfpKAg" NameID="Node1684" Label="Survive" NodeType="TerminalNode">
                      <Payoff xmi:id="_N6yB_CxdEeSGW6AhgfpKAg" Set="1" Value="cTime_Empiric_Delay*eDALY_TB+0.5*eDALY_DOTS"/>
                      <Payoff xmi:id="_N6yB_SxdEeSGW6AhhepKAg" Set="2" Value="(cTB_txcost+cSmear)"/>
                      <Payoff xmi:id="_N6yB_ixdEeSGW6AhhepKAg" Set="3" Value="0"/>
                      <Payoff xmi:id="_N6yB_yxdEeSGW6AhhepKAg" Set="4" Value="1"/>
                      <Payoff xmi:id="_N6yCACxdEeSGW6AhhepKAg" Set="5" Value="-cTime_Empiric_Delay*cInfxPerYearSmearNeg"/>
                      <Payoff xmi:id="_N6yCASxdEeSGW6AhhepKAg" Set="6" Value="0"/>
                    </Node>
                  </Node>
                  <Node xmi:id="_N6yCAixdEeSGW6AhidpKAg" NameID="Node1685" Label="Treatment Unsuccessful" NodeType="ChanceNode">
                    <Prob xmi:id="_N6yCAyxdEeSGW6AhidpKAg" Value="pDOTS_Unsuccessful"/>
                    <Node xmi:id="_N6yCBCxdEeSGW6AhidpKAg" NameID="Node1686" Label="Survive" NodeType="TerminalNode">
                      <Prob xmi:id="_N6yCBSxdEeSGW6AhidpKAg" Value="#"/>
                      <Payoff xmi:id="_N6yCBixdEeSGW6AhidpKAg" Set="1" Value="eDALY_TB*(2-Discount_Rate)"/>
                      <Payoff xmi:id="_N6yCByxdEeSGW6AhjcpKAg" Set="2" Value="(cTB_txcost+cSmear)"/>
                      <Payoff xmi:id="_N6yCCCxdEeSGW6AhjcpKAg" Set="3" Value="0"/>
                      <Payoff xmi:id="_N6yCCSxdEeSGW6AhjcpKAg" Set="4" Value="1"/>
                      <Payoff xmi:id="_N6yCCixdEeSGW6AhjcpKAg" Set="5" Value="-cInfxPerYearSmearNeg*(2-Discount_Rate)"/>
                      <Payoff xmi:id="_N6yCCyxdEeSGW6AhjcpKAg" Set="6" Value="0"/>
                    </Node>
                    <Node xmi:id="_N6yCDCxdEeSGW6AhkbpKAg" NameID="Node1687" Label="Die" NodeType="TerminalNode">
                      <Prob xmi:id="_N6yCDSxdEeSGW6AhkbpKAg" Value="pDieNoTreatment6MosSmearNeg"/>
                      <Payoff xmi:id="_N6yCDixdEeSGW6AhkbpKAg" Set="1" Value="0.75*eDALY_TB+(eLE_NoHIVDisc-0.75)"/>
                      <Payoff xmi:id="_N6yCDyxdEeSGW6AhkbpKAg" Set="2" Value="(cTB_txcost+cSmear)"/>
                      <Payoff xmi:id="_N6yCECxdEeSGW6AhkbpKAg" Set="3" Value="-1"/>
                      <Payoff xmi:id="_N6yCESxdEeSGW6AhlapKAg" Set="4" Value="1"/>
                      <Payoff xmi:id="_N6yCEixdEeSGW6AhlapKAg" Set="5" Value="-(.75)*cInfxPerYearSmearNeg"/>
                      <Payoff xmi:id="_N6yCEyxdEeSGW6AhlapKAg" Set="6" Value="0"/>
                    </Node>
                  </Node>
                </Node>
                <Node xmi:id="_N6yCFCxdEeSGW6AhlapKAg" NameID="Node1679" Label="Empiric -" NodeType="ChanceNode">
                  <Prob xmi:id="_N6yCFSxdEeSGW6AhlapKAg" Value="#"/>
                  <Node xmi:id="_N6yCFixdEeSGW6AhmZpKAg" NameID="Node1688" Label="Die" NodeType="TerminalNode">
                    <Prob xmi:id="_N6yCFyxdEeSGW6AhmZpKAg" Value="pDieNoTreatmentSmearNeg"/>
                    <Payoff xmi:id="_N6yCGCxdEeSGW6AhmZpKAg" Set="1" Value="0.5*eDALY_TB+(eLE_NoHIVDisc-0.5)"/>
                    <Payoff xmi:id="_N6yCGSxdEeSGW6AhmZpKAg" Set="2" Value="cSmear"/>
                    <Payoff xmi:id="_N6yCGixdEeSGW6AhmZpKAg" Set="3" Value="-1"/>
                    <Payoff xmi:id="_N6yCGyxdEeSGW6AhnYpKAg" Set="4" Value="0"/>
                    <Payoff xmi:id="_N6yCHCxdEeSGW6AhnYpKAg" Set="5" Value="-.5*cInfxPerYearSmearNeg"/>
                    <Payoff xmi:id="_N6yCHSxdEeSGW6AhnYpKAg" Set="6" Value="0"/>
                  </Node>
                  <Node xmi:id="_N6yCHixdEeSGW6AhnYpKAg" NameID="Node1689" Label="Survive" NodeType="TerminalNode">
                    <Prob xmi:id="_N6yCHyxdEeSGW6AhnYpKAg" Value="#"/>
                    <Payoff xmi:id="_N6yCICxdEeSGW6AhoXpKAg" Set="1" Value="eDALY_TB*(2-Discount_Rate)"/>
                    <Payoff xmi:id="_N6yCISxdEeSGW6AhoXpKAg" Set="2" Value="cSmear"/>
                    <Payoff xmi:id="_N6yCIixdEeSGW6AhoXpKAg" Set="3" Value="0"/>
                    <Payoff xmi:id="_N6yCIyxdEeSGW6AhoXpKAg" Set="4" Value="0"/>
                    <Payoff xmi:id="_N6yCJCxdEeSGW6AhoXpKAg" Set="5" Value="-cInfxPerYearSmearNeg*(2-Discount_Rate)"/>
                    <Payoff xmi:id="_N6yCJSxdEeSGW6AhpWpKAg" Set="6" Value="0"/>
                  </Node>
                </Node>
              </Node>
            </Node>
          </Node>
          <Node xmi:id="_N6yCJixdEeSGW6AhpWpKAg" NameID="Node741" Label="Drug Resistant" NodeType="ChanceNode">
            <Prob xmi:id="_N6yCJyxdEeSGW6AhpWpKAg" Value="pDrugResistant"/>
            <Node xmi:id="_N6yCKCxdEeSGW6AhpWpKAg" NameID="Node742" Label="HIV+, ARV" NodeType="ChanceNode">
              <Prob xmi:id="_N6yCKSxdEeSGW6AhpWpKAg" Value="pHIVTB*propARV"/>
              <Node xmi:id="_N6yCKixdEeSGW6AhqVpKAg" NameID="Node743" Label="Smear +" NodeType="ChanceNode">
                <Prob xmi:id="_N6yCKyxdEeSGW6AhqVpKAg" Value="pSens_Smear_HIV"/>
                <Node xmi:id="_N6yCLCxdEeSGW6AhqVpKAg" NameID="Node744" Label="Die" NodeType="TerminalNode">
                  <Prob xmi:id="_N6yCLSxdEeSGW6AhqVpKAg" Value="pDieDuringTreatmentHIV"/>
                  <Payoff xmi:id="_N6yCLixdEeSGW6AhqVpKAg" Set="1" Value="0.25*eDALY_TB+(eLE_NoHIVDisc-0.25)"/>
                  <Payoff xmi:id="_N6yCLyxdEeSGW6AhrUpKAg" Set="2" Value="(.25*(cTB_txcost)+cSmear)"/>
                  <Payoff xmi:id="_N6yCMCxdEeSGW6AhrUpKAg" Set="3" Value="-1"/>
                  <Payoff xmi:id="_N6yCMSxdEeSGW6AhrUpKAg" Set="4" Value="1"/>
                  <Payoff xmi:id="_N6yCMixdEeSGW6AhrUpKAg" Set="5" Value="-(.25)*cInfxPerYearSmearPos_HIV"/>
                  <Payoff xmi:id="_N6yCMyxdEeSGW6AhrUpKAg" Set="6" Value="0"/>
                </Node>
                <Node xmi:id="_N6yCNCxdEeSGW6AhsTpKAg" NameID="Node745" Label="Treatment Successful" NodeType="ChanceNode">
                  <Prob xmi:id="_N6yCNSxdEeSGW6AhsTpKAg" Value="#"/>
                  <Node xmi:id="_N6yCNixdEeSGW6AhsTpKAg" NameID="Node746" Label="Survive" NodeType="TerminalNode">
                    <Prob xmi:id="_N6yCNyxdEeSGW6AhsTpKAg" Value="#"/>
                    <Payoff xmi:id="_N6yCOCxdEeSGW6AhsTpKAg" Set="1" Value="eDALY_TB*cTime_Smear_Delay+(eDALY_HIV_ARV*(eLE_HIV_ARVDisc-cTime_Smear_Delay))+(eLE_NoHIVDisc-eLE_HIV_ARVDisc)"/>
                    <Payoff xmi:id="_N6yCOSxdEeSGW6AhtSpKAg" Set="2" Value="(cTB_txcost+cSmear)"/>
                    <Payoff xmi:id="_N6yCOixdEeSGW6AhtSpKAg" Set="3" Value="0"/>
                    <Payoff xmi:id="_N6yCOyxdEeSGW6AhtSpKAg" Set="4" Value="1"/>
                    <Payoff xmi:id="_N6yCPCxdEeSGW6AhtSpKAg" Set="5" Value="-cTime_Smear_Delay*cInfxPerYearSmearPos_HIV"/>
                    <Payoff xmi:id="_N6yCPSxdEeSGW6AhtSpKAg" Set="6" Value="0"/>
                  </Node>
                  <Node xmi:id="_N6yCPixdEeSGW6AhuRpKAg" NameID="Node747" Label="Die" NodeType="TerminalNode">
                    <Prob xmi:id="_N6yCPyxdEeSGW6AhuRpKAg" Value="pDieARV6Mos"/>
                    <Payoff xmi:id="_N6yCQCxdEeSGW6AhuRpKAg" Set="1" Value="cTime_Smear_Delay*eDALY_TB+(0.75-cTime_Smear_Delay)*eDALY_HIV_ARV+(eLE_NoHIVDisc-0.75)"/>
                    <Payoff xmi:id="_N6yCQSxdEeSGW6AhuRpKAg" Set="2" Value="(cTB_txcost+cSmear)"/>
                    <Payoff xmi:id="_N6yCQixdEeSGW6AhuRpKAg" Set="3" Value="-1"/>
                    <Payoff xmi:id="_N6yCQyxdEeSGW6AhvQpKAg" Set="4" Value="1"/>
                    <Payoff xmi:id="_N6yCRCxdEeSGW6AhvQpKAg" Set="5" Value="-cTime_Smear_Delay*cInfxPerYearSmearPos_HIV"/>
                    <Payoff xmi:id="_N6yCRSxdEeSGW6AhvQpKAg" Set="6" Value="0"/>
                  </Node>
                </Node>
                <Node xmi:id="_N6yCRixdEeSGW6AhvQpKAg" NameID="Node748" Label="Treatment Unsuccessful" NodeType="ChanceNode">
                  <Prob xmi:id="_N6yCRyxdEeSGW6AhvQpKAg" Value="0.43 * (1 - Dist_pDieDuringTreatmentHIV)"/>
                  <Node xmi:id="_N6ynACxdEeSGW6AhwPpKAg" NameID="Node749" Label="Survive" NodeType="TerminalNode">
                    <Prob xmi:id="_N6ynASxdEeSGW6AhwPpKAg" Value="#"/>
                    <Payoff xmi:id="_N6ynAixdEeSGW6AhwPpKAg" Set="1" Value="eDALY_TB*(2-Discount_Rate)+eDALY_HIV_ARV*(eLE_HIV_ARVDisc-(2-Discount_Rate))+(eLE_NoHIVDisc-eLE_HIV_ARVDisc)"/>
                    <Payoff xmi:id="_N6ynAyxdEeSGW6AhwPpKAg" Set="2" Value="(cTB_txcost+cSmear)"/>
                    <Payoff xmi:id="_N6ynBCxdEeSGW6AhwPpKAg" Set="3" Value="0"/>
                    <Payoff xmi:id="_N6ynBSxdEeSGW6AhxOpKAg" Set="4" Value="1"/>
                    <Payoff xmi:id="_N6ynBixdEeSGW6AhxOpKAg" Set="5" Value="-(cInfxPerYearSmearPos_HIV)*(2-Discount_Rate)"/>
                    <Payoff xmi:id="_N6ynByxdEeSGW6AhxOpKAg" Set="6" Value="0"/>
                  </Node>
                  <Node xmi:id="_N6ynCCxdEeSGW6AhxOpKAg" NameID="Node750" Label="Die" NodeType="TerminalNode">
                    <Prob xmi:id="_N6ynCSxdEeSGW6AhxOpKAg" Value="pDieNoTreatmentARV6MosSmearPos"/>
                    <Payoff xmi:id="_N6ynCixdEeSGW6AhyNpKAg" Set="1" Value="0.75*eDALY_TB+(eLE_NoHIVDisc-0.75)"/>
                    <Payoff xmi:id="_N6ynCyxdEeSGW6AhyNpKAg" Set="2" Value="(cTB_txcost+cSmear)"/>
                    <Payoff xmi:id="_N6ynDCxdEeSGW6AhyNpKAg" Set="3" Value="-1"/>
                    <Payoff xmi:id="_N6ynDSxdEeSGW6AhyNpKAg" Set="4" Value="1"/>
                    <Payoff xmi:id="_N6ynDixdEeSGW6AhyNpKAg" Set="5" Value="-.75*cInfxPerYearSmearPos_HIV"/>
                    <Payoff xmi:id="_N6ynDyxdEeSGW6AhzMpKAg" Set="6" Value="0"/>
                  </Node>
                </Node>
              </Node>
              <Node xmi:id="_N6ynECxdEeSGW6AhzMpKAg" NameID="Node751" Label="Smear -" NodeType="ChanceNode">
                <Prob xmi:id="_N6ynESxdEeSGW6AhzMpKAg" Value="#"/>
                <Node xmi:id="_N6ynEixdEeSGW6AhzMpKAg" NameID="Node1692" Label="Empiric+" NodeType="ChanceNode">
                  <Prob xmi:id="_N6ynEyxdEeSGW6AhzMpKAg" Value="pSens_Empiric"/>
                  <Node xmi:id="_N6ynFCxdEeSGW6Ah0LpKAg" NameID="Node1693" Label="Die" NodeType="TerminalNode">
                    <Prob xmi:id="_N6ynFSxdEeSGW6Ah0LpKAg" Value="pDieDuringTreatmentHIV"/>
                    <Payoff xmi:id="_N6ynFixdEeSGW6Ah0LpKAg" Set="1" Value="0.25*eDALY_TB+(eLE_NoHIVDisc-0.25)"/>
                    <Payoff xmi:id="_N6ynFyxdEeSGW6Ah0LpKAg" Set="2" Value="(.25*cTB_txcost+cSmear) "/>
                    <Payoff xmi:id="_N6ynGCxdEeSGW6Ah0LpKAg" Set="3" Value="-1"/>
                    <Payoff xmi:id="_N6ynGSxdEeSGW6Ah1KpKAg" Set="4" Value="1"/>
                    <Payoff xmi:id="_N6ynGixdEeSGW6Ah1KpKAg" Set="5" Value="-.25*cInfxPerYearSmearNeg_HIV"/>
                    <Payoff xmi:id="_N6ynGyxdEeSGW6Ah1KpKAg" Set="6" Value="0"/>
                  </Node>
                  <Node xmi:id="_N6ynHCxdEeSGW6Ah1KpKAg" NameID="Node1694" Label="Treatment Successful" NodeType="ChanceNode">
                    <Prob xmi:id="_N6ynHSxdEeSGW6Ah1KpKAg" Value="#"/>
                    <Node xmi:id="_N6ynHixdEeSGW6Ah2JpKAg" NameID="Node1695" Label="Survive" NodeType="TerminalNode">
                      <Prob xmi:id="_N6ynHyxdEeSGW6Ah2JpKAg" Value="#"/>
                      <Payoff xmi:id="_N6ynICxdEeSGW6Ah2JpKAg" Set="1" Value="eDALY_TB*cTime_Empiric_Delay+(eDALY_HIV_ARV*(eLE_HIV_ARVDisc-cTime_Empiric_Delay))+(eLE_NoHIVDisc-eLE_HIV_ARVDisc)"/>
                      <Payoff xmi:id="_N6ynISxdEeSGW6Ah2JpKAg" Set="2" Value="(cTB_txcost+cSmear)"/>
                      <Payoff xmi:id="_N6ynIixdEeSGW6Ah2JpKAg" Set="3" Value="0"/>
                      <Payoff xmi:id="_N6ynIyxdEeSGW6Ah3IpKAg" Set="4" Value="1"/>
                      <Payoff xmi:id="_N6ynJCxdEeSGW6Ah3IpKAg" Set="5" Value="-cTime_Empiric_Delay*cInfxPerYearSmearNeg_HIV"/>
                      <Payoff xmi:id="_N6ynJSxdEeSGW6Ah3IpKAg" Set="6" Value="0"/>
                    </Node>
                    <Node xmi:id="_N6ynJixdEeSGW6Ah3IpKAg" NameID="Node1696" Label="Die" NodeType="TerminalNode">
                      <Prob xmi:id="_N6ynJyxdEeSGW6Ah3IpKAg" Value="pDieARV6Mos"/>
                      <Payoff xmi:id="_N6ynKCxdEeSGW6Ah4HpKAg" Set="1" Value="cTime_Empiric_Delay*eDALY_TB+(0.75-cTime_Empiric_Delay)*eDALY_HIV_ARV+(eLE_NoHIVDisc-0.75)"/>
                      <Payoff xmi:id="_N6ynKSxdEeSGW6Ah4HpKAg" Set="2" Value="(cTB_txcost+cSmear)"/>
                      <Payoff xmi:id="_N6ynKixdEeSGW6Ah4HpKAg" Set="3" Value="-1"/>
                      <Payoff xmi:id="_N6ynKyxdEeSGW6Ah4HpKAg" Set="4" Value="1"/>
                      <Payoff xmi:id="_N6ynLCxdEeSGW6Ah4HpKAg" Set="5" Value="-cTime_Empiric_Delay*cInfxPerYearSmearNeg_HIV"/>
                      <Payoff xmi:id="_N6ynLSxdEeSGW6Ah5GpKAg" Set="6" Value="0"/>
                    </Node>
                  </Node>
                  <Node xmi:id="_N6ynLixdEeSGW6Ah5GpKAg" NameID="Node1697" Label="Treatment Unsuccessful" NodeType="ChanceNode">
                    <Prob xmi:id="_N6ynLyxdEeSGW6Ah5GpKAg" Value="0.43 * (1 - Dist_pDieDuringTreatmentHIV)"/>
                    <Node xmi:id="_N6ynMCxdEeSGW6Ah5GpKAg" NameID="Node1698" Label="Survive" NodeType="TerminalNode">
                      <Prob xmi:id="_N6ynMSxdEeSGW6Ah5GpKAg" Value="#"/>
                      <Payoff xmi:id="_N6ynMixdEeSGW6Ah6FpKAg" Set="1" Value="eDALY_TB*(2-Discount_Rate)+eDALY_HIV_ARV*(eLE_HIV_ARVDisc-(2-Discount_Rate))+(eLE_NoHIVDisc-eLE_HIV_ARVDisc)"/>
                      <Payoff xmi:id="_N6ynMyxdEeSGW6Ah6FpKAg" Set="2" Value="(cTB_txcost+cSmear)"/>
                      <Payoff xmi:id="_N6ynNCxdEeSGW6Ah6FpKAg" Set="3" Value="0"/>
                      <Payoff xmi:id="_N6ynNSxdEeSGW6Ah6FpKAg" Set="4" Value="1"/>
                      <Payoff xmi:id="_N6ynNixdEeSGW6Ah6FpKAg" Set="5" Value="-(cInfxPerYearSmearNeg_HIV)*(2-Discount_Rate)"/>
                      <Payoff xmi:id="_N6ynNyxdEeSGW6Ah7EpKAg" Set="6" Value="0"/>
                    </Node>
                    <Node xmi:id="_N6ynOCxdEeSGW6Ah7EpKAg" NameID="Node1699" Label="Die" NodeType="TerminalNode">
                      <Prob xmi:id="_N6ynOSxdEeSGW6Ah7EpKAg" Value="pDieNoTreatmentARV6MosSmearNeg"/>
                      <Payoff xmi:id="_N6ynOixdEeSGW6Ah7EpKAg" Set="1" Value="0.75*eDALY_TB+(eLE_NoHIVDisc-0.75)"/>
                      <Payoff xmi:id="_N6ynOyxdEeSGW6Ah7EpKAg" Set="2" Value="(cTB_txcost+cSmear)"/>
                      <Payoff xmi:id="_N6ynPCxdEeSGW6Ah8DpKAg" Set="3" Value="-1"/>
                      <Payoff xmi:id="_N6ynPSxdEeSGW6Ah8DpKAg" Set="4" Value="1"/>
                      <Payoff xmi:id="_N6ynPixdEeSGW6Ah8DpKAg" Set="5" Value="-.75*cInfxPerYearSmearNeg_HIV"/>
                      <Payoff xmi:id="_N6ynPyxdEeSGW6Ah8DpKAg" Set="6" Value="0"/>
                    </Node>
                  </Node>
                </Node>
                <Node xmi:id="_N6ynQCxdEeSGW6Ah8DpKAg" NameID="Node1700" Label="Empiric -" NodeType="ChanceNode">
                  <Prob xmi:id="_N6ynQSxdEeSGW6Ah9CpKAg" Value="#"/>
                  <Node xmi:id="_N6ynQixdEeSGW6Ah9CpKAg" NameID="Node1701" Label="Die" NodeType="TerminalNode">
                    <Prob xmi:id="_N6ynQyxdEeSGW6Ah9CpKAg" Value="pDieNoTreatmentSmearNegARV"/>
                    <Payoff xmi:id="_N6ynRCxdEeSGW6Ah9CpKAg" Set="1" Value="0.5*eDALY_TB+(eLE_NoHIVDisc-0.5)"/>
                    <Payoff xmi:id="_N6ynRSxdEeSGW6Ah9CpKAg" Set="2" Value="cSmear"/>
                    <Payoff xmi:id="_N6ynRixdEeSGW6Ah-BpKAg" Set="3" Value="-1"/>
                    <Payoff xmi:id="_N6ynRyxdEeSGW6Ah-BpKAg" Set="4" Value="0"/>
                    <Payoff xmi:id="_N6ynSCxdEeSGW6Ah-BpKAg" Set="5" Value="-(.5)*cInfxPerYearSmearNeg_HIV"/>
                    <Payoff xmi:id="_N6ynSSxdEeSGW6Ah-BpKAg" Set="6" Value="0"/>
                  </Node>
                  <Node xmi:id="_N6ynSixdEeSGW6Ah-BpKAg" NameID="Node1702" Label="Survive" NodeType="TerminalNode">
                    <Prob xmi:id="_N6ynSyxdEeSGW6Ah_ApKAg" Value="#"/>
                    <Payoff xmi:id="_N6ynTCxdEeSGW6Ah_ApKAg" Set="1" Value="eDALY_TB*(2-Discount_Rate)+eDALY_HIV_ARV*(eLE_HIV_ARVDisc-(2-Discount_Rate))+(eLE_NoHIVDisc-eLE_HIV_ARVDisc)"/>
                    <Payoff xmi:id="_N6ynTSxdEeSGW6Ah_ApKAg" Set="2" Value="cSmear"/>
                    <Payoff xmi:id="_N6ynTixdEeSGW6Ah_ApKAg" Set="3" Value="0"/>
                    <Payoff xmi:id="_N6ynTyxdEeSGW6Ah_ApKAg" Set="4" Value="0"/>
                    <Payoff xmi:id="_N6ynUCxdEeSGW6AhA_pKAg" Set="5" Value="-cInfxPerYearSmearNeg_HIV*(2-Discount_Rate)"/>
                    <Payoff xmi:id="_N6ynUSxdEeSGW6AhA_pKAg" Set="6" Value="0"/>
                  </Node>
                </Node>
              </Node>
            </Node>
            <Node xmi:id="_N6ynUixdEeSGW6AhA_pKAg" NameID="Node754" Label="HIV+, no ARV" NodeType="ChanceNode">
              <Prob xmi:id="_N6ynUyxdEeSGW6AhA_pKAg" Value="pHIVTB*(1-propARV)"/>
              <Node xmi:id="_N6ynVCxdEeSGW6AhA_pKAg" NameID="Node755" Label="Smear +" NodeType="ChanceNode">
                <Prob xmi:id="_N6ynVSxdEeSGW6AhB-pKAg" Value="pSens_Smear_HIV"/>
                <Node xmi:id="_N6ynVixdEeSGW6AhB-pKAg" NameID="Node756" Label="Die" NodeType="TerminalNode">
                  <Prob xmi:id="_N6ynVyxdEeSGW6AhB-pKAg" Value="pDieDuringTreatmentHIV"/>
                  <Payoff xmi:id="_N6ynWCxdEeSGW6AhB-pKAg" Set="1" Value="0.25*eDALY_TBAIDS+(eLE_NoHIVDisc-0.25)"/>
                  <Payoff xmi:id="_N6ynWSxdEeSGW6AhB-pKAg" Set="2" Value="(.25*cTB_txcost+cSmear)"/>
                  <Payoff xmi:id="_N6ynWixdEeSGW6AhC9pKAg" Set="3" Value="-1"/>
                  <Payoff xmi:id="_N6ynWyxdEeSGW6AhC9pKAg" Set="4" Value="1"/>
                  <Payoff xmi:id="_N6ynXCxdEeSGW6AhC9pKAg" Set="5" Value="-(.25)*cInfxPerYearSmearPos_HIV"/>
                  <Payoff xmi:id="_N6ynXSxdEeSGW6AhC9pKAg" Set="6" Value="0"/>
                </Node>
                <Node xmi:id="_N6ynXixdEeSGW6AhC9pKAg" NameID="Node757" Label="Treatment Successful" NodeType="ChanceNode">
                  <Prob xmi:id="_N6ynXyxdEeSGW6AhD8pKAg" Value="#"/>
                  <Node xmi:id="_N6ynYCxdEeSGW6AhD8pKAg" NameID="Node758" Label="Survive" NodeType="TerminalNode">
                    <Prob xmi:id="_N6ynYSxdEeSGW6AhD8pKAg" Value="#"/>
                    <Payoff xmi:id="_N6ynYixdEeSGW6AhD8pKAg" Set="1" Value="eDALY_TBAIDS*cTime_Smear_Delay+(eDALY_AIDS*(eLE_AIDSDisc-cTime_Smear_Delay))+(eLE_NoHIVDisc-eLE_AIDSDisc)"/>
                    <Payoff xmi:id="_N6ynYyxdEeSGW6AhD8pKAg" Set="2" Value="(cTB_txcost+cSmear)"/>
                    <Payoff xmi:id="_N6ynZCxdEeSGW6AhE7pKAg" Set="3" Value="0"/>
                    <Payoff xmi:id="_N6ynZSxdEeSGW6AhE7pKAg" Set="4" Value="1"/>
                    <Payoff xmi:id="_N6ynZixdEeSGW6AhE7pKAg" Set="5" Value="-cTime_Smear_Delay*cInfxPerYearSmearPos_HIV"/>
                    <Payoff xmi:id="_N6ynZyxdEeSGW6AhE7pKAg" Set="6" Value="0"/>
                  </Node>
                  <Node xmi:id="_N6ynaCxdEeSGW6AhE7pKAg" NameID="Node759" Label="Die" NodeType="TerminalNode">
                    <Prob xmi:id="_N6ynaSxdEeSGW6AhF6pKAg" Value="pDieHIV6Mos"/>
                    <Payoff xmi:id="_N6ynaixdEeSGW6AhF6pKAg" Set="1" Value="cTime_Smear_Delay*eDALY_TBAIDS+(0.75-cTime_Smear_Delay)*eDALY_AIDS+(eLE_NoHIVDisc-0.75)"/>
                    <Payoff xmi:id="_N6ynayxdEeSGW6AhF6pKAg" Set="2" Value="(cTB_txcost+cSmear)"/>
                    <Payoff xmi:id="_N6ynbCxdEeSGW6AhF6pKAg" Set="3" Value="-1"/>
                    <Payoff xmi:id="_N6ynbSxdEeSGW6AhF6pKAg" Set="4" Value="1"/>
                    <Payoff xmi:id="_N6ynbixdEeSGW6AhG5pKAg" Set="5" Value="-cTime_Smear_Delay*cInfxPerYearSmearPos_HIV"/>
                    <Payoff xmi:id="_N6ynbyxdEeSGW6AhG5pKAg" Set="6" Value="0"/>
                  </Node>
                </Node>
                <Node xmi:id="_N6yncCxdEeSGW6AhG5pKAg" NameID="Node760" Label="Treatment Unsuccessful" NodeType="ChanceNode">
                  <Prob xmi:id="_N6yncSxdEeSGW6AhG5pKAg" Value="0.43 * (1 - Dist_pDieDuringTreatmentHIV)"/>
                  <Node xmi:id="_N6yncixdEeSGW6AhG5pKAg" NameID="Node761" Label="Survive" NodeType="TerminalNode">
                    <Prob xmi:id="_N6yncyxdEeSGW6AhH4pKAg" Value="#"/>
                    <Payoff xmi:id="_N6yndCxdEeSGW6AhH4pKAg" Set="1" Value="eDALY_TBAIDS*(2-Discount_Rate)+eDALY_AIDS*(eLE_AIDSDisc-(2-Discount_Rate))+(eLE_NoHIVDisc-eLE_AIDSDisc)"/>
                    <Payoff xmi:id="_N6yndSxdEeSGW6AhH4pKAg" Set="2" Value="(cTB_txcost+cSmear)"/>
                    <Payoff xmi:id="_N6yndixdEeSGW6AhH4pKAg" Set="3" Value="0"/>
                    <Payoff xmi:id="_N6yndyxdEeSGW6AhH4pKAg" Set="4" Value="1"/>
                    <Payoff xmi:id="_N6yneCxdEeSGW6AhI3pKAg" Set="5" Value="-(cInfxPerYearSmearPos_HIV)*(2-Discount_Rate)"/>
                    <Payoff xmi:id="_N6yneSxdEeSGW6AhI3pKAg" Set="6" Value="0"/>
                  </Node>
                  <Node xmi:id="_N6yneixdEeSGW6AhI3pKAg" NameID="Node762" Label="Die" NodeType="TerminalNode">
                    <Prob xmi:id="_N6yneyxdEeSGW6AhI3pKAg" Value="pDieNoTreatmentHIV6MosSmearPos"/>
                    <Payoff xmi:id="_N6ynfCxdEeSGW6AhI3pKAg" Set="1" Value="0.75*eDALY_TBAIDS+(eLE_NoHIVDisc-0.75)"/>
                    <Payoff xmi:id="_N6ynfSxdEeSGW6AhJ2pKAg" Set="2" Value="(cTB_txcost+cSmear)"/>
                    <Payoff xmi:id="_N6ynfixdEeSGW6AhJ2pKAg" Set="3" Value="-1"/>
                    <Payoff xmi:id="_N6ynfyxdEeSGW6AhJ2pKAg" Set="4" Value="1"/>
                    <Payoff xmi:id="_N6yngCxdEeSGW6AhJ2pKAg" Set="5" Value="-.75*cInfxPerYearSmearPos_HIV"/>
                    <Payoff xmi:id="_N6yngSxdEeSGW6AhJ2pKAg" Set="6" Value="0"/>
                  </Node>
                </Node>
              </Node>
              <Node xmi:id="_N6yngixdEeSGW6AhK1pKAg" NameID="Node763" Label="Smear -" NodeType="ChanceNode">
                <Prob xmi:id="_N6yngyxdEeSGW6AhK1pKAg" Value="#"/>
                <Node xmi:id="_N6ynhCxdEeSGW6AhK1pKAg" NameID="Node1703" Label="Empiric +" NodeType="ChanceNode">
                  <Prob xmi:id="_N6ynhSxdEeSGW6AhK1pKAg" Value="pSens_Empiric"/>
                  <Node xmi:id="_N6ynhixdEeSGW6AhK1pKAg" NameID="Node1704" Label="Die" NodeType="TerminalNode">
                    <Prob xmi:id="_N6ynhyxdEeSGW6AhL0pKAg" Value="pDieDuringTreatmentHIV"/>
                    <Payoff xmi:id="_N6yniCxdEeSGW6AhL0pKAg" Set="1" Value="0.25*eDALY_TBAIDS+(eLE_NoHIVDisc-0.25)"/>
                    <Payoff xmi:id="_N6yniSxdEeSGW6AhL0pKAg" Set="2" Value="(.25*cTB_txcost+cSmear) "/>
                    <Payoff xmi:id="_N6yniixdEeSGW6AhL0pKAg" Set="3" Value="-1"/>
                    <Payoff xmi:id="_N6yniyxdEeSGW6AhL0pKAg" Set="4" Value="1"/>
                    <Payoff xmi:id="_N6ynjCxdEeSGW6AhMzpKAg" Set="5" Value="-.25*cInfxPerYearSmearNeg_HIV"/>
                    <Payoff xmi:id="_N6ynjSxdEeSGW6AhMzpKAg" Set="6" Value="0"/>
                  </Node>
                  <Node xmi:id="_N6ynjixdEeSGW6AhMzpKAg" NameID="Node1705" Label="Treatment Successful" NodeType="ChanceNode">
                    <Prob xmi:id="_N6ynjyxdEeSGW6AhMzpKAg" Value="#"/>
                    <Node xmi:id="_N6ynkCxdEeSGW6AhMzpKAg" NameID="Node1706" Label="Survive" NodeType="TerminalNode">
                      <Prob xmi:id="_N6ynkSxdEeSGW6AhNypKAg" Value="#"/>
                      <Payoff xmi:id="_N6ynkixdEeSGW6AhNypKAg" Set="1" Value="eDALY_TBAIDS*cTime_Empiric_Delay+(eDALY_AIDS*(eLE_AIDSDisc-cTime_Empiric_Delay))+(eLE_NoHIVDisc-eLE_AIDSDisc)"/>
                      <Payoff xmi:id="_N6ynkyxdEeSGW6AhNypKAg" Set="2" Value="(cTB_txcost+cSmear)"/>
                      <Payoff xmi:id="_N6ynlCxdEeSGW6AhNypKAg" Set="3" Value="0"/>
                      <Payoff xmi:id="_N6ynlSxdEeSGW6AhNypKAg" Set="4" Value="1"/>
                      <Payoff xmi:id="_N6ynlixdEeSGW6AhOxpKAg" Set="5" Value="-cTime_Empiric_Delay*cInfxPerYearSmearNeg_HIV"/>
                      <Payoff xmi:id="_N6ynlyxdEeSGW6AhOxpKAg" Set="6" Value="0"/>
                    </Node>
                    <Node xmi:id="_N6ynmCxdEeSGW6AhOxpKAg" NameID="Node1707" Label="Die" NodeType="TerminalNode">
                      <Prob xmi:id="_N6ynmSxdEeSGW6AhOxpKAg" Value="pDieHIV6Mos"/>
                      <Payoff xmi:id="_N6ynmixdEeSGW6AhOxpKAg" Set="1" Value="cTime_Empiric_Delay*eDALY_TBAIDS+(0.75-cTime_Empiric_Delay)*eDALY_AIDS+(eLE_NoHIVDisc-0.75)"/>
                      <Payoff xmi:id="_N6ynmyxdEeSGW6AhPwpKAg" Set="2" Value="(cTB_txcost+cSmear)"/>
                      <Payoff xmi:id="_N6ynnCxdEeSGW6AhPwpKAg" Set="3" Value="-1"/>
                      <Payoff xmi:id="_N6ynnSxdEeSGW6AhPwpKAg" Set="4" Value="1"/>
                      <Payoff xmi:id="_N6ynnixdEeSGW6AhPwpKAg" Set="5" Value="-cTime_Empiric_Delay*cInfxPerYearSmearNeg_HIV"/>
                      <Payoff xmi:id="_N6ynnyxdEeSGW6AhPwpKAg" Set="6" Value="0"/>
                    </Node>
                  </Node>
                  <Node xmi:id="_N6ynoCxdEeSGW6AhQvpKAg" NameID="Node1708" Label="Treatment Unsuccessful" NodeType="ChanceNode">
                    <Prob xmi:id="_N6ynoSxdEeSGW6AhQvpKAg" Value="0.43 * (1 - Dist_pDieDuringTreatmentHIV)"/>
                    <Node xmi:id="_N6ynoixdEeSGW6AhQvpKAg" NameID="Node1709" Label="Survive" NodeType="TerminalNode">
                      <Prob xmi:id="_N6ynoyxdEeSGW6AhQvpKAg" Value="#"/>
                      <Payoff xmi:id="_N6ynpCxdEeSGW6AhQvpKAg" Set="1" Value="eDALY_TBAIDS*(2-Discount_Rate)+eDALY_AIDS*(eLE_AIDSDisc-(2-Discount_Rate))+(eLE_NoHIVDisc-eLE_AIDSDisc)"/>
                      <Payoff xmi:id="_N6ynpSxdEeSGW6AhRupKAg" Set="2" Value="(cTB_txcost+cSmear)"/>
                      <Payoff xmi:id="_N6ynpixdEeSGW6AhRupKAg" Set="3" Value="0"/>
                      <Payoff xmi:id="_N6ynpyxdEeSGW6AhRupKAg" Set="4" Value="1"/>
                      <Payoff xmi:id="_N6ynqCxdEeSGW6AhRupKAg" Set="5" Value="-(cInfxPerYearSmearNeg_HIV)*(2-Discount_Rate)"/>
                      <Payoff xmi:id="_N6ynqSxdEeSGW6AhRupKAg" Set="6" Value="0"/>
                    </Node>
                    <Node xmi:id="_N6ynqixdEeSGW6AhStpKAg" NameID="Node1710" Label="Die" NodeType="TerminalNode">
                      <Prob xmi:id="_N6ynqyxdEeSGW6AhStpKAg" Value="pDieNoTreatmentHIV6MosSmearNeg"/>
                      <Payoff xmi:id="_N6ynrCxdEeSGW6AhStpKAg" Set="1" Value="0.75*eDALY_TBAIDS+(eLE_NoHIVDisc-0.75)"/>
                      <Payoff xmi:id="_N6ynrSxdEeSGW6AhStpKAg" Set="2" Value="(cTB_txcost+cSmear)"/>
                      <Payoff xmi:id="_N6ynrixdEeSGW6AhStpKAg" Set="3" Value="-1"/>
                      <Payoff xmi:id="_N6ynryxdEeSGW6AhTspKAg" Set="4" Value="1"/>
                      <Payoff xmi:id="_N6ynsCxdEeSGW6AhTspKAg" Set="5" Value="-.75*cInfxPerYearSmearNeg_HIV"/>
                      <Payoff xmi:id="_N6ynsSxdEeSGW6AhTspKAg" Set="6" Value="0"/>
                    </Node>
                  </Node>
                </Node>
                <Node xmi:id="_N6ynsixdEeSGW6AhTspKAg" NameID="Node1711" Label="Empiric -" NodeType="ChanceNode">
                  <Prob xmi:id="_N6ynsyxdEeSGW6AhTspKAg" Value="#"/>
                  <Node xmi:id="_N6yntCxdEeSGW6AhUrpKAg" NameID="Node1712" Label="Die" NodeType="TerminalNode">
                    <Prob xmi:id="_N6yntSxdEeSGW6AhUrpKAg" Value="pDieNoTreatmentSmearNegHIV"/>
                    <Payoff xmi:id="_N6yntixdEeSGW6AhUrpKAg" Set="1" Value="0.5*eDALY_TBAIDS+(eLE_NoHIVDisc-0.5)"/>
                    <Payoff xmi:id="_N6yntyxdEeSGW6AhUrpKAg" Set="2" Value="cSmear"/>
                    <Payoff xmi:id="_N6ynuCxdEeSGW6AhUrpKAg" Set="3" Value="-1"/>
                    <Payoff xmi:id="_N6ynuSxdEeSGW6AhVqpKAg" Set="4" Value="0"/>
                    <Payoff xmi:id="_N6ynuixdEeSGW6AhVqpKAg" Set="5" Value="-(.5)*cInfxPerYearSmearNeg_HIV"/>
                    <Payoff xmi:id="_N6ynuyxdEeSGW6AhVqpKAg" Set="6" Value="0"/>
                  </Node>
                  <Node xmi:id="_N6ynvCxdEeSGW6AhVqpKAg" NameID="Node1713" Label="Survive" NodeType="TerminalNode">
                    <Prob xmi:id="_N6ynvSxdEeSGW6AhVqpKAg" Value="#"/>
                    <Payoff xmi:id="_N6ynvixdEeSGW6AhWppKAg" Set="1" Value="eDALY_TBAIDS*(2-Discount_Rate)+eDALY_AIDS*(eLE_AIDSDisc-(2-Discount_Rate))+(eLE_NoHIVDisc-eLE_AIDSDisc)"/>
                    <Payoff xmi:id="_N6ynvyxdEeSGW6AhWppKAg" Set="2" Value="cSmear"/>
                    <Payoff xmi:id="_N6ynwCxdEeSGW6AhWppKAg" Set="3" Value="0"/>
                    <Payoff xmi:id="_N6ynwSxdEeSGW6AhWppKAg" Set="4" Value="0"/>
                    <Payoff xmi:id="_N6ynwixdEeSGW6AhWppKAg" Set="5" Value="-cInfxPerYearSmearNeg_HIV*(2-Discount_Rate)"/>
                    <Payoff xmi:id="_N6ynwyxdEeSGW6AhXopKAg" Set="6" Value="0"/>
                  </Node>
                </Node>
              </Node>
            </Node>
            <Node xmi:id="_N6ynxCxdEeSGW6AhXopKAg" NameID="Node766" Label="HIV-" NodeType="ChanceNode">
              <Prob xmi:id="_N6ynxSxdEeSGW6AhXopKAg" Value="#"/>
              <Node xmi:id="_N6ynxixdEeSGW6AhXopKAg" NameID="Node767" Label="Smear +" NodeType="ChanceNode">
                <Prob xmi:id="_N6ynxyxdEeSGW6AhXopKAg" Value="pSens_smear"/>
                <Node xmi:id="_N6ynyCxdEeSGW6AhYnpKAg" NameID="Node768" Label="Die" NodeType="TerminalNode">
                  <Prob xmi:id="_N6ynySxdEeSGW6AhYnpKAg" Value="pDieDuringTreatment"/>
                  <Payoff xmi:id="_N6ynyixdEeSGW6AhYnpKAg" Set="1" Value="0.25*eDALY_TB+(eLE_NoHIVDisc-0.25)"/>
                  <Payoff xmi:id="_N6ynyyxdEeSGW6AhYnpKAg" Set="2" Value="cSmear+(.25*cTB_txcost) "/>
                  <Payoff xmi:id="_N6ynzCxdEeSGW6AhYnpKAg" Set="3" Value="-1"/>
                  <Payoff xmi:id="_N6ynzSxdEeSGW6AhZmpKAg" Set="4" Value="1"/>
                  <Payoff xmi:id="_N6ynzixdEeSGW6AhZmpKAg" Set="5" Value="-(.25)*cInfxPerYearSmearPos"/>
                  <Payoff xmi:id="_N6ynzyxdEeSGW6AhZmpKAg" Set="6" Value="0"/>
                </Node>
                <Node xmi:id="_N6yn0CxdEeSGW6AhZmpKAg" NameID="Node769" Label="Treatment Successful" NodeType="LabelNode">
                  <Prob xmi:id="_N6yn0SxdEeSGW6AhZmpKAg" Value="#"/>
                  <Node xmi:id="_N6yn0ixdEeSGW6AhalpKAg" NameID="Node770" Label="Survive" NodeType="TerminalNode">
                    <Payoff xmi:id="_N6yn0yxdEeSGW6AhalpKAg" Set="1" Value="cTime_Smear_Delay*eDALY_TB+0.5*eDALY_DOTS"/>
                    <Payoff xmi:id="_N6yn1CxdEeSGW6AhalpKAg" Set="2" Value="(cTB_txcost+cSmear)"/>
                    <Payoff xmi:id="_N6yn1SxdEeSGW6AhalpKAg" Set="3" Value="0"/>
                    <Payoff xmi:id="_N6yn1ixdEeSGW6AhalpKAg" Set="4" Value="1"/>
                    <Payoff xmi:id="_N6yn1yxdEeSGW6AhbkpKAg" Set="5" Value="-cTime_Smear_Delay*cInfxPerYearSmearPos"/>
                    <Payoff xmi:id="_N6yn2CxdEeSGW6AhbkpKAg" Set="6" Value="0"/>
                  </Node>
                </Node>
                <Node xmi:id="_N6yn2SxdEeSGW6AhbkpKAg" NameID="Node771" Label="Treatment Unsuccessful" NodeType="ChanceNode">
                  <Prob xmi:id="_N6yn2ixdEeSGW6AhbkpKAg" Value="pDOTS_Unsuccessful_DR"/>
                  <Node xmi:id="_N6yn2yxdEeSGW6AhbkpKAg" NameID="Node772" Label="Survive" NodeType="TerminalNode">
                    <Prob xmi:id="_N6yn3CxdEeSGW6AhcjpKAg" Value="#"/>
                    <Payoff xmi:id="_N6yn3SxdEeSGW6AhcjpKAg" Set="1" Value="eDALY_TB*(2-Discount_Rate)"/>
                    <Payoff xmi:id="_N6yn3ixdEeSGW6AhcjpKAg" Set="2" Value="(cTB_txcost+cSmear)"/>
                    <Payoff xmi:id="_N6yn3yxdEeSGW6AhcjpKAg" Set="3" Value="0"/>
                    <Payoff xmi:id="_N6yn4CxdEeSGW6AhcjpKAg" Set="4" Value="1"/>
                    <Payoff xmi:id="_N6yn4SxdEeSGW6AhdipKAg" Set="5" Value="-cInfxPerYearSmearPos*(2-Discount_Rate)"/>
                    <Payoff xmi:id="_N6yn4ixdEeSGW6AhdipKAg" Set="6" Value="0"/>
                  </Node>
                  <Node xmi:id="_N6yn4yxdEeSGW6AhdipKAg" NameID="Node773" Label="Die" NodeType="TerminalNode">
                    <Prob xmi:id="_N6yn5CxdEeSGW6AhdipKAg" Value="pDieNoTreatment6MosSmearPos"/>
                    <Payoff xmi:id="_N6yn5SxdEeSGW6AhdipKAg" Set="1" Value="0.75*eDALY_TB+(eLE_NoHIVDisc-0.75)"/>
                    <Payoff xmi:id="_N6yn5ixdEeSGW6AhehpKAg" Set="2" Value="(cTB_txcost+cSmear)"/>
                    <Payoff xmi:id="_N6yn5yxdEeSGW6AhehpKAg" Set="3" Value="-1"/>
                    <Payoff xmi:id="_N6yn6CxdEeSGW6AhehpKAg" Set="4" Value="1"/>
                    <Payoff xmi:id="_N6yn6SxdEeSGW6AhehpKAg" Set="5" Value="-(.75)*cInfxPerYearSmearPos"/>
                    <Payoff xmi:id="_N6yn6ixdEeSGW6AhehpKAg" Set="6" Value="0"/>
                  </Node>
                </Node>
              </Node>
              <Node xmi:id="_N6yn6yxdEeSGW6AhfgpKAg" NameID="Node774" Label="Smear -" NodeType="ChanceNode">
                <Prob xmi:id="_N6yn7CxdEeSGW6AhfgpKAg" Value="#"/>
                <Node xmi:id="_N6yn7SxdEeSGW6AhfgpKAg" NameID="Node1714" Label="Empiric +" NodeType="ChanceNode">
                  <Prob xmi:id="_N6yn7ixdEeSGW6AhfgpKAg" Value="pSens_Empiric"/>
                  <Node xmi:id="_N6yn7yxdEeSGW6AhfgpKAg" NameID="Node1715" Label="Die" NodeType="TerminalNode">
                    <Prob xmi:id="_N6yn8CxdEeSGW6AhgfpKAg" Value="pDieDuringTreatment"/>
                    <Payoff xmi:id="_N6yn8SxdEeSGW6AhgfpKAg" Set="1" Value="0.25*eDALY_TB+(eLE_NoHIVDisc-0.25)"/>
                    <Payoff xmi:id="_N6yn8ixdEeSGW6AhgfpKAg" Set="2" Value="(.25*cTB_txcost+cSmear)"/>
                    <Payoff xmi:id="_N6yn8yxdEeSGW6AhgfpKAg" Set="3" Value="-1"/>
                    <Payoff xmi:id="_N6yn9CxdEeSGW6AhgfpKAg" Set="4" Value="1"/>
                    <Payoff xmi:id="_N6yn9SxdEeSGW6AhhepKAg" Set="5" Value="-(.25)*cInfxPerYearSmearNeg"/>
                    <Payoff xmi:id="_N6yn9ixdEeSGW6AhhepKAg" Set="6" Value="0"/>
                  </Node>
                  <Node xmi:id="_N6yn9yxdEeSGW6AhhepKAg" NameID="Node1716" Label="Treatment Successful" NodeType="LabelNode">
                    <Prob xmi:id="_N6yn-CxdEeSGW6AhhepKAg" Value="#"/>
                    <Node xmi:id="_N6yn-SxdEeSGW6AhhepKAg" NameID="Node1717" Label="Survive" NodeType="TerminalNode">
                      <Payoff xmi:id="_N6yn-ixdEeSGW6AhidpKAg" Set="1" Value="cTime_Empiric_Delay*eDALY_TB+0.5*eDALY_DOTS"/>
                      <Payoff xmi:id="_N6yn-yxdEeSGW6AhidpKAg" Set="2" Value="(cTB_txcost+cSmear)"/>
                      <Payoff xmi:id="_N6yn_CxdEeSGW6AhidpKAg" Set="3" Value="0"/>
                      <Payoff xmi:id="_N6yn_SxdEeSGW6AhidpKAg" Set="4" Value="1"/>
                      <Payoff xmi:id="_N6yn_ixdEeSGW6AhidpKAg" Set="5" Value="-cTime_Empiric_Delay*cInfxPerYearSmearNeg"/>
                      <Payoff xmi:id="_N6yn_yxdEeSGW6AhjcpKAg" Set="6" Value="0"/>
                    </Node>
                  </Node>
                  <Node xmi:id="_N6yoACxdEeSGW6AhjcpKAg" NameID="Node1718" Label="Treatment Unsuccessful" NodeType="ChanceNode">
                    <Prob xmi:id="_N6yoASxdEeSGW6AhjcpKAg" Value="pDOTS_Unsuccessful_DR"/>
                    <Node xmi:id="_N6yoAixdEeSGW6AhjcpKAg" NameID="Node1719" Label="Survive" NodeType="TerminalNode">
                      <Prob xmi:id="_N6yoAyxdEeSGW6AhjcpKAg" Value="#"/>
                      <Payoff xmi:id="_N6yoBCxdEeSGW6AhkbpKAg" Set="1" Value="eDALY_TB*(2-Discount_Rate)"/>
                      <Payoff xmi:id="_N6yoBSxdEeSGW6AhkbpKAg" Set="2" Value="(cTB_txcost+cSmear)"/>
                      <Payoff xmi:id="_N6yoBixdEeSGW6AhkbpKAg" Set="3" Value="0"/>
                      <Payoff xmi:id="_N6yoByxdEeSGW6AhkbpKAg" Set="4" Value="1"/>
                      <Payoff xmi:id="_N6yoCCxdEeSGW6AhkbpKAg" Set="5" Value="-cInfxPerYearSmearNeg*(2-Discount_Rate)"/>
                      <Payoff xmi:id="_N6yoCSxdEeSGW6AhlapKAg" Set="6" Value="0"/>
                    </Node>
                    <Node xmi:id="_N6yoCixdEeSGW6AhlapKAg" NameID="Node1720" Label="Die" NodeType="TerminalNode">
                      <Prob xmi:id="_N6yoCyxdEeSGW6AhlapKAg" Value="pDieNoTreatment6MosSmearNeg"/>
                      <Payoff xmi:id="_N6yoDCxdEeSGW6AhlapKAg" Set="1" Value="0.75*eDALY_TB+(eLE_NoHIVDisc-0.75)"/>
                      <Payoff xmi:id="_N6yoDSxdEeSGW6AhlapKAg" Set="2" Value="(cTB_txcost+cSmear)"/>
                      <Payoff xmi:id="_N6yoDixdEeSGW6AhmZpKAg" Set="3" Value="-1"/>
                      <Payoff xmi:id="_N6yoDyxdEeSGW6AhmZpKAg" Set="4" Value="1"/>
                      <Payoff xmi:id="_N6yoECxdEeSGW6AhmZpKAg" Set="5" Value="-(.75)*cInfxPerYearSmearNeg"/>
                      <Payoff xmi:id="_N6yoESxdEeSGW6AhmZpKAg" Set="6" Value="0"/>
                    </Node>
                  </Node>
                </Node>
                <Node xmi:id="_N6yoEixdEeSGW6AhmZpKAg" NameID="Node1721" Label="Empiric -" NodeType="ChanceNode">
                  <Prob xmi:id="_N6yoEyxdEeSGW6AhnYpKAg" Value="#"/>
                  <Node xmi:id="_N6yoFCxdEeSGW6AhnYpKAg" NameID="Node1722" Label="Die" NodeType="TerminalNode">
                    <Prob xmi:id="_N6yoFSxdEeSGW6AhnYpKAg" Value="pDieNoTreatmentSmearNeg"/>
                    <Payoff xmi:id="_N6yoFixdEeSGW6AhnYpKAg" Set="1" Value="0.5*eDALY_TB+(eLE_NoHIVDisc-0.5)"/>
                    <Payoff xmi:id="_N6yoFyxdEeSGW6AhnYpKAg" Set="2" Value="cSmear"/>
                    <Payoff xmi:id="_N6yoGCxdEeSGW6AhoXpKAg" Set="3" Value="-1"/>
                    <Payoff xmi:id="_N6yoGSxdEeSGW6AhoXpKAg" Set="4" Value="0"/>
                    <Payoff xmi:id="_N6yoGixdEeSGW6AhoXpKAg" Set="5" Value="-.5*cInfxPerYearSmearNeg"/>
                    <Payoff xmi:id="_N6yoGyxdEeSGW6AhoXpKAg" Set="6" Value="0"/>
                  </Node>
                  <Node xmi:id="_N6yoHCxdEeSGW6AhoXpKAg" NameID="Node1723" Label="Survive" NodeType="TerminalNode">
                    <Prob xmi:id="_N6yoHSxdEeSGW6AhpWpKAg" Value="#"/>
                    <Payoff xmi:id="_N6yoHixdEeSGW6AhpWpKAg" Set="1" Value="eDALY_TB*(2-Discount_Rate)"/>
                    <Payoff xmi:id="_N6yoHyxdEeSGW6AhpWpKAg" Set="2" Value="cSmear"/>
                    <Payoff xmi:id="_N6yoICxdEeSGW6AhpWpKAg" Set="3" Value="0"/>
                    <Payoff xmi:id="_N6yoISxdEeSGW6AhpWpKAg" Set="4" Value="0"/>
                    <Payoff xmi:id="_N6yoIixdEeSGW6AhqVpKAg" Set="5" Value="-cInfxPerYearSmearNeg*(2-Discount_Rate)"/>
                    <Payoff xmi:id="_N6yoIyxdEeSGW6AhqVpKAg" Set="6" Value="0"/>
                  </Node>
                </Node>
              </Node>
            </Node>
          </Node>
        </Node>
        <Node xmi:id="_N6yoJCxdEeSGW6AhqVpKAg" NameID="Node281" Label="TB-" NodeType="ChanceNode">
          <Prob xmi:id="_N6yoJSxdEeSGW6AhqVpKAg" Value="#"/>
          <Node xmi:id="_N6yoJixdEeSGW6AhqVpKAg" NameID="Node282" Label="HIV+, ARV" NodeType="ChanceNode">
            <Prob xmi:id="_N6yoJyxdEeSGW6AhrUpKAg" Value="pHIV*propARV"/>
            <Node xmi:id="_N6yoKCxdEeSGW6AhrUpKAg" NameID="Node283" Label="Smear+" NodeType="ChanceNode">
              <Prob xmi:id="_N6yoKSxdEeSGW6AhrUpKAg" Value="#"/>
              <Node xmi:id="_N6yoKixdEeSGW6AhrUpKAg" NameID="Node284" Label="Survive" NodeType="TerminalNode">
                <Prob xmi:id="_N6yoKyxdEeSGW6AhrUpKAg" Value="#"/>
                <Payoff xmi:id="_N6yoLCxdEeSGW6AhsTpKAg" Set="1" Value="eDALY_HIV_ARV*eLE_HIV_ARVDisc+(eLE_NoHIVDisc-eLE_HIV_ARVDisc)"/>
                <Payoff xmi:id="_N6yoLSxdEeSGW6AhsTpKAg" Set="2" Value="cTB_txcost+cSmear"/>
                <Payoff xmi:id="_N6yoLixdEeSGW6AhsTpKAg" Set="3" Value="0"/>
                <Payoff xmi:id="_N6yoLyxdEeSGW6AhsTpKAg" Set="4" Value="0"/>
                <Payoff xmi:id="_N6yoMCxdEeSGW6AhsTpKAg" Set="5" Value="0"/>
                <Payoff xmi:id="_N6yoMSxdEeSGW6AhtSpKAg" Set="6" Value="1"/>
              </Node>
              <Node xmi:id="_N6yoMixdEeSGW6AhtSpKAg" NameID="Node285" Label="Die" NodeType="TerminalNode">
                <Prob xmi:id="_N6yoMyxdEeSGW6AhtSpKAg" Value="pDieARV12Mos"/>
                <Payoff xmi:id="_N6yoNCxdEeSGW6AhtSpKAg" Set="1" Value="0.5*eDALY_HIV_ARV+(eLE_NoHIVDisc-0.5)"/>
                <Payoff xmi:id="_N6yoNSxdEeSGW6AhtSpKAg" Set="2" Value="cTB_txcost+cSmear"/>
                <Payoff xmi:id="_N6yoNixdEeSGW6AhuRpKAg" Set="3" Value="-1"/>
                <Payoff xmi:id="_N6yoNyxdEeSGW6AhuRpKAg" Set="4" Value="0"/>
                <Payoff xmi:id="_N6yoOCxdEeSGW6AhuRpKAg" Set="5" Value="0"/>
                <Payoff xmi:id="_N6yoOSxdEeSGW6AhuRpKAg" Set="6" Value="1"/>
              </Node>
            </Node>
            <Node xmi:id="_N6yoOixdEeSGW6AhuRpKAg" NameID="Node286" Label="Smear-" NodeType="ChanceNode">
              <Prob xmi:id="_N6yoOyxdEeSGW6AhvQpKAg" Value="pSpec_Smear*pSpec_Empiric"/>
              <Node xmi:id="_N6yoPCxdEeSGW6AhvQpKAg" NameID="Node287" Label="Survive" NodeType="TerminalNode">
                <Prob xmi:id="_N6yoPSxdEeSGW6AhvQpKAg" Value="#"/>
                <Payoff xmi:id="_N6yoPixdEeSGW6AhvQpKAg" Set="1" Value="eDALY_HIV_ARV*eLE_HIV_ARVDisc+(eLE_NoHIVDisc-eLE_HIV_ARVDisc)"/>
                <Payoff xmi:id="_N6yoPyxdEeSGW6AhvQpKAg" Set="2" Value="cSmear"/>
                <Payoff xmi:id="_N6yoQCxdEeSGW6AhwPpKAg" Set="3" Value="0"/>
                <Payoff xmi:id="_N6yoQSxdEeSGW6AhwPpKAg" Set="4" Value="0"/>
                <Payoff xmi:id="_N6yoQixdEeSGW6AhwPpKAg" Set="5" Value="0"/>
                <Payoff xmi:id="_N6yoQyxdEeSGW6AhwPpKAg" Set="6" Value="0"/>
              </Node>
              <Node xmi:id="_N6yoRCxdEeSGW6AhwPpKAg" NameID="Node288" Label="Die" NodeType="TerminalNode">
                <Prob xmi:id="_N6yoRSxdEeSGW6AhxOpKAg" Value="pDieARV12Mos"/>
                <Payoff xmi:id="_N6yoRixdEeSGW6AhxOpKAg" Set="1" Value="0.5*eDALY_HIV_ARV+(eLE_NoHIVDisc-0.5)"/>
                <Payoff xmi:id="_N6yoRyxdEeSGW6AhxOpKAg" Set="2" Value="cSmear"/>
                <Payoff xmi:id="_N6yoSCxdEeSGW6AhxOpKAg" Set="3" Value="-1"/>
                <Payoff xmi:id="_N6yoSSxdEeSGW6AhxOpKAg" Set="4" Value="0"/>
                <Payoff xmi:id="_N6yoSixdEeSGW6AhyNpKAg" Set="5" Value="0"/>
                <Payoff xmi:id="_N6yoSyxdEeSGW6AhyNpKAg" Set="6" Value="0"/>
              </Node>
            </Node>
          </Node>
          <Node xmi:id="_N6yoTCxdEeSGW6AhyNpKAg" NameID="Node289" Label="HIV+, no ARV" NodeType="ChanceNode">
            <Prob xmi:id="_N6yoTSxdEeSGW6AhyNpKAg" Value="pHIV*(1-propARV)"/>
            <Node xmi:id="_N6yoTixdEeSGW6AhyNpKAg" NameID="Node290" Label="Smear+" NodeType="ChanceNode">
              <Prob xmi:id="_N6yoTyxdEeSGW6AhzMpKAg" Value="#"/>
              <Node xmi:id="_N6yoUCxdEeSGW6AhzMpKAg" NameID="Node291" Label="Survive" NodeType="TerminalNode">
                <Prob xmi:id="_N6yoUSxdEeSGW6AhzMpKAg" Value="#"/>
                <Payoff xmi:id="_N6yoUixdEeSGW6AhzMpKAg" Set="1" Value="eDALY_AIDS*eLE_AIDSDisc+(eLE_NoHIVDisc-eLE_AIDSDisc)"/>
                <Payoff xmi:id="_N6yoUyxdEeSGW6AhzMpKAg" Set="2" Value="cTB_txcost+cSmear"/>
                <Payoff xmi:id="_N6yoVCxdEeSGW6Ah0LpKAg" Set="3" Value="0"/>
                <Payoff xmi:id="_N6yoVSxdEeSGW6Ah0LpKAg" Set="4" Value="0"/>
                <Payoff xmi:id="_N6yoVixdEeSGW6Ah0LpKAg" Set="5" Value="0"/>
                <Payoff xmi:id="_N6yoVyxdEeSGW6Ah0LpKAg" Set="6" Value="1"/>
              </Node>
              <Node xmi:id="_N6yoWCxdEeSGW6Ah0LpKAg" NameID="Node292" Label="Die" NodeType="TerminalNode">
                <Prob xmi:id="_N6yoWSxdEeSGW6Ah1KpKAg" Value="pDieHIV12Mos"/>
                <Payoff xmi:id="_N6yoWixdEeSGW6Ah1KpKAg" Set="1" Value="0.5*eDALY_AIDS+(eLE_NoHIVDisc-0.5)"/>
                <Payoff xmi:id="_N6yoWyxdEeSGW6Ah1KpKAg" Set="2" Value="cTB_txcost+cSmear"/>
                <Payoff xmi:id="_N6yoXCxdEeSGW6Ah1KpKAg" Set="3" Value="-1"/>
                <Payoff xmi:id="_N6yoXSxdEeSGW6Ah1KpKAg" Set="4" Value="0"/>
                <Payoff xmi:id="_N6yoXixdEeSGW6Ah2JpKAg" Set="5" Value="0"/>
                <Payoff xmi:id="_N6yoXyxdEeSGW6Ah2JpKAg" Set="6" Value="1"/>
              </Node>
            </Node>
            <Node xmi:id="_N6yoYCxdEeSGW6Ah2JpKAg" NameID="Node293" Label="Smear-" NodeType="ChanceNode">
              <Prob xmi:id="_N6yoYSxdEeSGW6Ah2JpKAg" Value="pSpec_Smear*pSpec_Empiric"/>
              <Node xmi:id="_N6yoYixdEeSGW6Ah2JpKAg" NameID="Node294" Label="Survive" NodeType="TerminalNode">
                <Prob xmi:id="_N6yoYyxdEeSGW6Ah3IpKAg" Value="#"/>
                <Payoff xmi:id="_N6yoZCxdEeSGW6Ah3IpKAg" Set="1" Value="eDALY_AIDS*eLE_AIDSDisc+(eLE_NoHIVDisc-eLE_AIDSDisc)"/>
                <Payoff xmi:id="_N6yoZSxdEeSGW6Ah3IpKAg" Set="2" Value="cSmear"/>
                <Payoff xmi:id="_N6yoZixdEeSGW6Ah3IpKAg" Set="3" Value="0"/>
                <Payoff xmi:id="_N6yoZyxdEeSGW6Ah3IpKAg" Set="4" Value="0"/>
                <Payoff xmi:id="_N6yoaCxdEeSGW6Ah4HpKAg" Set="5" Value="0"/>
                <Payoff xmi:id="_N6yoaSxdEeSGW6Ah4HpKAg" Set="6" Value="0"/>
              </Node>
              <Node xmi:id="_N6yoaixdEeSGW6Ah4HpKAg" NameID="Node295" Label="Die" NodeType="TerminalNode">
                <Prob xmi:id="_N6yoayxdEeSGW6Ah4HpKAg" Value="pDieHIV12Mos"/>
                <Payoff xmi:id="_N6yobCxdEeSGW6Ah4HpKAg" Set="1" Value="0.5*eDALY_AIDS+(eLE_NoHIVDisc-0.5)"/>
                <Payoff xmi:id="_N6yobSxdEeSGW6Ah5GpKAg" Set="2" Value="cSmear"/>
                <Payoff xmi:id="_N6yobixdEeSGW6Ah5GpKAg" Set="3" Value="-1"/>
                <Payoff xmi:id="_N6yobyxdEeSGW6Ah5GpKAg" Set="4" Value="0"/>
                <Payoff xmi:id="_N6yocCxdEeSGW6Ah5GpKAg" Set="5" Value="0"/>
                <Payoff xmi:id="_N6yocSxdEeSGW6Ah5GpKAg" Set="6" Value="0"/>
              </Node>
            </Node>
          </Node>
          <Node xmi:id="_N6yocixdEeSGW6Ah6FpKAg" NameID="Node296" Label="HIV-" NodeType="ChanceNode">
            <Prob xmi:id="_N6yocyxdEeSGW6Ah6FpKAg" Value="#"/>
            <Node xmi:id="_N6yodCxdEeSGW6Ah6FpKAg" NameID="Node297" Label="Smear +" NodeType="LabelNode">
              <Prob xmi:id="_N6yodSxdEeSGW6Ah6FpKAg" Value="#"/>
              <Node xmi:id="_N6yodixdEeSGW6Ah6FpKAg" NameID="Node298" Label="Survive" NodeType="TerminalNode">
                <Payoff xmi:id="_N6yodyxdEeSGW6Ah7EpKAg" Set="1" Value="0.5*eDALY_DOTS"/>
                <Payoff xmi:id="_N6yoeCxdEeSGW6Ah7EpKAg" Set="2" Value="cTB_txcost+cSmear"/>
                <Payoff xmi:id="_N6yoeSxdEeSGW6Ah7EpKAg" Set="3" Value="0"/>
                <Payoff xmi:id="_N6yoeixdEeSGW6Ah7EpKAg" Set="4" Value="0"/>
                <Payoff xmi:id="_N6yoeyxdEeSGW6Ah7EpKAg" Set="5" Value="0"/>
                <Payoff xmi:id="_N6yofCxdEeSGW6Ah8DpKAg" Set="6" Value="1"/>
              </Node>
            </Node>
            <Node xmi:id="_N6yofSxdEeSGW6Ah8DpKAg" NameID="Node299" Label="Smear-" NodeType="LabelNode">
              <Prob xmi:id="_N6yofixdEeSGW6Ah8DpKAg" Value="pSpec_Smear*pSpec_Empiric"/>
              <Node xmi:id="_N6yofyxdEeSGW6Ah8DpKAg" NameID="Node300" Label="Survive" NodeType="TerminalNode">
                <Payoff xmi:id="_N6yogCxdEeSGW6Ah8DpKAg" Set="1" Value="0"/>
                <Payoff xmi:id="_N6yogSxdEeSGW6Ah9CpKAg" Set="2" Value="cSmear"/>
                <Payoff xmi:id="_N6yogixdEeSGW6Ah9CpKAg" Set="3" Value="0"/>
                <Payoff xmi:id="_N6yogyxdEeSGW6Ah9CpKAg" Set="4" Value="0"/>
                <Payoff xmi:id="_N6yohCxdEeSGW6Ah9CpKAg" Set="5" Value="0"/>
                <Payoff xmi:id="_N6yohSxdEeSGW6Ah9CpKAg" Set="6" Value="0"/>
              </Node>
            </Node>
          </Node>
        </Node>
      </Node>
      <Node xmi:id="_N6yohixdEeSGW6Ah-BpKAg" NameID="Node398" Label="Gene Xpert" NodeType="ChanceNode">
        <Node xmi:id="_N6yohyxdEeSGW6Ah-BpKAg" NameID="Node401" Label="TB+" NodeType="ChanceNode">
          <Prob xmi:id="_N6yoiCxdEeSGW6Ah-BpKAg" Value="pPrevTB"/>
          <Node xmi:id="_N6yoiSxdEeSGW6Ah-BpKAg" NameID="Node550" Label="Drug Susceptible" NodeType="ChanceNode">
            <Prob xmi:id="_N6yoiixdEeSGW6Ah-BpKAg" Value="#"/>
            <Node xmi:id="_N6yoiyxdEeSGW6Ah_ApKAg" NameID="Node402" Label="HIV+, ARV" NodeType="ChanceNode">
              <Prob xmi:id="_N6yojCxdEeSGW6Ah_ApKAg" Value="pHIVTB*propARV"/>
              <Node xmi:id="_N6yojSxdEeSGW6Ah_ApKAg" NameID="Node403" Label="Smear+" NodeType="ChanceNode">
                <Prob xmi:id="_N6yojixdEeSGW6Ah_ApKAg" Value="pSens_Smear_HIV"/>
                <Node xmi:id="_N6yojyxdEeSGW6Ah_ApKAg" NameID="Node404" Label="Expert +" NodeType="ChanceNode">
                  <Prob xmi:id="_N6yokCxdEeSGW6AhA_pKAg" Value="pSens_Xpert_SmPos"/>
                  <Node xmi:id="_N6yokSxdEeSGW6AhA_pKAg" NameID="Node405" Label="Die" NodeType="TerminalNode">
                    <Prob xmi:id="_N6yokixdEeSGW6AhA_pKAg" Value="pDieDuringTreatmentHIV"/>
                    <Payoff xmi:id="_N6yokyxdEeSGW6AhA_pKAg" Set="1" Value="0.25*eDALY_TB+(eLE_NoHIVDisc-0.25)"/>
                    <Payoff xmi:id="_N6yolCxdEeSGW6AhA_pKAg" Set="2" Value="(.25*cTB_txcost+cXpert)"/>
                    <Payoff xmi:id="_N6yolSxdEeSGW6AhB-pKAg" Set="3" Value="-1"/>
                    <Payoff xmi:id="_N6yolixdEeSGW6AhB-pKAg" Set="4" Value="1"/>
                    <Payoff xmi:id="_N6yolyxdEeSGW6AhB-pKAg" Set="5" Value="-0.25*cInfxPerYearSmearPos_HIV"/>
                    <Payoff xmi:id="_N6yomCxdEeSGW6AhB-pKAg" Set="6" Value="0"/>
                  </Node>
                  <Node xmi:id="_N6yomSxdEeSGW6AhB-pKAg" NameID="Node406" Label="Treatment Successful" NodeType="ChanceNode">
                    <Prob xmi:id="_N6yomixdEeSGW6AhC9pKAg" Value="#"/>
                    <Node xmi:id="_N6yomyxdEeSGW6AhC9pKAg" NameID="Node407" Label="Survive" NodeType="TerminalNode">
                      <Prob xmi:id="_N6yonCxdEeSGW6AhC9pKAg" Value="#"/>
                      <Payoff xmi:id="_N6yonSxdEeSGW6AhC9pKAg" Set="1" Value="eDALY_TB*cTime_Xpert_Delay+(eDALY_HIV_ARV*(eLE_HIV_ARVDisc-cTime_Xpert_Delay))+(eLE_NoHIVDisc-eLE_HIV_ARVDisc)"/>
                      <Payoff xmi:id="_N6yonixdEeSGW6AhC9pKAg" Set="2" Value="(cTB_txcost+cXpert)"/>
                      <Payoff xmi:id="_N6yonyxdEeSGW6AhD8pKAg" Set="3" Value="0"/>
                      <Payoff xmi:id="_N6yooCxdEeSGW6AhD8pKAg" Set="4" Value="1"/>
                      <Payoff xmi:id="_N6yooSxdEeSGW6AhD8pKAg" Set="5" Value="-cTime_Xpert_Delay*cInfxPerYearSmearPos_HIV"/>
                      <Payoff xmi:id="_N6yooixdEeSGW6AhD8pKAg" Set="6" Value="0"/>
                    </Node>
                    <Node xmi:id="_N6yooyxdEeSGW6AhD8pKAg" NameID="Node408" Label="Die" NodeType="TerminalNode">
                      <Prob xmi:id="_N6yopCxdEeSGW6AhE7pKAg" Value="pDieARV6Mos"/>
                      <Payoff xmi:id="_N6yopSxdEeSGW6AhE7pKAg" Set="1" Value="cTime_Xpert_Delay*eDALY_TB+(0.75-cTime_Xpert_Delay)*eDALY_HIV_ARV+(eLE_NoHIVDisc-0.75)"/>
                      <Payoff xmi:id="_N6yopixdEeSGW6AhE7pKAg" Set="2" Value="(cTB_txcost+cNewTest)"/>
                      <Payoff xmi:id="_N6yopyxdEeSGW6AhE7pKAg" Set="3" Value="-1"/>
                      <Payoff xmi:id="_N6yoqCxdEeSGW6AhE7pKAg" Set="4" Value="1"/>
                      <Payoff xmi:id="_N6yoqSxdEeSGW6AhF6pKAg" Set="5" Value="-cTime_Xpert_Delay*cInfxPerYearSmearPos_HIV"/>
                      <Payoff xmi:id="_N6yoqixdEeSGW6AhF6pKAg" Set="6" Value="0"/>
                    </Node>
                  </Node>
                  <Node xmi:id="_N6yoqyxdEeSGW6AhF6pKAg" NameID="Node409" Label="Treatment Unsuccessful" NodeType="ChanceNode">
                    <Prob xmi:id="_N6yorCxdEeSGW6AhF6pKAg" Value="pDOTS_Unsuccessful"/>
                    <Node xmi:id="_N6yorSxdEeSGW6AhF6pKAg" NameID="Node410" Label="Survive" NodeType="TerminalNode">
                      <Prob xmi:id="_N6yorixdEeSGW6AhG5pKAg" Value="#"/>
                      <Payoff xmi:id="_N6yoryxdEeSGW6AhG5pKAg" Set="1" Value="eDALY_TB*(2-Discount_Rate)+eDALY_HIV_ARV*(eLE_HIV_ARVDisc-(2-Discount_Rate))+(eLE_NoHIVDisc-eLE_HIV_ARVDisc)"/>
                      <Payoff xmi:id="_N6yosCxdEeSGW6AhG5pKAg" Set="2" Value="(cTB_txcost+cXpert)"/>
                      <Payoff xmi:id="_N6yosSxdEeSGW6AhG5pKAg" Set="3" Value="0"/>
                      <Payoff xmi:id="_N6yosixdEeSGW6AhG5pKAg" Set="4" Value="1"/>
                      <Payoff xmi:id="_N6yosyxdEeSGW6AhH4pKAg" Set="5" Value="-(cInfxPerYearSmearPos_HIV)*(2-Discount_Rate)"/>
                      <Payoff xmi:id="_N6yotCxdEeSGW6AhH4pKAg" Set="6" Value="0"/>
                    </Node>
                    <Node xmi:id="_N6yotSxdEeSGW6AhH4pKAg" NameID="Node411" Label="Die" NodeType="TerminalNode">
                      <Prob xmi:id="_N6yotixdEeSGW6AhH4pKAg" Value="pDieNoTreatmentARV6MosSmearPos"/>
                      <Payoff xmi:id="_N6yotyxdEeSGW6AhH4pKAg" Set="1" Value="0.75*eDALY_TB+(eLE_NoHIVDisc-0.75)"/>
                      <Payoff xmi:id="_N6youCxdEeSGW6AhI3pKAg" Set="2" Value="(cTB_txcost+cXpert)"/>
                      <Payoff xmi:id="_N6youSxdEeSGW6AhI3pKAg" Set="3" Value="-1"/>
                      <Payoff xmi:id="_N6youixdEeSGW6AhI3pKAg" Set="4" Value="1"/>
                      <Payoff xmi:id="_N6youyxdEeSGW6AhI3pKAg" Set="5" Value="-.75*cInfxPerYearSmearPos_HIV"/>
                      <Payoff xmi:id="_N6yovCxdEeSGW6AhI3pKAg" Set="6" Value="0"/>
                    </Node>
                  </Node>
                </Node>
                <Node xmi:id="_N6yovSxdEeSGW6AhJ2pKAg" NameID="Node412" Label="Xpert -" NodeType="ChanceNode">
                  <Prob xmi:id="_N6yovixdEeSGW6AhJ2pKAg" Value="#"/>
                  <Node xmi:id="_N6yovyxdEeSGW6AhJ2pKAg" NameID="Node413" Label="Empiric+" NodeType="ChanceNode">
                    <Prob xmi:id="_N6yowCxdEeSGW6AhJ2pKAg" Value="pSens_Empiric"/>
                    <Node xmi:id="_N6yowSxdEeSGW6AhJ2pKAg" NameID="Node414" Label="Die" NodeType="TerminalNode">
                      <Prob xmi:id="_N6yowixdEeSGW6AhK1pKAg" Value="pDieDuringTreatmentHIV"/>
                      <Payoff xmi:id="_N6yowyxdEeSGW6AhK1pKAg" Set="1" Value="0.25*eDALY_TB+(eLE_NoHIVDisc-0.25)"/>
                      <Payoff xmi:id="_N6yoxCxdEeSGW6AhK1pKAg" Set="2" Value="(.25*cTB_txcost+cXpert)"/>
                      <Payoff xmi:id="_N6yoxSxdEeSGW6AhK1pKAg" Set="3" Value="-1"/>
                      <Payoff xmi:id="_N6yoxixdEeSGW6AhK1pKAg" Set="4" Value="1"/>
                      <Payoff xmi:id="_N6yoxyxdEeSGW6AhL0pKAg" Set="5" Value="-0.25*cInfxPerYearSmearPos_HIV"/>
                      <Payoff xmi:id="_N6yoyCxdEeSGW6AhL0pKAg" Set="6" Value="0"/>
                    </Node>
                    <Node xmi:id="_N6yoySxdEeSGW6AhL0pKAg" NameID="Node415" Label="Treatment Successful" NodeType="ChanceNode">
                      <Prob xmi:id="_N6yoyixdEeSGW6AhL0pKAg" Value="#"/>
                      <Node xmi:id="_N6yoyyxdEeSGW6AhL0pKAg" NameID="Node416" Label="Survive" NodeType="TerminalNode">
                        <Prob xmi:id="_N6yozCxdEeSGW6AhMzpKAg" Value="#"/>
                        <Payoff xmi:id="_N6yozSxdEeSGW6AhMzpKAg" Set="1" Value="eDALY_TB*cTime_Empiric_Delay+(eDALY_HIV_ARV*(eLE_HIV_ARVDisc-cTime_Empiric_Delay))+(eLE_NoHIVDisc-eLE_HIV_ARVDisc)"/>
                        <Payoff xmi:id="_N6yozixdEeSGW6AhMzpKAg" Set="2" Value="(cTB_txcost+cXpert)"/>
                        <Payoff xmi:id="_N6yozyxdEeSGW6AhMzpKAg" Set="3" Value="0"/>
                        <Payoff xmi:id="_N6yo0CxdEeSGW6AhMzpKAg" Set="4" Value="1"/>
                        <Payoff xmi:id="_N6yo0SxdEeSGW6AhNypKAg" Set="5" Value="-cTime_Empiric_Delay*cInfxPerYearSmearPos_HIV"/>
                        <Payoff xmi:id="_N6yo0ixdEeSGW6AhNypKAg" Set="6" Value="0"/>
                      </Node>
                      <Node xmi:id="_N6yo0yxdEeSGW6AhNypKAg" NameID="Node417" Label="Die" NodeType="TerminalNode">
                        <Prob xmi:id="_N6yo1CxdEeSGW6AhNypKAg" Value="pDieARV6Mos"/>
                        <Payoff xmi:id="_N6yo1SxdEeSGW6AhNypKAg" Set="1" Value="cTime_Empiric_Delay*eDALY_TB+(0.75-cTime_Empiric_Delay)*eDALY_HIV_ARV+(eLE_NoHIVDisc-0.75)"/>
                        <Payoff xmi:id="_N6yo1ixdEeSGW6AhOxpKAg" Set="2" Value="(cTB_txcost+cXpert)"/>
                        <Payoff xmi:id="_N6yo1yxdEeSGW6AhOxpKAg" Set="3" Value="-1"/>
                        <Payoff xmi:id="_N6yo2CxdEeSGW6AhOxpKAg" Set="4" Value="1"/>
                        <Payoff xmi:id="_N6yo2SxdEeSGW6AhOxpKAg" Set="5" Value="-cTime_Empiric_Delay*cInfxPerYearSmearPos_HIV"/>
                        <Payoff xmi:id="_N6yo2ixdEeSGW6AhOxpKAg" Set="6" Value="0"/>
                      </Node>
                    </Node>
                    <Node xmi:id="_N6yo2yxdEeSGW6AhPwpKAg" NameID="Node418" Label="Treatment Unsuccessful" NodeType="ChanceNode">
                      <Prob xmi:id="_N6yo3CxdEeSGW6AhPwpKAg" Value="pDOTS_Unsuccessful"/>
                      <Node xmi:id="_N6yo3SxdEeSGW6AhPwpKAg" NameID="Node419" Label="Survive" NodeType="TerminalNode">
                        <Prob xmi:id="_N6yo3ixdEeSGW6AhPwpKAg" Value="#"/>
                        <Payoff xmi:id="_N6yo3yxdEeSGW6AhPwpKAg" Set="1" Value="eDALY_TB*(2-Discount_Rate)+eDALY_HIV_ARV*(eLE_HIV_ARVDisc-(2-Discount_Rate))+(eLE_NoHIVDisc-eLE_HIV_ARVDisc)"/>
                        <Payoff xmi:id="_N6yo4CxdEeSGW6AhQvpKAg" Set="2" Value="(cTB_txcost+cXpert)"/>
                        <Payoff xmi:id="_N6yo4SxdEeSGW6AhQvpKAg" Set="3" Value="0"/>
                        <Payoff xmi:id="_N6yo4ixdEeSGW6AhQvpKAg" Set="4" Value="1"/>
                        <Payoff xmi:id="_N6yo4yxdEeSGW6AhQvpKAg" Set="5" Value="-(cInfxPerYearSmearPos_HIV)*(2-Discount_Rate)"/>
                        <Payoff xmi:id="_N6yo5CxdEeSGW6AhQvpKAg" Set="6" Value="0"/>
                      </Node>
                      <Node xmi:id="_N6yo5SxdEeSGW6AhRupKAg" NameID="Node420" Label="Die" NodeType="TerminalNode">
                        <Prob xmi:id="_N6yo5ixdEeSGW6AhRupKAg" Value="pDieNoTreatmentARV6MosSmearPos"/>
                        <Payoff xmi:id="_N6yo5yxdEeSGW6AhRupKAg" Set="1" Value="0.75*eDALY_TB+(eLE_NoHIVDisc-0.75)"/>
                        <Payoff xmi:id="_N6yo6CxdEeSGW6AhRupKAg" Set="2" Value="(cTB_txcost+cXpert)"/>
                        <Payoff xmi:id="_N6yo6SxdEeSGW6AhRupKAg" Set="3" Value="-1"/>
                        <Payoff xmi:id="_N6yo6ixdEeSGW6AhStpKAg" Set="4" Value="1"/>
                        <Payoff xmi:id="_N6yo6yxdEeSGW6AhStpKAg" Set="5" Value="-.75*cInfxPerYearSmearPos_HIV"/>
                        <Payoff xmi:id="_N6yo7CxdEeSGW6AhStpKAg" Set="6" Value="0"/>
                      </Node>
                    </Node>
                  </Node>
                  <Node xmi:id="_N6yo7SxdEeSGW6AhStpKAg" NameID="Node421" Label="Empiric -" NodeType="ChanceNode">
                    <Prob xmi:id="_N6yo7ixdEeSGW6AhStpKAg" Value="#"/>
                    <Node xmi:id="_N6yo7yxdEeSGW6AhTspKAg" NameID="Node422" Label="Die" NodeType="TerminalNode">
                      <Prob xmi:id="_N6yo8CxdEeSGW6AhTspKAg" Value="pDieNoTreatmentSmearPosARV"/>
                      <Payoff xmi:id="_N6yo8SxdEeSGW6AhTspKAg" Set="1" Value="0.5*eDALY_TB+(eLE_NoHIVDisc-0.5)"/>
                      <Payoff xmi:id="_N6yo8ixdEeSGW6AhTspKAg" Set="2" Value="cXpert"/>
                      <Payoff xmi:id="_N6yo8yxdEeSGW6AhTspKAg" Set="3" Value="-1"/>
                      <Payoff xmi:id="_N6yo9CxdEeSGW6AhUrpKAg" Set="4" Value="0"/>
                      <Payoff xmi:id="_N6yo9SxdEeSGW6AhUrpKAg" Set="5" Value="-(.5)*cInfxPerYearSmearPos_HIV"/>
                      <Payoff xmi:id="_N6yo9ixdEeSGW6AhUrpKAg" Set="6" Value="0"/>
                    </Node>
                    <Node xmi:id="_N6yo9yxdEeSGW6AhUrpKAg" NameID="Node423" Label="Survive" NodeType="TerminalNode">
                      <Prob xmi:id="_N6yo-CxdEeSGW6AhUrpKAg" Value="#"/>
                      <Payoff xmi:id="_N6yo-SxdEeSGW6AhVqpKAg" Set="1" Value="eDALY_TB*(2-Discount_Rate)+eDALY_HIV_ARV*(eLE_HIV_ARVDisc-(2-Discount_Rate))+(eLE_NoHIVDisc-eLE_HIV_ARVDisc)"/>
                      <Payoff xmi:id="_N6yo-ixdEeSGW6AhVqpKAg" Set="2" Value="cXpert"/>
                      <Payoff xmi:id="_N6yo-yxdEeSGW6AhVqpKAg" Set="3" Value="0"/>
                      <Payoff xmi:id="_N6yo_CxdEeSGW6AhVqpKAg" Set="4" Value="0"/>
                      <Payoff xmi:id="_N6yo_SxdEeSGW6AhVqpKAg" Set="5" Value="-cInfxPerYearSmearPos_HIV*(2-Discount_Rate)"/>
                      <Payoff xmi:id="_N6zOECxdEeSGW6AhWppKAg" Set="6" Value="0"/>
                    </Node>
                  </Node>
                </Node>
              </Node>
              <Node xmi:id="_N6zOESxdEeSGW6AhWppKAg" NameID="Node424" Label="Smear-" NodeType="ChanceNode">
                <Prob xmi:id="_N6zOEixdEeSGW6AhWppKAg" Value="#"/>
                <Node xmi:id="_N6zOEyxdEeSGW6AhWppKAg" NameID="Node425" Label="Expert +" NodeType="ChanceNode">
                  <Prob xmi:id="_N6zOFCxdEeSGW6AhWppKAg" Value="pSens_Xpert_SmNeg"/>
                  <Node xmi:id="_N6zOFSxdEeSGW6AhXopKAg" NameID="Node426" Label="Die" NodeType="TerminalNode">
                    <Prob xmi:id="_N6zOFixdEeSGW6AhXopKAg" Value="pDieDuringTreatmentHIV"/>
                    <Payoff xmi:id="_N6zOFyxdEeSGW6AhXopKAg" Set="1" Value="0.25*eDALY_TB+(eLE_NoHIVDisc-0.25)"/>
                    <Payoff xmi:id="_N6zOGCxdEeSGW6AhXopKAg" Set="2" Value="(.25*cTB_txcost+cXpert) "/>
                    <Payoff xmi:id="_N6zOGSxdEeSGW6AhXopKAg" Set="3" Value="-1"/>
                    <Payoff xmi:id="_N6zOGixdEeSGW6AhYnpKAg" Set="4" Value="1"/>
                    <Payoff xmi:id="_N6zOGyxdEeSGW6AhYnpKAg" Set="5" Value="-.25*cInfxPerYearSmearNeg_HIV"/>
                    <Payoff xmi:id="_N6zOHCxdEeSGW6AhYnpKAg" Set="6" Value="0"/>
                  </Node>
                  <Node xmi:id="_N6zOHSxdEeSGW6AhYnpKAg" NameID="Node427" Label="Treatment Successful" NodeType="ChanceNode">
                    <Prob xmi:id="_N6zOHixdEeSGW6AhYnpKAg" Value="#"/>
                    <Node xmi:id="_N6zOHyxdEeSGW6AhZmpKAg" NameID="Node428" Label="Survive" NodeType="TerminalNode">
                      <Prob xmi:id="_N6zOICxdEeSGW6AhZmpKAg" Value="#"/>
                      <Payoff xmi:id="_N6zOISxdEeSGW6AhZmpKAg" Set="1" Value="eDALY_TB*cTime_Xpert_Delay+(eDALY_HIV_ARV*(eLE_HIV_ARVDisc-cTime_Xpert_Delay))+(eLE_NoHIVDisc-eLE_HIV_ARVDisc)"/>
                      <Payoff xmi:id="_N6zOIixdEeSGW6AhZmpKAg" Set="2" Value="(cTB_txcost+cXpert)"/>
                      <Payoff xmi:id="_N6zOIyxdEeSGW6AhZmpKAg" Set="3" Value="0"/>
                      <Payoff xmi:id="_N6zOJCxdEeSGW6AhalpKAg" Set="4" Value="1"/>
                      <Payoff xmi:id="_N6zOJSxdEeSGW6AhalpKAg" Set="5" Value="-cTime_Xpert_Delay*cInfxPerYearSmearNeg_HIV"/>
                      <Payoff xmi:id="_N6zOJixdEeSGW6AhalpKAg" Set="6" Value="0"/>
                    </Node>
                    <Node xmi:id="_N6zOJyxdEeSGW6AhalpKAg" NameID="Node429" Label="Die" NodeType="TerminalNode">
                      <Prob xmi:id="_N6zOKCxdEeSGW6AhalpKAg" Value="pDieARV6Mos"/>
                      <Payoff xmi:id="_N6zOKSxdEeSGW6AhbkpKAg" Set="1" Value="cTime_Xpert_Delay*eDALY_TB+(0.75-cTime_Xpert_Delay)*eDALY_HIV_ARV+(eLE_NoHIVDisc-0.75)"/>
                      <Payoff xmi:id="_N6zOKixdEeSGW6AhbkpKAg" Set="2" Value="(cTB_txcost+cXpert)"/>
                      <Payoff xmi:id="_N6zOKyxdEeSGW6AhbkpKAg" Set="3" Value="-1"/>
                      <Payoff xmi:id="_N6zOLCxdEeSGW6AhbkpKAg" Set="4" Value="1"/>
                      <Payoff xmi:id="_N6zOLSxdEeSGW6AhbkpKAg" Set="5" Value="-cTime_Xpert_Delay*cInfxPerYearSmearNeg_HIV"/>
                      <Payoff xmi:id="_N6zOLixdEeSGW6AhcjpKAg" Set="6" Value="0"/>
                    </Node>
                  </Node>
                  <Node xmi:id="_N6zOLyxdEeSGW6AhcjpKAg" NameID="Node430" Label="Treatment Unsuccessful" NodeType="ChanceNode">
                    <Prob xmi:id="_N6zOMCxdEeSGW6AhcjpKAg" Value="pDOTS_Unsuccessful"/>
                    <Node xmi:id="_N6zOMSxdEeSGW6AhcjpKAg" NameID="Node431" Label="Survive" NodeType="TerminalNode">
                      <Prob xmi:id="_N6zOMixdEeSGW6AhcjpKAg" Value="#"/>
                      <Payoff xmi:id="_N6zOMyxdEeSGW6AhdipKAg" Set="1" Value="eDALY_TB*(2-Discount_Rate)+eDALY_HIV_ARV*(eLE_HIV_ARVDisc-(2-Discount_Rate))+(eLE_NoHIVDisc-eLE_HIV_ARVDisc)"/>
                      <Payoff xmi:id="_N6zONCxdEeSGW6AhdipKAg" Set="2" Value="(cTB_txcost+cXpert)"/>
                      <Payoff xmi:id="_N6zONSxdEeSGW6AhdipKAg" Set="3" Value="0"/>
                      <Payoff xmi:id="_N6zONixdEeSGW6AhdipKAg" Set="4" Value="1"/>
                      <Payoff xmi:id="_N6zONyxdEeSGW6AhdipKAg" Set="5" Value="-(cInfxPerYearSmearNeg_HIV)*(2-Discount_Rate)"/>
                      <Payoff xmi:id="_N6zOOCxdEeSGW6AhehpKAg" Set="6" Value="0"/>
                    </Node>
                    <Node xmi:id="_N6zOOSxdEeSGW6AhehpKAg" NameID="Node432" Label="Die" NodeType="TerminalNode">
                      <Prob xmi:id="_N6zOOixdEeSGW6AhehpKAg" Value="pDieNoTreatmentARV6MosSmearNeg"/>
                      <Payoff xmi:id="_N6zOOyxdEeSGW6AhehpKAg" Set="1" Value="0.75*eDALY_TB+(eLE_NoHIVDisc-0.75)"/>
                      <Payoff xmi:id="_N6zOPCxdEeSGW6AhehpKAg" Set="2" Value="(cTB_txcost+cXpert)"/>
                      <Payoff xmi:id="_N6zOPSxdEeSGW6AhfgpKAg" Set="3" Value="-1"/>
                      <Payoff xmi:id="_N6zOPixdEeSGW6AhfgpKAg" Set="4" Value="1"/>
                      <Payoff xmi:id="_N6zOPyxdEeSGW6AhfgpKAg" Set="5" Value="-.75*cInfxPerYearSmearNeg_HIV"/>
                      <Payoff xmi:id="_N6zOQCxdEeSGW6AhfgpKAg" Set="6" Value="0"/>
                    </Node>
                  </Node>
                </Node>
                <Node xmi:id="_N6zOQSxdEeSGW6AhfgpKAg" NameID="Node433" Label="Xpert -" NodeType="ChanceNode">
                  <Prob xmi:id="_N6zOQixdEeSGW6AhgfpKAg" Value="#"/>
                  <Node xmi:id="_N6zOQyxdEeSGW6AhgfpKAg" NameID="Node434" Label="Empiric+" NodeType="ChanceNode">
                    <Prob xmi:id="_N6zORCxdEeSGW6AhgfpKAg" Value="pSens_Empiric"/>
                    <Node xmi:id="_N6zORSxdEeSGW6AhgfpKAg" NameID="Node435" Label="Die" NodeType="TerminalNode">
                      <Prob xmi:id="_N6zORixdEeSGW6AhgfpKAg" Value="pDieDuringTreatmentHIV"/>
                      <Payoff xmi:id="_N6zORyxdEeSGW6AhhepKAg" Set="1" Value="0.25*eDALY_TB+(eLE_NoHIVDisc-0.25)"/>
                      <Payoff xmi:id="_N6zOSCxdEeSGW6AhhepKAg" Set="2" Value="(.25*cTB_txcost+cXpert) "/>
                      <Payoff xmi:id="_N6zOSSxdEeSGW6AhhepKAg" Set="3" Value="-1"/>
                      <Payoff xmi:id="_N6zOSixdEeSGW6AhhepKAg" Set="4" Value="1"/>
                      <Payoff xmi:id="_N6zOSyxdEeSGW6AhhepKAg" Set="5" Value="-.25*cInfxPerYearSmearNeg_HIV"/>
                      <Payoff xmi:id="_N6zOTCxdEeSGW6AhidpKAg" Set="6" Value="0"/>
                    </Node>
                    <Node xmi:id="_N6zOTSxdEeSGW6AhidpKAg" NameID="Node436" Label="Treatment Successful" NodeType="ChanceNode">
                      <Prob xmi:id="_N6zOTixdEeSGW6AhidpKAg" Value="#"/>
                      <Node xmi:id="_N6zOTyxdEeSGW6AhidpKAg" NameID="Node437" Label="Survive" NodeType="TerminalNode">
                        <Prob xmi:id="_N6zOUCxdEeSGW6AhidpKAg" Value="#"/>
                        <Payoff xmi:id="_N6zOUSxdEeSGW6AhjcpKAg" Set="1" Value="eDALY_TB*cTime_Empiric_Delay+(eDALY_HIV_ARV*(eLE_HIV_ARVDisc-cTime_Empiric_Delay))+(eLE_NoHIVDisc-eLE_HIV_ARVDisc)"/>
                        <Payoff xmi:id="_N6zOUixdEeSGW6AhjcpKAg" Set="2" Value="(cTB_txcost+cXpert)"/>
                        <Payoff xmi:id="_N6zOUyxdEeSGW6AhjcpKAg" Set="3" Value="0"/>
                        <Payoff xmi:id="_N6zOVCxdEeSGW6AhjcpKAg" Set="4" Value="1"/>
                        <Payoff xmi:id="_N6zOVSxdEeSGW6AhjcpKAg" Set="5" Value="-cTime_Empiric_Delay*cInfxPerYearSmearNeg_HIV"/>
                        <Payoff xmi:id="_N6zOVixdEeSGW6AhkbpKAg" Set="6" Value="0"/>
                      </Node>
                      <Node xmi:id="_N6zOVyxdEeSGW6AhkbpKAg" NameID="Node438" Label="Die" NodeType="TerminalNode">
                        <Prob xmi:id="_N6zOWCxdEeSGW6AhkbpKAg" Value="pDieARV6Mos"/>
                        <Payoff xmi:id="_N6zOWSxdEeSGW6AhkbpKAg" Set="1" Value="cTime_Empiric_Delay*eDALY_TB+(0.75-cTime_Empiric_Delay)*eDALY_HIV_ARV+(eLE_NoHIVDisc-0.75)"/>
                        <Payoff xmi:id="_N6zOWixdEeSGW6AhkbpKAg" Set="2" Value="(cTB_txcost+cXpert)"/>
                        <Payoff xmi:id="_N6zOWyxdEeSGW6AhlapKAg" Set="3" Value="-1"/>
                        <Payoff xmi:id="_N6zOXCxdEeSGW6AhlapKAg" Set="4" Value="1"/>
                        <Payoff xmi:id="_N6zOXSxdEeSGW6AhlapKAg" Set="5" Value="-cTime_Empiric_Delay*cInfxPerYearSmearNeg_HIV"/>
                        <Payoff xmi:id="_N6zOXixdEeSGW6AhlapKAg" Set="6" Value="0"/>
                      </Node>
                    </Node>
                    <Node xmi:id="_N6zOXyxdEeSGW6AhlapKAg" NameID="Node439" Label="Treatment Unsuccessful" NodeType="ChanceNode">
                      <Prob xmi:id="_N6zOYCxdEeSGW6AhmZpKAg" Value="pDOTS_Unsuccessful"/>
                      <Node xmi:id="_N6zOYSxdEeSGW6AhmZpKAg" NameID="Node440" Label="Survive" NodeType="TerminalNode">
                        <Prob xmi:id="_N6zOYixdEeSGW6AhmZpKAg" Value="#"/>
                        <Payoff xmi:id="_N6zOYyxdEeSGW6AhmZpKAg" Set="1" Value="eDALY_TB*(2-Discount_Rate)+eDALY_HIV_ARV*(eLE_HIV_ARVDisc-(2-Discount_Rate))+(eLE_NoHIVDisc-eLE_HIV_ARVDisc)"/>
                        <Payoff xmi:id="_N6zOZCxdEeSGW6AhmZpKAg" Set="2" Value="(cTB_txcost+cXpert)"/>
                        <Payoff xmi:id="_N6zOZSxdEeSGW6AhnYpKAg" Set="3" Value="0"/>
                        <Payoff xmi:id="_N6zOZixdEeSGW6AhnYpKAg" Set="4" Value="1"/>
                        <Payoff xmi:id="_N6zOZyxdEeSGW6AhnYpKAg" Set="5" Value="-(cInfxPerYearSmearNeg_HIV)*(2-Discount_Rate)"/>
                        <Payoff xmi:id="_N6zOaCxdEeSGW6AhnYpKAg" Set="6" Value="0"/>
                      </Node>
                      <Node xmi:id="_N6zOaSxdEeSGW6AhnYpKAg" NameID="Node441" Label="Die" NodeType="TerminalNode">
                        <Prob xmi:id="_N6zOaixdEeSGW6AhoXpKAg" Value="pDieNoTreatmentARV6MosSmearNeg"/>
                        <Payoff xmi:id="_N6zOayxdEeSGW6AhoXpKAg" Set="1" Value="0.75*eDALY_TB+(eLE_NoHIVDisc-0.75)"/>
                        <Payoff xmi:id="_N6zObCxdEeSGW6AhoXpKAg" Set="2" Value="(cTB_txcost+cXpert)"/>
                        <Payoff xmi:id="_N6zObSxdEeSGW6AhoXpKAg" Set="3" Value="-1"/>
                        <Payoff xmi:id="_N6zObixdEeSGW6AhoXpKAg" Set="4" Value="1"/>
                        <Payoff xmi:id="_N6zObyxdEeSGW6AhpWpKAg" Set="5" Value="-.75*cInfxPerYearSmearNeg_HIV"/>
                        <Payoff xmi:id="_N6zOcCxdEeSGW6AhpWpKAg" Set="6" Value="0"/>
                      </Node>
                    </Node>
                  </Node>
                  <Node xmi:id="_N6zOcSxdEeSGW6AhpWpKAg" NameID="Node442" Label="Empiric -" NodeType="ChanceNode">
                    <Prob xmi:id="_N6zOcixdEeSGW6AhpWpKAg" Value="#"/>
                    <Node xmi:id="_N6zOcyxdEeSGW6AhpWpKAg" NameID="Node443" Label="Die" NodeType="TerminalNode">
                      <Prob xmi:id="_N6zOdCxdEeSGW6AhqVpKAg" Value="pDieNoTreatmentSmearNegARV"/>
                      <Payoff xmi:id="_N6zOdSxdEeSGW6AhqVpKAg" Set="1" Value="0.5*eDALY_TB+(eLE_NoHIVDisc-0.5)"/>
                      <Payoff xmi:id="_N6zOdixdEeSGW6AhqVpKAg" Set="2" Value="cXpert"/>
                      <Payoff xmi:id="_N6zOdyxdEeSGW6AhqVpKAg" Set="3" Value="-1"/>
                      <Payoff xmi:id="_N6zOeCxdEeSGW6AhqVpKAg" Set="4" Value="0"/>
                      <Payoff xmi:id="_N6zOeSxdEeSGW6AhrUpKAg" Set="5" Value="-(.5)*cInfxPerYearSmearNeg_HIV"/>
                      <Payoff xmi:id="_N6zOeixdEeSGW6AhrUpKAg" Set="6" Value="0"/>
                    </Node>
                    <Node xmi:id="_N6zOeyxdEeSGW6AhrUpKAg" NameID="Node444" Label="Survive" NodeType="TerminalNode">
                      <Prob xmi:id="_N6zOfCxdEeSGW6AhrUpKAg" Value="#"/>
                      <Payoff xmi:id="_N6zOfSxdEeSGW6AhrUpKAg" Set="1" Value="eDALY_TB*(2-Discount_Rate)+eDALY_HIV_ARV*(eLE_HIV_ARVDisc-(2-Discount_Rate))+(eLE_NoHIVDisc-eLE_HIV_ARVDisc)"/>
                      <Payoff xmi:id="_N6zOfixdEeSGW6AhsTpKAg" Set="2" Value="cXpert"/>
                      <Payoff xmi:id="_N6zOfyxdEeSGW6AhsTpKAg" Set="3" Value="0"/>
                      <Payoff xmi:id="_N6zOgCxdEeSGW6AhsTpKAg" Set="4" Value="0"/>
                      <Payoff xmi:id="_N6zOgSxdEeSGW6AhsTpKAg" Set="5" Value="-cInfxPerYearSmearNeg_HIV*(2-Discount_Rate)"/>
                      <Payoff xmi:id="_N6zOgixdEeSGW6AhsTpKAg" Set="6" Value="0"/>
                    </Node>
                  </Node>
                </Node>
              </Node>
            </Node>
            <Node xmi:id="_N6zOgyxdEeSGW6AhtSpKAg" NameID="Node445" Label="HIV+, no ARV" NodeType="ChanceNode">
              <Prob xmi:id="_N6zOhCxdEeSGW6AhtSpKAg" Value="pHIVTB*(1-propARV)"/>
              <Node xmi:id="_N6zOhSxdEeSGW6AhtSpKAg" NameID="Node446" Label="Smear+" NodeType="ChanceNode">
                <Prob xmi:id="_N6zOhixdEeSGW6AhtSpKAg" Value="pSens_Smear_HIV"/>
                <Node xmi:id="_N6zOhyxdEeSGW6AhtSpKAg" NameID="Node447" Label="Xpert +" NodeType="ChanceNode">
                  <Prob xmi:id="_N6zOiCxdEeSGW6AhuRpKAg" Value="pSens_Xpert_SmPos"/>
                  <Node xmi:id="_N6zOiSxdEeSGW6AhuRpKAg" NameID="Node448" Label="Die" NodeType="TerminalNode">
                    <Prob xmi:id="_N6zOiixdEeSGW6AhuRpKAg" Value="pDieDuringTreatmentHIV"/>
                    <Payoff xmi:id="_N6zOiyxdEeSGW6AhuRpKAg" Set="1" Value="0.25*eDALY_TBAIDS+(eLE_NoHIVDisc-0.25)"/>
                    <Payoff xmi:id="_N6zOjCxdEeSGW6AhuRpKAg" Set="2" Value="(.25*cTB_txcost+cXpert)"/>
                    <Payoff xmi:id="_N6zOjSxdEeSGW6AhvQpKAg" Set="3" Value="-1"/>
                    <Payoff xmi:id="_N6zOjixdEeSGW6AhvQpKAg" Set="4" Value="1"/>
                    <Payoff xmi:id="_N6zOjyxdEeSGW6AhvQpKAg" Set="5" Value="-0.25*cInfxPerYearSmearPos_HIV"/>
                    <Payoff xmi:id="_N6zOkCxdEeSGW6AhvQpKAg" Set="6" Value="0"/>
                  </Node>
                  <Node xmi:id="_N6zOkSxdEeSGW6AhvQpKAg" NameID="Node449" Label="Treatment Successful" NodeType="ChanceNode">
                    <Prob xmi:id="_N6zOkixdEeSGW6AhwPpKAg" Value="#"/>
                    <Node xmi:id="_N6zOkyxdEeSGW6AhwPpKAg" NameID="Node450" Label="Survive" NodeType="TerminalNode">
                      <Prob xmi:id="_N6zOlCxdEeSGW6AhwPpKAg" Value="#"/>
                      <Payoff xmi:id="_N6zOlSxdEeSGW6AhwPpKAg" Set="1" Value="eDALY_TBAIDS*cTime_Xpert_Delay+(eDALY_AIDS*(eLE_AIDSDisc-cTime_Xpert_Delay))+(eLE_NoHIVDisc-eLE_AIDSDisc)"/>
                      <Payoff xmi:id="_N6zOlixdEeSGW6AhwPpKAg" Set="2" Value="(cTB_txcost+cXpert)"/>
                      <Payoff xmi:id="_N6zOlyxdEeSGW6AhxOpKAg" Set="3" Value="0"/>
                      <Payoff xmi:id="_N6zOmCxdEeSGW6AhxOpKAg" Set="4" Value="1"/>
                      <Payoff xmi:id="_N6zOmSxdEeSGW6AhxOpKAg" Set="5" Value="-cTime_Xpert_Delay*cInfxPerYearSmearPos_HIV"/>
                      <Payoff xmi:id="_N6zOmixdEeSGW6AhxOpKAg" Set="6" Value="0"/>
                    </Node>
                    <Node xmi:id="_N6zOmyxdEeSGW6AhxOpKAg" NameID="Node451" Label="Die" NodeType="TerminalNode">
                      <Prob xmi:id="_N6zOnCxdEeSGW6AhyNpKAg" Value="pDieHIV6Mos"/>
                      <Payoff xmi:id="_N6zOnSxdEeSGW6AhyNpKAg" Set="1" Value="cTime_Xpert_Delay*eDALY_TBAIDS+(0.75-cTime_Xpert_Delay)*eDALY_AIDS+(eLE_NoHIVDisc-0.75)"/>
                      <Payoff xmi:id="_N6zOnixdEeSGW6AhyNpKAg" Set="2" Value="(cTB_txcost+cXpert)"/>
                      <Payoff xmi:id="_N6zOnyxdEeSGW6AhyNpKAg" Set="3" Value="-1"/>
                      <Payoff xmi:id="_N6zOoCxdEeSGW6AhyNpKAg" Set="4" Value="1"/>
                      <Payoff xmi:id="_N6zOoSxdEeSGW6AhzMpKAg" Set="5" Value="-cTime_Xpert_Delay*cInfxPerYearSmearPos_HIV"/>
                      <Payoff xmi:id="_N6zOoixdEeSGW6AhzMpKAg" Set="6" Value="0"/>
                    </Node>
                  </Node>
                  <Node xmi:id="_N6zOoyxdEeSGW6AhzMpKAg" NameID="Node452" Label="Treatment Unsuccessful" NodeType="ChanceNode">
                    <Prob xmi:id="_N6zOpCxdEeSGW6AhzMpKAg" Value="pDOTS_Unsuccessful"/>
                    <Node xmi:id="_N6zOpSxdEeSGW6AhzMpKAg" NameID="Node453" Label="Survive" NodeType="TerminalNode">
                      <Prob xmi:id="_N6zOpixdEeSGW6Ah0LpKAg" Value="#"/>
                      <Payoff xmi:id="_N6zOpyxdEeSGW6Ah0LpKAg" Set="1" Value="eDALY_TBAIDS*(2-Discount_Rate)+eDALY_AIDS*(eLE_AIDSDisc-(2-Discount_Rate))+(eLE_NoHIVDisc-eLE_AIDSDisc)"/>
                      <Payoff xmi:id="_N6zOqCxdEeSGW6Ah0LpKAg" Set="2" Value="(cTB_txcost+cXpert)"/>
                      <Payoff xmi:id="_N6zOqSxdEeSGW6Ah0LpKAg" Set="3" Value="0"/>
                      <Payoff xmi:id="_N6zOqixdEeSGW6Ah0LpKAg" Set="4" Value="1"/>
                      <Payoff xmi:id="_N6zOqyxdEeSGW6Ah1KpKAg" Set="5" Value="-(cInfxPerYearSmearPos_HIV)*(2-Discount_Rate)"/>
                      <Payoff xmi:id="_N6zOrCxdEeSGW6Ah1KpKAg" Set="6" Value="0"/>
                    </Node>
                    <Node xmi:id="_N6zOrSxdEeSGW6Ah1KpKAg" NameID="Node454" Label="Die" NodeType="TerminalNode">
                      <Prob xmi:id="_N6zOrixdEeSGW6Ah1KpKAg" Value="pDieNoTreatmentHIV6MosSmearPos"/>
                      <Payoff xmi:id="_N6zOryxdEeSGW6Ah1KpKAg" Set="1" Value="0.75*eDALY_TBAIDS+(eLE_NoHIVDisc-0.75)"/>
                      <Payoff xmi:id="_N6zOsCxdEeSGW6Ah2JpKAg" Set="2" Value="(cTB_txcost+cXpert)"/>
                      <Payoff xmi:id="_N6zOsSxdEeSGW6Ah2JpKAg" Set="3" Value="-1"/>
                      <Payoff xmi:id="_N6zOsixdEeSGW6Ah2JpKAg" Set="4" Value="1"/>
                      <Payoff xmi:id="_N6zOsyxdEeSGW6Ah2JpKAg" Set="5" Value="-.75*cInfxPerYearSmearPos_HIV"/>
                      <Payoff xmi:id="_N6zOtCxdEeSGW6Ah2JpKAg" Set="6" Value="0"/>
                    </Node>
                  </Node>
                </Node>
                <Node xmi:id="_N6zOtSxdEeSGW6Ah3IpKAg" NameID="Node455" Label="Xpert -" NodeType="ChanceNode">
                  <Prob xmi:id="_N6zOtixdEeSGW6Ah3IpKAg" Value="#"/>
                  <Node xmi:id="_N6zOtyxdEeSGW6Ah3IpKAg" NameID="Node456" Label="Empiric +" NodeType="ChanceNode">
                    <Prob xmi:id="_N6zOuCxdEeSGW6Ah3IpKAg" Value="pSens_Empiric"/>
                    <Node xmi:id="_N6zOuSxdEeSGW6Ah3IpKAg" NameID="Node457" Label="Die" NodeType="TerminalNode">
                      <Prob xmi:id="_N6zOuixdEeSGW6Ah4HpKAg" Value="pDieDuringTreatmentHIV"/>
                      <Payoff xmi:id="_N6zOuyxdEeSGW6Ah4HpKAg" Set="1" Value="0.25*eDALY_TBAIDS+(eLE_NoHIVDisc-0.25)"/>
                      <Payoff xmi:id="_N6zOvCxdEeSGW6Ah4HpKAg" Set="2" Value="(.25*cTB_txcost+cXpert)"/>
                      <Payoff xmi:id="_N6zOvSxdEeSGW6Ah4HpKAg" Set="3" Value="-1"/>
                      <Payoff xmi:id="_N6zOvixdEeSGW6Ah4HpKAg" Set="4" Value="1"/>
                      <Payoff xmi:id="_N6zOvyxdEeSGW6Ah5GpKAg" Set="5" Value="-0.25*cInfxPerYearSmearPos_HIV"/>
                      <Payoff xmi:id="_N6zOwCxdEeSGW6Ah5GpKAg" Set="6" Value="0"/>
                    </Node>
                    <Node xmi:id="_N6zOwSxdEeSGW6Ah5GpKAg" NameID="Node458" Label="Treatment Successful" NodeType="ChanceNode">
                      <Prob xmi:id="_N6zOwixdEeSGW6Ah5GpKAg" Value="#"/>
                      <Node xmi:id="_N6zOwyxdEeSGW6Ah5GpKAg" NameID="Node459" Label="Survive" NodeType="TerminalNode">
                        <Prob xmi:id="_N6zOxCxdEeSGW6Ah6FpKAg" Value="#"/>
                        <Payoff xmi:id="_N6zOxSxdEeSGW6Ah6FpKAg" Set="1" Value="eDALY_TBAIDS*cTime_Empiric_Delay+(eDALY_AIDS*(eLE_AIDSDisc-cTime_Empiric_Delay))+(eLE_NoHIVDisc-eLE_AIDSDisc)"/>
                        <Payoff xmi:id="_N6zOxixdEeSGW6Ah6FpKAg" Set="2" Value="(cTB_txcost+cXpert)"/>
                        <Payoff xmi:id="_N6zOxyxdEeSGW6Ah6FpKAg" Set="3" Value="0"/>
                        <Payoff xmi:id="_N6zOyCxdEeSGW6Ah6FpKAg" Set="4" Value="1"/>
                        <Payoff xmi:id="_N6zOySxdEeSGW6Ah7EpKAg" Set="5" Value="-cTime_Empiric_Delay*cInfxPerYearSmearPos_HIV"/>
                        <Payoff xmi:id="_N6zOyixdEeSGW6Ah7EpKAg" Set="6" Value="0"/>
                      </Node>
                      <Node xmi:id="_N6zOyyxdEeSGW6Ah7EpKAg" NameID="Node460" Label="Die" NodeType="TerminalNode">
                        <Prob xmi:id="_N6zOzCxdEeSGW6Ah7EpKAg" Value="pDieHIV6Mos"/>
                        <Payoff xmi:id="_N6zOzSxdEeSGW6Ah7EpKAg" Set="1" Value="cTime_Empiric_Delay*eDALY_TBAIDS+(0.75-cTime_Empiric_Delay)*eDALY_AIDS+(eLE_NoHIVDisc-0.75)"/>
                        <Payoff xmi:id="_N6zOzixdEeSGW6Ah8DpKAg" Set="2" Value="(cTB_txcost+cXpert)"/>
                        <Payoff xmi:id="_N6zOzyxdEeSGW6Ah8DpKAg" Set="3" Value="-1"/>
                        <Payoff xmi:id="_N6zO0CxdEeSGW6Ah8DpKAg" Set="4" Value="1"/>
                        <Payoff xmi:id="_N6zO0SxdEeSGW6Ah8DpKAg" Set="5" Value="-cTime_Empiric_Delay*cInfxPerYearSmearPos_HIV"/>
                        <Payoff xmi:id="_N6zO0ixdEeSGW6Ah8DpKAg" Set="6" Value="0"/>
                      </Node>
                    </Node>
                    <Node xmi:id="_N6zO0yxdEeSGW6Ah9CpKAg" NameID="Node461" Label="Treatment Unsuccessful" NodeType="ChanceNode">
                      <Prob xmi:id="_N6zO1CxdEeSGW6Ah9CpKAg" Value="pDOTS_Unsuccessful"/>
                      <Node xmi:id="_N6zO1SxdEeSGW6Ah9CpKAg" NameID="Node462" Label="Survive" NodeType="TerminalNode">
                        <Prob xmi:id="_N6zO1ixdEeSGW6Ah9CpKAg" Value="#"/>
                        <Payoff xmi:id="_N6zO1yxdEeSGW6Ah9CpKAg" Set="1" Value="eDALY_TBAIDS*(2-Discount_Rate)+eDALY_AIDS*(eLE_AIDSDisc-(2-Discount_Rate))+(eLE_NoHIVDisc-eLE_AIDSDisc)"/>
                        <Payoff xmi:id="_N6zO2CxdEeSGW6Ah-BpKAg" Set="2" Value="(cTB_txcost+cXpert)"/>
                        <Payoff xmi:id="_N6zO2SxdEeSGW6Ah-BpKAg" Set="3" Value="0"/>
                        <Payoff xmi:id="_N6zO2ixdEeSGW6Ah-BpKAg" Set="4" Value="1"/>
                        <Payoff xmi:id="_N6zO2yxdEeSGW6Ah-BpKAg" Set="5" Value="-(cInfxPerYearSmearPos_HIV)*(2-Discount_Rate)"/>
                        <Payoff xmi:id="_N6zO3CxdEeSGW6Ah-BpKAg" Set="6" Value="0"/>
                      </Node>
                      <Node xmi:id="_N6zO3SxdEeSGW6Ah_ApKAg" NameID="Node463" Label="Die" NodeType="TerminalNode">
                        <Prob xmi:id="_N6zO3ixdEeSGW6Ah_ApKAg" Value="pDieNoTreatmentHIV6MosSmearPos"/>
                        <Payoff xmi:id="_N6zO3yxdEeSGW6Ah_ApKAg" Set="1" Value="0.75*eDALY_TBAIDS+(eLE_NoHIVDisc-0.75)"/>
                        <Payoff xmi:id="_N6zO4CxdEeSGW6Ah_ApKAg" Set="2" Value="(cTB_txcost+cXpert)"/>
                        <Payoff xmi:id="_N6zO4SxdEeSGW6Ah_ApKAg" Set="3" Value="-1"/>
                        <Payoff xmi:id="_N6zO4ixdEeSGW6AhA_pKAg" Set="4" Value="1"/>
                        <Payoff xmi:id="_N6zO4yxdEeSGW6AhA_pKAg" Set="5" Value="-.75*cInfxPerYearSmearPos_HIV"/>
                        <Payoff xmi:id="_N6zO5CxdEeSGW6AhA_pKAg" Set="6" Value="0"/>
                      </Node>
                    </Node>
                  </Node>
                  <Node xmi:id="_N6zO5SxdEeSGW6AhA_pKAg" NameID="Node464" Label="Empiric -" NodeType="ChanceNode">
                    <Prob xmi:id="_N6zO5ixdEeSGW6AhA_pKAg" Value="#"/>
                    <Node xmi:id="_N6zO5yxdEeSGW6AhB-pKAg" NameID="Node465" Label="Die" NodeType="TerminalNode">
                      <Prob xmi:id="_N6zO6CxdEeSGW6AhB-pKAg" Value="pDieNoTreatmentSmearPosHIV"/>
                      <Payoff xmi:id="_N6zO6SxdEeSGW6AhB-pKAg" Set="1" Value="0.5*eDALY_TBAIDS+(eLE_NoHIVDisc-0.5)"/>
                      <Payoff xmi:id="_N6zO6ixdEeSGW6AhB-pKAg" Set="2" Value="cXpert"/>
                      <Payoff xmi:id="_N6zO6yxdEeSGW6AhB-pKAg" Set="3" Value="-1"/>
                      <Payoff xmi:id="_N6zO7CxdEeSGW6AhC9pKAg" Set="4" Value="0"/>
                      <Payoff xmi:id="_N6zO7SxdEeSGW6AhC9pKAg" Set="5" Value="-(.5)*cInfxPerYearSmearPos_HIV"/>
                      <Payoff xmi:id="_N6zO7ixdEeSGW6AhC9pKAg" Set="6" Value="0"/>
                    </Node>
                    <Node xmi:id="_N6zO7yxdEeSGW6AhC9pKAg" NameID="Node466" Label="Survive" NodeType="TerminalNode">
                      <Prob xmi:id="_N6zO8CxdEeSGW6AhC9pKAg" Value="#"/>
                      <Payoff xmi:id="_N6zO8SxdEeSGW6AhD8pKAg" Set="1" Value="eDALY_TBAIDS*(2-Discount_Rate)+eDALY_AIDS*(eLE_AIDSDisc-(2-Discount_Rate))+(eLE_NoHIVDisc-eLE_AIDSDisc)"/>
                      <Payoff xmi:id="_N6zO8ixdEeSGW6AhD8pKAg" Set="2" Value="cXpert"/>
                      <Payoff xmi:id="_N6zO8yxdEeSGW6AhD8pKAg" Set="3" Value="0"/>
                      <Payoff xmi:id="_N6zO9CxdEeSGW6AhD8pKAg" Set="4" Value="0"/>
                      <Payoff xmi:id="_N6zO9SxdEeSGW6AhD8pKAg" Set="5" Value="-cInfxPerYearSmearPos_HIV*(2-Discount_Rate)"/>
                      <Payoff xmi:id="_N6zO9ixdEeSGW6AhE7pKAg" Set="6" Value="0"/>
                    </Node>
                  </Node>
                </Node>
              </Node>
              <Node xmi:id="_N6zO9yxdEeSGW6AhE7pKAg" NameID="Node467" Label="Smear-" NodeType="ChanceNode">
                <Prob xmi:id="_N6zO-CxdEeSGW6AhE7pKAg" Value="#"/>
                <Node xmi:id="_N6zO-SxdEeSGW6AhE7pKAg" NameID="Node468" Label="Xpert +" NodeType="ChanceNode">
                  <Prob xmi:id="_N6zO-ixdEeSGW6AhE7pKAg" Value="pSens_Xpert_SmNeg"/>
                  <Node xmi:id="_N6zO-yxdEeSGW6AhF6pKAg" NameID="Node469" Label="Die" NodeType="TerminalNode">
                    <Prob xmi:id="_N6zO_CxdEeSGW6AhF6pKAg" Value="pDieDuringTreatmentHIV"/>
                    <Payoff xmi:id="_N6zO_SxdEeSGW6AhF6pKAg" Set="1" Value="0.25*eDALY_TBAIDS+(eLE_NoHIVDisc-0.25)"/>
                    <Payoff xmi:id="_N6zO_ixdEeSGW6AhF6pKAg" Set="2" Value="(.25*cTB_txcost+cXpert) "/>
                    <Payoff xmi:id="_N6zO_yxdEeSGW6AhF6pKAg" Set="3" Value="-1"/>
                    <Payoff xmi:id="_N6zPACxdEeSGW6AhG5pKAg" Set="4" Value="1"/>
                    <Payoff xmi:id="_N6zPASxdEeSGW6AhG5pKAg" Set="5" Value="-.25*cInfxPerYearSmearNeg_HIV"/>
                    <Payoff xmi:id="_N6zPAixdEeSGW6AhG5pKAg" Set="6" Value="0"/>
                  </Node>
                  <Node xmi:id="_N6zPAyxdEeSGW6AhG5pKAg" NameID="Node470" Label="Treatment Successful" NodeType="ChanceNode">
                    <Prob xmi:id="_N6zPBCxdEeSGW6AhG5pKAg" Value="#"/>
                    <Node xmi:id="_N6zPBSxdEeSGW6AhH4pKAg" NameID="Node471" Label="Survive" NodeType="TerminalNode">
                      <Prob xmi:id="_N6zPBixdEeSGW6AhH4pKAg" Value="#"/>
                      <Payoff xmi:id="_N6zPByxdEeSGW6AhH4pKAg" Set="1" Value="eDALY_TBAIDS*cTime_Xpert_Delay+(eDALY_AIDS*(eLE_AIDSDisc-cTime_Xpert_Delay))+(eLE_NoHIVDisc-eLE_AIDSDisc)"/>
                      <Payoff xmi:id="_N6zPCCxdEeSGW6AhH4pKAg" Set="2" Value="(cTB_txcost+cXpert)"/>
                      <Payoff xmi:id="_N6zPCSxdEeSGW6AhH4pKAg" Set="3" Value="0"/>
                      <Payoff xmi:id="_N6zPCixdEeSGW6AhI3pKAg" Set="4" Value="1"/>
                      <Payoff xmi:id="_N6zPCyxdEeSGW6AhI3pKAg" Set="5" Value="-cTime_Xpert_Delay*cInfxPerYearSmearNeg_HIV"/>
                      <Payoff xmi:id="_N6zPDCxdEeSGW6AhI3pKAg" Set="6" Value="0"/>
                    </Node>
                    <Node xmi:id="_N6zPDSxdEeSGW6AhI3pKAg" NameID="Node472" Label="Die" NodeType="TerminalNode">
                      <Prob xmi:id="_N6zPDixdEeSGW6AhI3pKAg" Value="pDieHIV6Mos"/>
                      <Payoff xmi:id="_N6zPDyxdEeSGW6AhJ2pKAg" Set="1" Value="cTime_Xpert_Delay*eDALY_TBAIDS+(0.75-cTime_Xpert_Delay)*eDALY_AIDS+(eLE_NoHIVDisc-0.75)"/>
                      <Payoff xmi:id="_N6zPECxdEeSGW6AhJ2pKAg" Set="2" Value="(cTB_txcost+cXpert)"/>
                      <Payoff xmi:id="_N6zPESxdEeSGW6AhJ2pKAg" Set="3" Value="-1"/>
                      <Payoff xmi:id="_N6zPEixdEeSGW6AhJ2pKAg" Set="4" Value="1"/>
                      <Payoff xmi:id="_N6zPEyxdEeSGW6AhJ2pKAg" Set="5" Value="-cTime_Xpert_Delay*cInfxPerYearSmearNeg_HIV"/>
                      <Payoff xmi:id="_N6zPFCxdEeSGW6AhK1pKAg" Set="6" Value="0"/>
                    </Node>
                  </Node>
                  <Node xmi:id="_N6zPFSxdEeSGW6AhK1pKAg" NameID="Node473" Label="Treatment Unsuccessful" NodeType="ChanceNode">
                    <Prob xmi:id="_N6zPFixdEeSGW6AhK1pKAg" Value="pDOTS_Unsuccessful"/>
                    <Node xmi:id="_N6zPFyxdEeSGW6AhK1pKAg" NameID="Node474" Label="Survive" NodeType="TerminalNode">
                      <Prob xmi:id="_N6zPGCxdEeSGW6AhK1pKAg" Value="#"/>
                      <Payoff xmi:id="_N6zPGSxdEeSGW6AhL0pKAg" Set="1" Value="eDALY_TBAIDS*(2-Discount_Rate)+eDALY_AIDS*(eLE_AIDSDisc-(2-Discount_Rate))+(eLE_NoHIVDisc-eLE_AIDSDisc)"/>
                      <Payoff xmi:id="_N6zPGixdEeSGW6AhL0pKAg" Set="2" Value="(cTB_txcost+cXpert)"/>
                      <Payoff xmi:id="_N6zPGyxdEeSGW6AhL0pKAg" Set="3" Value="0"/>
                      <Payoff xmi:id="_N6zPHCxdEeSGW6AhL0pKAg" Set="4" Value="1"/>
                      <Payoff xmi:id="_N6zPHSxdEeSGW6AhL0pKAg" Set="5" Value="-(cInfxPerYearSmearNeg_HIV)*(2-Discount_Rate)"/>
                      <Payoff xmi:id="_N6zPHixdEeSGW6AhMzpKAg" Set="6" Value="0"/>
                    </Node>
                    <Node xmi:id="_N6zPHyxdEeSGW6AhMzpKAg" NameID="Node475" Label="Die" NodeType="TerminalNode">
                      <Prob xmi:id="_N6zPICxdEeSGW6AhMzpKAg" Value="pDieNoTreatmentHIV6MosSmearNeg"/>
                      <Payoff xmi:id="_N6zPISxdEeSGW6AhMzpKAg" Set="1" Value="0.75*eDALY_TBAIDS+(eLE_NoHIVDisc-0.75)"/>
                      <Payoff xmi:id="_N6zPIixdEeSGW6AhMzpKAg" Set="2" Value="(cTB_txcost+cXpert)"/>
                      <Payoff xmi:id="_N6zPIyxdEeSGW6AhNypKAg" Set="3" Value="-1"/>
                      <Payoff xmi:id="_N6zPJCxdEeSGW6AhNypKAg" Set="4" Value="1"/>
                      <Payoff xmi:id="_N6zPJSxdEeSGW6AhNypKAg" Set="5" Value="-.75*cInfxPerYearSmearNeg_HIV"/>
                      <Payoff xmi:id="_N6zPJixdEeSGW6AhNypKAg" Set="6" Value="0"/>
                    </Node>
                  </Node>
                </Node>
                <Node xmi:id="_N6zPJyxdEeSGW6AhNypKAg" NameID="Node476" Label="Xpert -" NodeType="ChanceNode">
                  <Prob xmi:id="_N6zPKCxdEeSGW6AhOxpKAg" Value="#"/>
                  <Node xmi:id="_N6zPKSxdEeSGW6AhOxpKAg" NameID="Node477" Label="Empiric +" NodeType="ChanceNode">
                    <Prob xmi:id="_N6zPKixdEeSGW6AhOxpKAg" Value="pSens_Empiric"/>
                    <Node xmi:id="_N6zPKyxdEeSGW6AhOxpKAg" NameID="Node478" Label="Die" NodeType="TerminalNode">
                      <Prob xmi:id="_N6zPLCxdEeSGW6AhOxpKAg" Value="pDieDuringTreatmentHIV"/>
                      <Payoff xmi:id="_N6zPLSxdEeSGW6AhPwpKAg" Set="1" Value="0.25*eDALY_TBAIDS+(eLE_NoHIVDisc-0.25)"/>
                      <Payoff xmi:id="_N6zPLixdEeSGW6AhPwpKAg" Set="2" Value="(.25*cTB_txcost+cXpert) "/>
                      <Payoff xmi:id="_N6zPLyxdEeSGW6AhPwpKAg" Set="3" Value="-1"/>
                      <Payoff xmi:id="_N6zPMCxdEeSGW6AhPwpKAg" Set="4" Value="1"/>
                      <Payoff xmi:id="_N6zPMSxdEeSGW6AhPwpKAg" Set="5" Value="-.25*cInfxPerYearSmearNeg_HIV"/>
                      <Payoff xmi:id="_N6zPMixdEeSGW6AhQvpKAg" Set="6" Value="0"/>
                    </Node>
                    <Node xmi:id="_N6zPMyxdEeSGW6AhQvpKAg" NameID="Node479" Label="Treatment Successful" NodeType="ChanceNode">
                      <Prob xmi:id="_N6zPNCxdEeSGW6AhQvpKAg" Value="#"/>
                      <Node xmi:id="_N6zPNSxdEeSGW6AhQvpKAg" NameID="Node480" Label="Survive" NodeType="TerminalNode">
                        <Prob xmi:id="_N6zPNixdEeSGW6AhQvpKAg" Value="#"/>
                        <Payoff xmi:id="_N6zPNyxdEeSGW6AhRupKAg" Set="1" Value="eDALY_TBAIDS*cTime_Empiric_Delay+(eDALY_AIDS*(eLE_AIDSDisc-cTime_Empiric_Delay))+(eLE_NoHIVDisc-eLE_AIDSDisc)"/>
                        <Payoff xmi:id="_N6zPOCxdEeSGW6AhRupKAg" Set="2" Value="(cTB_txcost+cXpert)"/>
                        <Payoff xmi:id="_N6zPOSxdEeSGW6AhRupKAg" Set="3" Value="0"/>
                        <Payoff xmi:id="_N6zPOixdEeSGW6AhRupKAg" Set="4" Value="1"/>
                        <Payoff xmi:id="_N6zPOyxdEeSGW6AhRupKAg" Set="5" Value="-cTime_Empiric_Delay*cInfxPerYearSmearNeg_HIV"/>
                        <Payoff xmi:id="_N6zPPCxdEeSGW6AhStpKAg" Set="6" Value="0"/>
                      </Node>
                      <Node xmi:id="_N6zPPSxdEeSGW6AhStpKAg" NameID="Node481" Label="Die" NodeType="TerminalNode">
                        <Prob xmi:id="_N6zPPixdEeSGW6AhStpKAg" Value="pDieHIV6Mos"/>
                        <Payoff xmi:id="_N6zPPyxdEeSGW6AhStpKAg" Set="1" Value="cTime_Empiric_Delay*eDALY_TBAIDS+(0.75-cTime_Empiric_Delay)*eDALY_AIDS+(eLE_NoHIVDisc-0.75)"/>
                        <Payoff xmi:id="_N6zPQCxdEeSGW6AhStpKAg" Set="2" Value="(cTB_txcost+cXpert)"/>
                        <Payoff xmi:id="_N6zPQSxdEeSGW6AhTspKAg" Set="3" Value="-1"/>
                        <Payoff xmi:id="_N6zPQixdEeSGW6AhTspKAg" Set="4" Value="1"/>
                        <Payoff xmi:id="_N6zPQyxdEeSGW6AhTspKAg" Set="5" Value="-cTime_Empiric_Delay*cInfxPerYearSmearNeg_HIV"/>
                        <Payoff xmi:id="_N6zPRCxdEeSGW6AhTspKAg" Set="6" Value="0"/>
                      </Node>
                    </Node>
                    <Node xmi:id="_N6zPRSxdEeSGW6AhTspKAg" NameID="Node482" Label="Treatment Unsuccessful" NodeType="ChanceNode">
                      <Prob xmi:id="_N6zPRixdEeSGW6AhUrpKAg" Value="pDOTS_Unsuccessful"/>
                      <Node xmi:id="_N6zPRyxdEeSGW6AhUrpKAg" NameID="Node483" Label="Survive" NodeType="TerminalNode">
                        <Prob xmi:id="_N6zPSCxdEeSGW6AhUrpKAg" Value="#"/>
                        <Payoff xmi:id="_N6zPSSxdEeSGW6AhUrpKAg" Set="1" Value="eDALY_TBAIDS*(2-Discount_Rate)+eDALY_AIDS*(eLE_AIDSDisc-(2-Discount_Rate))+(eLE_NoHIVDisc-eLE_AIDSDisc)"/>
                        <Payoff xmi:id="_N6zPSixdEeSGW6AhUrpKAg" Set="2" Value="(cTB_txcost+cXpert)"/>
                        <Payoff xmi:id="_N6zPSyxdEeSGW6AhVqpKAg" Set="3" Value="0"/>
                        <Payoff xmi:id="_N6zPTCxdEeSGW6AhVqpKAg" Set="4" Value="1"/>
                        <Payoff xmi:id="_N6zPTSxdEeSGW6AhVqpKAg" Set="5" Value="-(cInfxPerYearSmearNeg_HIV)*(2-Discount_Rate)"/>
                        <Payoff xmi:id="_N6zPTixdEeSGW6AhVqpKAg" Set="6" Value="0"/>
                      </Node>
                      <Node xmi:id="_N6zPTyxdEeSGW6AhVqpKAg" NameID="Node484" Label="Die" NodeType="TerminalNode">
                        <Prob xmi:id="_N6zPUCxdEeSGW6AhWppKAg" Value="pDieNoTreatmentHIV6MosSmearNeg"/>
                        <Payoff xmi:id="_N6zPUSxdEeSGW6AhWppKAg" Set="1" Value="0.75*eDALY_TBAIDS+(eLE_NoHIVDisc-0.75)"/>
                        <Payoff xmi:id="_N6zPUixdEeSGW6AhWppKAg" Set="2" Value="(cTB_txcost+cXpert)"/>
                        <Payoff xmi:id="_N6zPUyxdEeSGW6AhWppKAg" Set="3" Value="-1"/>
                        <Payoff xmi:id="_N6zPVCxdEeSGW6AhWppKAg" Set="4" Value="1"/>
                        <Payoff xmi:id="_N6zPVSxdEeSGW6AhXopKAg" Set="5" Value="-.75*cInfxPerYearSmearNeg_HIV"/>
                        <Payoff xmi:id="_N6zPVixdEeSGW6AhXopKAg" Set="6" Value="0"/>
                      </Node>
                    </Node>
                  </Node>
                  <Node xmi:id="_N6zPVyxdEeSGW6AhXopKAg" NameID="Node485" Label="Empiric -" NodeType="ChanceNode">
                    <Prob xmi:id="_N6zPWCxdEeSGW6AhXopKAg" Value="#"/>
                    <Node xmi:id="_N6zPWSxdEeSGW6AhXopKAg" NameID="Node486" Label="Die" NodeType="TerminalNode">
                      <Prob xmi:id="_N6zPWixdEeSGW6AhYnpKAg" Value="pDieNoTreatmentSmearNegHIV"/>
                      <Payoff xmi:id="_N6zPWyxdEeSGW6AhYnpKAg" Set="1" Value="0.5*eDALY_TBAIDS+(eLE_NoHIVDisc-0.5)"/>
                      <Payoff xmi:id="_N6zPXCxdEeSGW6AhYnpKAg" Set="2" Value="cXpert"/>
                      <Payoff xmi:id="_N6zPXSxdEeSGW6AhYnpKAg" Set="3" Value="-1"/>
                      <Payoff xmi:id="_N6zPXixdEeSGW6AhYnpKAg" Set="4" Value="0"/>
                      <Payoff xmi:id="_N6zPXyxdEeSGW6AhZmpKAg" Set="5" Value="-(.5)*cInfxPerYearSmearNeg_HIV"/>
                      <Payoff xmi:id="_N6zPYCxdEeSGW6AhZmpKAg" Set="6" Value="0"/>
                    </Node>
                    <Node xmi:id="_N6zPYSxdEeSGW6AhZmpKAg" NameID="Node487" Label="Survive" NodeType="TerminalNode">
                      <Prob xmi:id="_N6zPYixdEeSGW6AhZmpKAg" Value="#"/>
                      <Payoff xmi:id="_N6zPYyxdEeSGW6AhZmpKAg" Set="1" Value="eDALY_TBAIDS*(2-Discount_Rate)+eDALY_AIDS*(eLE_AIDSDisc-(2-Discount_Rate))+(eLE_NoHIVDisc-eLE_AIDSDisc)"/>
                      <Payoff xmi:id="_N6zPZCxdEeSGW6AhalpKAg" Set="2" Value="cXpert"/>
                      <Payoff xmi:id="_N6zPZSxdEeSGW6AhalpKAg" Set="3" Value="0"/>
                      <Payoff xmi:id="_N6zPZixdEeSGW6AhalpKAg" Set="4" Value="0"/>
                      <Payoff xmi:id="_N6zPZyxdEeSGW6AhalpKAg" Set="5" Value="-cInfxPerYearSmearNeg_HIV*(2-Discount_Rate)"/>
                      <Payoff xmi:id="_N6zPaCxdEeSGW6AhalpKAg" Set="6" Value="0"/>
                    </Node>
                  </Node>
                </Node>
              </Node>
            </Node>
            <Node xmi:id="_N6zPaSxdEeSGW6AhbkpKAg" NameID="Node488" Label="HIV-" NodeType="ChanceNode">
              <Prob xmi:id="_N6zPaixdEeSGW6AhbkpKAg" Value="#"/>
              <Node xmi:id="_N6zPayxdEeSGW6AhbkpKAg" NameID="Node489" Label="Smear +" NodeType="ChanceNode">
                <Prob xmi:id="_N6zPbCxdEeSGW6AhbkpKAg" Value="pSens_Smear"/>
                <Node xmi:id="_N6zPbSxdEeSGW6AhbkpKAg" NameID="Node490" Label="Xpert +" NodeType="ChanceNode">
                  <Prob xmi:id="_N6zPbixdEeSGW6AhcjpKAg" Value="pSens_Xpert_SmPos"/>
                  <Node xmi:id="_N6zPbyxdEeSGW6AhcjpKAg" NameID="Node491" Label="Die" NodeType="TerminalNode">
                    <Prob xmi:id="_N6zPcCxdEeSGW6AhcjpKAg" Value="pDieDuringTreatment"/>
                    <Payoff xmi:id="_N6zPcSxdEeSGW6AhcjpKAg" Set="1" Value="0.25*eDALY_TB+(eLE_NoHIVDisc-0.25)"/>
                    <Payoff xmi:id="_N6zPcixdEeSGW6AhcjpKAg" Set="2" Value="cXpert+(.25*cTB_txcost) "/>
                    <Payoff xmi:id="_N6zPcyxdEeSGW6AhdipKAg" Set="3" Value="-1"/>
                    <Payoff xmi:id="_N6zPdCxdEeSGW6AhdipKAg" Set="4" Value="1"/>
                    <Payoff xmi:id="_N6zPdSxdEeSGW6AhdipKAg" Set="5" Value="-(.25)*cInfxPerYearSmearPos"/>
                    <Payoff xmi:id="_N6zPdixdEeSGW6AhdipKAg" Set="6" Value="0"/>
                  </Node>
                  <Node xmi:id="_N6zPdyxdEeSGW6AhdipKAg" NameID="Node492" Label="Treatment Successful" NodeType="LabelNode">
                    <Prob xmi:id="_N6zPeCxdEeSGW6AhehpKAg" Value="#"/>
                    <Node xmi:id="_N6zPeSxdEeSGW6AhehpKAg" NameID="Node493" Label="Survive" NodeType="TerminalNode">
                      <Payoff xmi:id="_N6zPeixdEeSGW6AhehpKAg" Set="1" Value="cTime_Xpert_Delay*eDALY_TB+0.5*eDALY_DOTS"/>
                      <Payoff xmi:id="_N6zPeyxdEeSGW6AhehpKAg" Set="2" Value="(cTB_txcost+cXpert)"/>
                      <Payoff xmi:id="_N6zPfCxdEeSGW6AhehpKAg" Set="3" Value="0"/>
                      <Payoff xmi:id="_N6zPfSxdEeSGW6AhfgpKAg" Set="4" Value="1"/>
                      <Payoff xmi:id="_N6zPfixdEeSGW6AhfgpKAg" Set="5" Value="-cTime_Xpert_Delay*cInfxPerYearSmearPos"/>
                      <Payoff xmi:id="_N6zPfyxdEeSGW6AhfgpKAg" Set="6" Value="0"/>
                    </Node>
                  </Node>
                  <Node xmi:id="_N6zPgCxdEeSGW6AhfgpKAg" NameID="Node494" Label="Treatment Unsuccessful" NodeType="ChanceNode">
                    <Prob xmi:id="_N6zPgSxdEeSGW6AhfgpKAg" Value="pDOTS_Unsuccessful"/>
                    <Node xmi:id="_N6zPgixdEeSGW6AhgfpKAg" NameID="Node495" Label="Survive" NodeType="TerminalNode">
                      <Prob xmi:id="_N6zPgyxdEeSGW6AhgfpKAg" Value="#"/>
                      <Payoff xmi:id="_N6zPhCxdEeSGW6AhgfpKAg" Set="1" Value="eDALY_TB*(2-Discount_Rate)"/>
                      <Payoff xmi:id="_N6zPhSxdEeSGW6AhgfpKAg" Set="2" Value="(cTB_txcost+cXpert)"/>
                      <Payoff xmi:id="_N6zPhixdEeSGW6AhgfpKAg" Set="3" Value="0"/>
                      <Payoff xmi:id="_N6zPhyxdEeSGW6AhhepKAg" Set="4" Value="1"/>
                      <Payoff xmi:id="_N6zPiCxdEeSGW6AhhepKAg" Set="5" Value="-cInfxPerYearSmearPos*(2-Discount_Rate)"/>
                      <Payoff xmi:id="_N6zPiSxdEeSGW6AhhepKAg" Set="6" Value="0"/>
                    </Node>
                    <Node xmi:id="_N6zPiixdEeSGW6AhhepKAg" NameID="Node496" Label="Die" NodeType="TerminalNode">
                      <Prob xmi:id="_N6zPiyxdEeSGW6AhhepKAg" Value="pDieNoTreatment6MosSmearPos"/>
                      <Payoff xmi:id="_N6zPjCxdEeSGW6AhidpKAg" Set="1" Value="0.75*eDALY_TB+(eLE_NoHIVDisc-0.75)"/>
                      <Payoff xmi:id="_N6zPjSxdEeSGW6AhidpKAg" Set="2" Value="(cTB_txcost+cXpert)"/>
                      <Payoff xmi:id="_N6zPjixdEeSGW6AhidpKAg" Set="3" Value="-1"/>
                      <Payoff xmi:id="_N6zPjyxdEeSGW6AhidpKAg" Set="4" Value="1"/>
                      <Payoff xmi:id="_N6zPkCxdEeSGW6AhidpKAg" Set="5" Value="-(.75)*cInfxPerYearSmearPos"/>
                      <Payoff xmi:id="_N6zPkSxdEeSGW6AhjcpKAg" Set="6" Value="0"/>
                    </Node>
                  </Node>
                </Node>
                <Node xmi:id="_N6zPkixdEeSGW6AhjcpKAg" NameID="Node497" Label="Xpert -" NodeType="ChanceNode">
                  <Prob xmi:id="_N6zPkyxdEeSGW6AhjcpKAg" Value="#"/>
                  <Node xmi:id="_N6zPlCxdEeSGW6AhjcpKAg" NameID="Node498" Label="Empiric +" NodeType="ChanceNode">
                    <Prob xmi:id="_N6zPlSxdEeSGW6AhjcpKAg" Value="pSens_Empiric"/>
                    <Node xmi:id="_N6zPlixdEeSGW6AhkbpKAg" NameID="Node499" Label="Die" NodeType="TerminalNode">
                      <Prob xmi:id="_N6zPlyxdEeSGW6AhkbpKAg" Value="pDieDuringTreatment"/>
                      <Payoff xmi:id="_N6zPmCxdEeSGW6AhkbpKAg" Set="1" Value="0.25*eDALY_TB+(eLE_NoHIVDisc-0.25)"/>
                      <Payoff xmi:id="_N6zPmSxdEeSGW6AhkbpKAg" Set="2" Value="(.25*cTB_txcost+cXpert) "/>
                      <Payoff xmi:id="_N6zPmixdEeSGW6AhkbpKAg" Set="3" Value="-1"/>
                      <Payoff xmi:id="_N6zPmyxdEeSGW6AhlapKAg" Set="4" Value="1"/>
                      <Payoff xmi:id="_N6zPnCxdEeSGW6AhlapKAg" Set="5" Value="-(.25)*cInfxPerYearSmearPos"/>
                      <Payoff xmi:id="_N6zPnSxdEeSGW6AhlapKAg" Set="6" Value="0"/>
                    </Node>
                    <Node xmi:id="_N6zPnixdEeSGW6AhlapKAg" NameID="Node500" Label="Treatment Successful" NodeType="LabelNode">
                      <Prob xmi:id="_N6zPnyxdEeSGW6AhlapKAg" Value="#"/>
                      <Node xmi:id="_N6zPoCxdEeSGW6AhmZpKAg" NameID="Node501" Label="Survive" NodeType="TerminalNode">
                        <Payoff xmi:id="_N6zPoSxdEeSGW6AhmZpKAg" Set="1" Value="cTime_Empiric_Delay*eDALY_TB+0.5*eDALY_DOTS"/>
                        <Payoff xmi:id="_N6zPoixdEeSGW6AhmZpKAg" Set="2" Value="(cTB_txcost+cXpert)"/>
                        <Payoff xmi:id="_N6zPoyxdEeSGW6AhmZpKAg" Set="3" Value="0"/>
                        <Payoff xmi:id="_N6zPpCxdEeSGW6AhmZpKAg" Set="4" Value="1"/>
                        <Payoff xmi:id="_N6zPpSxdEeSGW6AhnYpKAg" Set="5" Value="-cTime_Empiric_Delay*cInfxPerYearSmearPos"/>
                        <Payoff xmi:id="_N6zPpixdEeSGW6AhnYpKAg" Set="6" Value="0"/>
                      </Node>
                    </Node>
                    <Node xmi:id="_N6zPpyxdEeSGW6AhnYpKAg" NameID="Node502" Label="Treatment Unsuccessful" NodeType="ChanceNode">
                      <Prob xmi:id="_N6zPqCxdEeSGW6AhnYpKAg" Value="pDOTS_Unsuccessful"/>
                      <Node xmi:id="_N6zPqSxdEeSGW6AhnYpKAg" NameID="Node503" Label="Survive" NodeType="TerminalNode">
                        <Prob xmi:id="_N6zPqixdEeSGW6AhoXpKAg" Value="#"/>
                        <Payoff xmi:id="_N6zPqyxdEeSGW6AhoXpKAg" Set="1" Value="eDALY_TB*(2-Discount_Rate)"/>
                        <Payoff xmi:id="_N6zPrCxdEeSGW6AhoXpKAg" Set="2" Value="(cTB_txcost+cXpert)"/>
                        <Payoff xmi:id="_N6zPrSxdEeSGW6AhoXpKAg" Set="3" Value="0"/>
                        <Payoff xmi:id="_N6zPrixdEeSGW6AhoXpKAg" Set="4" Value="1"/>
                        <Payoff xmi:id="_N6zPryxdEeSGW6AhpWpKAg" Set="5" Value="-cInfxPerYearSmearPos*(2-Discount_Rate)"/>
                        <Payoff xmi:id="_N6zPsCxdEeSGW6AhpWpKAg" Set="6" Value="0"/>
                      </Node>
                      <Node xmi:id="_N6zPsSxdEeSGW6AhpWpKAg" NameID="Node504" Label="Die" NodeType="TerminalNode">
                        <Prob xmi:id="_N6zPsixdEeSGW6AhpWpKAg" Value="pDieNoTreatment6MosSmearPos"/>
                        <Payoff xmi:id="_N6zPsyxdEeSGW6AhpWpKAg" Set="1" Value="0.75*eDALY_TB+(eLE_NoHIVDisc-0.75)"/>
                        <Payoff xmi:id="_N6zPtCxdEeSGW6AhqVpKAg" Set="2" Value="(cTB_txcost+cXpert)"/>
                        <Payoff xmi:id="_N6zPtSxdEeSGW6AhqVpKAg" Set="3" Value="-1"/>
                        <Payoff xmi:id="_N6zPtixdEeSGW6AhqVpKAg" Set="4" Value="1"/>
                        <Payoff xmi:id="_N6zPtyxdEeSGW6AhqVpKAg" Set="5" Value="-(.75)*cInfxPerYearSmearPos"/>
                        <Payoff xmi:id="_N6zPuCxdEeSGW6AhqVpKAg" Set="6" Value="0"/>
                      </Node>
                    </Node>
                  </Node>
                  <Node xmi:id="_N6zPuSxdEeSGW6AhrUpKAg" NameID="Node505" Label="Empiric -" NodeType="ChanceNode">
                    <Prob xmi:id="_N6zPuixdEeSGW6AhrUpKAg" Value="#"/>
                    <Node xmi:id="_N6zPuyxdEeSGW6AhrUpKAg" NameID="Node506" Label="Die" NodeType="TerminalNode">
                      <Prob xmi:id="_N6zPvCxdEeSGW6AhrUpKAg" Value="pDieNoTreatmentSmearPos"/>
                      <Payoff xmi:id="_N6zPvSxdEeSGW6AhrUpKAg" Set="1" Value="0.5*eDALY_TB+(eLE_NoHIVDisc-0.5)"/>
                      <Payoff xmi:id="_N6zPvixdEeSGW6AhsTpKAg" Set="2" Value="cXpert"/>
                      <Payoff xmi:id="_N6zPvyxdEeSGW6AhsTpKAg" Set="3" Value="-1"/>
                      <Payoff xmi:id="_N6zPwCxdEeSGW6AhsTpKAg" Set="4" Value="0"/>
                      <Payoff xmi:id="_N6zPwSxdEeSGW6AhsTpKAg" Set="5" Value="-.5*cInfxPerYearSmearPos"/>
                      <Payoff xmi:id="_N6zPwixdEeSGW6AhsTpKAg" Set="6" Value="0"/>
                    </Node>
                    <Node xmi:id="_N6zPwyxdEeSGW6AhtSpKAg" NameID="Node507" Label="Survive" NodeType="TerminalNode">
                      <Prob xmi:id="_N6zPxCxdEeSGW6AhtSpKAg" Value="#"/>
                      <Payoff xmi:id="_N6zPxSxdEeSGW6AhtSpKAg" Set="1" Value="eDALY_TB*(2-Discount_Rate)"/>
                      <Payoff xmi:id="_N6zPxixdEeSGW6AhtSpKAg" Set="2" Value="cXpert"/>
                      <Payoff xmi:id="_N6zPxyxdEeSGW6AhtSpKAg" Set="3" Value="0"/>
                      <Payoff xmi:id="_N6zPyCxdEeSGW6AhuRpKAg" Set="4" Value="0"/>
                      <Payoff xmi:id="_N6zPySxdEeSGW6AhuRpKAg" Set="5" Value="-cInfxPerYearSmearPos*(2-Discount_Rate)"/>
                      <Payoff xmi:id="_N6zPyixdEeSGW6AhuRpKAg" Set="6" Value="0"/>
                    </Node>
                  </Node>
                </Node>
              </Node>
              <Node xmi:id="_N6zPyyxdEeSGW6AhuRpKAg" NameID="Node508" Label="Smear -" NodeType="ChanceNode">
                <Prob xmi:id="_N6zPzCxdEeSGW6AhuRpKAg" Value="#"/>
                <Definition xmi:id="_N6zPzSxdEeSGW6AhvQpKAg" Variable="_node_action" Value="Script(&quot;!UserInput(Enter name:, var1) !DisplayScriptVar(var1)&quot;)"/>
                <Node xmi:id="_N6zPzixdEeSGW6AhvQpKAg" NameID="Node509" Label="Xpert +" NodeType="ChanceNode">
                  <Prob xmi:id="_N6zPzyxdEeSGW6AhvQpKAg" Value="pSens_Xpert_SmNeg"/>
                  <Node xmi:id="_N6zP0CxdEeSGW6AhvQpKAg" NameID="Node510" Label="Die" NodeType="TerminalNode">
                    <Prob xmi:id="_N6zP0SxdEeSGW6AhvQpKAg" Value="pDieDuringTreatment"/>
                    <Payoff xmi:id="_N6zP0ixdEeSGW6AhwPpKAg" Set="1" Value="0.25*eDALY_TB+(eLE_NoHIVDisc-0.25)"/>
                    <Payoff xmi:id="_N6zP0yxdEeSGW6AhwPpKAg" Set="2" Value="cXpert+(.25*cTB_txcost)"/>
                    <Payoff xmi:id="_N6zP1CxdEeSGW6AhwPpKAg" Set="3" Value="-1"/>
                    <Payoff xmi:id="_N6zP1SxdEeSGW6AhwPpKAg" Set="4" Value="1"/>
                    <Payoff xmi:id="_N6zP1ixdEeSGW6AhwPpKAg" Set="5" Value="-(.25)*cInfxPerYearSmearNeg"/>
                    <Payoff xmi:id="_N6zP1yxdEeSGW6AhxOpKAg" Set="6" Value="0"/>
                  </Node>
                  <Node xmi:id="_N6zP2CxdEeSGW6AhxOpKAg" NameID="Node511" Label="Treatment Successful" NodeType="LabelNode">
                    <Prob xmi:id="_N6zP2SxdEeSGW6AhxOpKAg" Value="#"/>
                    <Node xmi:id="_N6zP2ixdEeSGW6AhxOpKAg" NameID="Node512" Label="Survive" NodeType="TerminalNode">
                      <Payoff xmi:id="_N6zP2yxdEeSGW6AhxOpKAg" Set="1" Value="cTime_Xpert_Delay*eDALY_TB+0.5*eDALY_DOTS"/>
                      <Payoff xmi:id="_N6zP3CxdEeSGW6AhyNpKAg" Set="2" Value="(cTB_txcost+cXpert)"/>
                      <Payoff xmi:id="_N6zP3SxdEeSGW6AhyNpKAg" Set="3" Value="0"/>
                      <Payoff xmi:id="_N6zP3ixdEeSGW6AhyNpKAg" Set="4" Value="1"/>
                      <Payoff xmi:id="_N6zP3yxdEeSGW6AhyNpKAg" Set="5" Value="-cTime_Xpert_Delay*cInfxPerYearSmearNeg"/>
                      <Payoff xmi:id="_N6zP4CxdEeSGW6AhyNpKAg" Set="6" Value="0"/>
                    </Node>
                  </Node>
                  <Node xmi:id="_N6zP4SxdEeSGW6AhzMpKAg" NameID="Node513" Label="Treatment Unsuccessful" NodeType="ChanceNode">
                    <Prob xmi:id="_N6zP4ixdEeSGW6AhzMpKAg" Value="pDOTS_Unsuccessful"/>
                    <Node xmi:id="_N6zP4yxdEeSGW6AhzMpKAg" NameID="Node514" Label="Survive" NodeType="TerminalNode">
                      <Prob xmi:id="_N6zP5CxdEeSGW6AhzMpKAg" Value="#"/>
                      <Payoff xmi:id="_N6zP5SxdEeSGW6AhzMpKAg" Set="1" Value="eDALY_TB*(2-Discount_Rate)"/>
                      <Payoff xmi:id="_N6zP5ixdEeSGW6Ah0LpKAg" Set="2" Value="(cTB_txcost+cXpert)"/>
                      <Payoff xmi:id="_N6zP5yxdEeSGW6Ah0LpKAg" Set="3" Value="0"/>
                      <Payoff xmi:id="_N6zP6CxdEeSGW6Ah0LpKAg" Set="4" Value="1"/>
                      <Payoff xmi:id="_N6zP6SxdEeSGW6Ah0LpKAg" Set="5" Value="-cInfxPerYearSmearNeg*(2-Discount_Rate)"/>
                      <Payoff xmi:id="_N6zP6ixdEeSGW6Ah0LpKAg" Set="6" Value="0"/>
                    </Node>
                    <Node xmi:id="_N6zP6yxdEeSGW6Ah1KpKAg" NameID="Node515" Label="Die" NodeType="TerminalNode">
                      <Prob xmi:id="_N6zP7CxdEeSGW6Ah1KpKAg" Value="pDieNoTreatment6MosSmearNeg"/>
                      <Payoff xmi:id="_N6zP7SxdEeSGW6Ah1KpKAg" Set="1" Value="0.75*eDALY_TB+(eLE_NoHIVDisc-0.75)"/>
                      <Payoff xmi:id="_N6zP7ixdEeSGW6Ah1KpKAg" Set="2" Value="(cTB_txcost+cXpert)"/>
                      <Payoff xmi:id="_N6zP7yxdEeSGW6Ah1KpKAg" Set="3" Value="-1"/>
                      <Payoff xmi:id="_N6zP8CxdEeSGW6Ah2JpKAg" Set="4" Value="1"/>
                      <Payoff xmi:id="_N6zP8SxdEeSGW6Ah2JpKAg" Set="5" Value="-(.75)*cInfxPerYearSmearNeg"/>
                      <Payoff xmi:id="_N6zP8ixdEeSGW6Ah2JpKAg" Set="6" Value="0"/>
                    </Node>
                  </Node>
                </Node>
                <Node xmi:id="_N6zP8yxdEeSGW6Ah2JpKAg" NameID="Node516" Label="Xpert -" NodeType="ChanceNode">
                  <Prob xmi:id="_N6zP9CxdEeSGW6Ah2JpKAg" Value="#"/>
                  <Node xmi:id="_N6zP9SxdEeSGW6Ah3IpKAg" NameID="Node517" Label="Empiric +" NodeType="ChanceNode">
[truncated: 1,793,178 more chars]
